# Supplementary material for: Gestational diabetes in mice induces hematopoietic memory that affects the long-term health of the offspring
Source: J Clin Invest. 2024 Jan 16;134(2):e169730. doi: 10.1172/JCI169730 (PMC10786695; doi:10.1172/JCI169730)
Supplement: Supplemental table 1 [file jci-134-169730-s036.xlsx]

## Sheet: 1. WT(STZ)_vs_Ctrl_DFs
gene_id	baseMean	log2FoldChange	lfcSE	stat	pvalue	padj	B6_Con1	B6_Con2	B6_Con3	B6_GD1	B6_GD2	B6_GD3
Capn11	172.175	3.48	0.262494	13.2555	4.2e-40	6e-36	9.30531	0.857026	4.54302	371.177	295.747	351.419
Fam71f2	669.095	1.81	0.230602	7.83311	4.8e-15	1.7e-11	220.226	141.409	299.84	854.037	1249.93	1249.13
Rab15	657.676	1.75	0.22505	7.77362	7.6e-15	2.2e-11	154.055	218.542	322.555	1277.77	934.201	1038.93
Arg1	400.83	1.68	0.238309	7.04941	1.8e-12	2.1e-09	156.122	149.123	113.576	416.069	890.239	679.849
4933432I03Rik	63.6016	1.54	0.272463	5.64785	1.6e-08	5.2e-06	16.5428	9.42729	22.7151	113.872	101.913	117.14
Gm31718	401.883	1.48	0.22113	6.67053	2.5e-11	2.2e-08	236.768	164.549	122.662	639.433	676.422	571.467
Inhba	630.093	1.47	0.209716	6.99278	2.7e-12	3e-09	355.669	239.11	258.044	731.406	1027.12	1169.21
Cldn1	560.457	1.46	0.193055	7.55534	4.2e-14	8.6e-11	256.413	222.827	310.743	757.684	778.334	1036.74
Gfra1	39.5972	1.46	0.262144	5.5731	2.5e-08	7e-06	0	0	0	39.4171	79.9316	118.235
Cxcr1	125.884	1.44	0.232675	6.18838	6.1e-10	3.6e-07	45.4926	59.9918	55.4249	182.851	206.823	204.721
Slc45a3	111.3	1.42	0.271217	5.24426	1.6e-07	3.4e-05	24.8141	31.71	45.4302	142.339	287.754	135.751
LOC108167327	236.599	1.42	0.238925	5.92935	3e-09	1.4e-06	116.833	87.4167	96.3121	272.635	341.708	504.686
Ifit1bl2	492.231	1.41	0.240444	5.86882	4.4e-09	1.7e-06	287.431	112.27	224.425	780.677	760.35	788.23
Hcar2	14754.2	1.37	0.170712	8.00269	1.2e-15	5.8e-12	9580.33	6113.17	7067.13	18681.5	24337.2	22745.9
Cpa3	713.946	1.34	0.268435	4.99391	5.9e-07	9.6e-05	435.282	169.691	155.371	793.816	1850.42	879.096
Gm26535	51.8469	1.31	0.272137	4.82079	1.4e-06	0.0002	21.7124	11.9984	18.1721	86.4986	82.9291	89.7707
Gm38922	101.746	1.31	0.270753	4.84524	1.3e-06	0.00018	54.7979	22.2827	29.0754	163.143	129.889	211.29
F630028O10Rik	849.783	1.31	0.247406	5.30813	1.1e-07	2.6e-05	575.895	332.526	211.705	1686.18	1110.05	1182.35
Upp1	378.518	1.3	0.219876	5.89314	3.8e-09	1.5e-06	233.667	129.411	195.35	490.524	636.456	585.699
Gnai1	25.4107	1.29	0.259743	4.95532	7.2e-07	0.00011	2.06785	0	0	54.7459	52.9547	42.6958
Mirt2	634.71	1.29	0.225268	5.73142	1e-08	3.4e-06	449.756	231.397	244.415	838.708	983.159	1060.83
Rhov	953.49	1.27	0.192351	6.58993	4.4e-11	3.5e-08	602.777	536.498	372.528	1181.42	1502.71	1525.01
Junos	153.225	1.27	0.260155	4.86397	1.2e-06	0.00017	94.087	50.5645	48.1561	176.282	278.762	271.502
Entpd3	391.245	1.26	0.219654	5.74449	9.2e-09	3.3e-06	167.496	267.392	154.463	523.371	573.51	661.238
Gm41553	125.585	1.25	0.273998	4.54801	5.4e-06	0.00058	74.4424	29.1389	23.6237	186.136	170.854	269.312
Gm19510	91.8696	1.23	0.273224	4.50445	6.7e-06	0.00068	32.0516	19.7116	45.4302	160.953	94.9188	198.152
Ifit3b	2370.86	1.21	0.175128	6.92225	4.4e-12	4.6e-09	1680.12	1088.42	1203.9	3209.21	3148.31	3895.17
Ifi44	978.674	1.2	0.204086	5.8951	3.7e-09	1.5e-06	564.522	352.238	665.099	1541.65	1319.87	1428.67
Amer2	187.584	1.2	0.217557	5.5	3.8e-08	1e-05	101.324	79.7034	115.393	287.964	282.758	258.364
Acot1	385.238	1.19	0.271403	4.37828	1.2e-05	0.001	198.513	58.2778	192.624	354.754	780.333	726.924
Cxcl3	1542.1	1.18	0.239071	4.92351	8.5e-07	0.00013	1232.44	516.787	576.964	1830.7	2623.76	2471.98
Dach1	38.3393	1.17	0.273817	4.28906	1.8e-05	0.0014	6.20354	15.4265	6.36023	83.2138	50.9564	67.8754
Tfec	123.023	1.16	0.22538	5.14274	2.7e-07	5.2e-05	63.0693	67.7051	64.5109	172.997	184.842	185.015
Kcne3	271.914	1.16	0.207611	5.59668	2.2e-08	6.5e-06	141.647	123.412	182.63	354.754	408.651	420.39
LOC108168144	144.578	1.14	0.259098	4.39252	1.1e-05	0.00097	90.9852	62.5629	49.9733	185.041	177.848	301.06
Ifit3	8530.73	1.14	0.149981	7.58138	3.4e-14	8.2e-11	6181.83	4417.11	4651.15	10917.4	12018.7	12998.1
Mreg	450.96	1.12	0.204328	5.48048	4.2e-08	1.1e-05	324.652	224.541	217.157	570.453	612.476	756.482
A330023F24Rik	69.0315	1.12	0.272488	4.12023	3.8e-05	0.0025	33.0855	23.1397	27.2581	144.529	67.9419	118.235
Gm34680	397.094	1.12	0.249618	4.47481	7.6e-06	0.00075	98.2227	261.393	238.963	633.958	566.516	583.509
Aldh1b1	1088.1	1.11	0.166288	6.70056	2.1e-11	2e-08	669.982	694.191	577.873	1233.97	1654.59	1697.98
Pde7b	299.748	1.11	0.195453	5.66402	1.5e-08	4.9e-06	193.344	177.404	149.011	421.544	377.677	479.507
Ankrd33b	1992.07	1.11	0.230393	4.80546	1.5e-06	0.00021	1665.65	706.19	862.266	2474.52	3302.18	2941.63
Fam132a	98.0551	1.1	0.249119	4.39875	1.1e-05	0.00095	59.9675	48.8505	41.7958	125.916	150.871	160.93
Spatc1	301.428	1.1	0.265032	4.16095	3.2e-05	0.0021	237.802	94.2729	84.5002	358.038	509.564	524.392
Mst1r	107.911	1.08	0.270167	3.98185	6.8e-05	0.0037	49.6283	29.1389	64.5109	168.618	222.809	112.761
Tnfrsf23	972.133	1.07	0.213833	5.02457	5e-07	8.4e-05	588.302	358.237	723.249	1217.55	1412.79	1532.67
Gm40462	220.467	1.07	0.24749	4.31656	1.6e-05	0.0013	169.563	82.2745	96.3121	378.842	294.748	301.06
Mecom	25.5281	1.05	0.245217	4.27284	1.9e-05	0.0014	0	0	0	50.3663	23.9795	78.823
Dlk1	26.4931	1.05	0.272906	3.83111	0.00013	0.0061	10.3392	6.85621	5.45163	44.8917	39.9658	51.4539
Slc7a11	3952.31	1.03	0.237151	4.34631	1.4e-05	0.0011	3429.52	1273.54	1921.7	6703.09	4473.17	5912.82
LOC108167801	25.4721	1.03	0.264882	3.89461	9.8e-05	0.005	4.13569	8.57026	1.81721	44.8917	41.9641	51.4539
Mir1894	76.9404	1.03	0.265526	3.8809	0.0001	0.0051	40.323	44.5654	27.2581	129.2	88.924	131.372
Gm31320	138.082	1.02	0.269713	3.7785	0.00016	0.0071	100.291	46.2794	48.1561	167.523	298.745	167.499
Gm40409	208.692	1.02	0.270315	3.78238	0.00016	0.0071	138.546	114.842	37.2528	295.628	374.68	291.207
LOC108167555	25.2977	1.02	0.268642	3.79503	0.00015	0.0068	9.30531	3.4281	5.45163	48.1764	33.9709	51.4539
Gm30489	126.666	1.02	0.25716	3.98093	6.9e-05	0.0037	97.1888	52.2786	48.1561	185.041	186.84	190.489
Pla1a	89.0697	1.02	0.254862	3.98324	6.8e-05	0.0037	45.4926	39.4232	56.3335	108.397	135.884	148.888
Nlrp1b	280.254	1.01	0.222339	4.54584	5.5e-06	0.00058	172.665	168.834	150.828	492.713	283.757	412.726
Gm40475	163.279	1.01	0.222112	4.55506	5.2e-06	0.00057	95.1209	108.842	82.683	227.743	205.824	259.459
Cma1	1207.09	1.01	0.208043	4.83866	1.3e-06	0.00018	933.632	578.493	667.825	1652.23	2126.18	1284.16
Tlr6	829.677	1	0.197401	5.07347	3.9e-07	6.8e-05	669.982	469.65	385.248	1168.28	1051.1	1233.8
Ccr1	10045.8	1	0.200138	5.01867	5.2e-07	8.6e-05	8169.02	4459.11	5734.21	10779.5	15932.4	15200.8
LOC108168109	80.9894	0.99	0.268308	3.69014	0.00022	0.0095	40.323	53.9926	24.5323	130.295	133.886	102.908
Gm32940	211.817	0.98	0.271762	3.60872	0.00031	0.012	75.4764	134.553	89.0433	523.371	152.869	295.586
Oas1g	2596.48	0.98	0.211453	4.61732	3.9e-06	0.00044	2325.29	1231.55	1191.18	3279.28	3661.87	3889.7
Ccdc80	71.6638	0.98	0.268894	3.63877	0.00027	0.011	29.9838	44.5654	30.8926	128.106	120.897	75.5387
Amigo1	203.001	0.97	0.265171	3.66145	0.00025	0.01	171.631	65.991	75.4142	237.597	347.703	319.671
Cyp4f17	168.885	0.97	0.21442	4.5436	5.5e-06	0.00058	111.664	108.842	87.2261	223.363	234.799	247.417
Ifit1	3856.7	0.97	0.172515	5.63802	1.7e-08	5.4e-06	2706.81	1966.02	2713.09	4252.66	5319.45	6182.13
Cd34	376.984	0.96	0.248242	3.88462	0.0001	0.0051	325.686	143.123	169.909	441.252	530.546	651.385
Cxcl2	10383.1	0.96	0.179653	5.3164	1.1e-07	2.6e-05	8361.33	4672.51	6911.76	13307.6	14769.4	14275.7
Kcnj2	502.974	0.95	0.218348	4.36392	1.3e-05	0.0011	413.569	235.682	273.49	826.664	587.498	680.943
Gm34643	47.7749	0.95	0.264617	3.60309	0.00031	0.012	14.4749	17.1405	1.81721	110.587	53.9539	88.6759
Acod1	10129.1	0.95	0.232527	4.09301	4.3e-05	0.0027	9288.76	3311.55	5480.7	12373.7	15245	15074.9
I830127L07Rik	2726.84	0.95	0.160588	5.91871	3.2e-09	1.5e-06	1758.7	1745.76	1827.2	2809.56	4126.47	4093.32
Ifit2	8803.49	0.95	0.151939	6.26401	3.8e-10	2.3e-07	6673.97	4919.33	5708.76	9984.56	12411.4	13122.9
Osgin1	2450.41	0.94	0.238815	3.95151	7.8e-05	0.0041	2290.14	863.882	1176.64	2799.71	3561.95	4010.12
Vpreb1	22.3426	0.94	0.266575	3.5125	0.00044	0.015	4.13569	7.71324	5.45163	51.4612	26.9769	38.3168
Pdpn	65.845	0.93	0.268242	3.46919	0.00052	0.017	27.9159	41.9943	31.8012	73.3596	114.902	105.097
Bex6	193.921	0.93	0.253661	3.67425	0.00024	0.0099	72.3746	89.9877	166.275	262.781	290.751	281.354
1600002D24Rik	20.9569	0.93	0.265077	3.50462	0.00046	1	3.10177	5.99918	6.36023	40.512	25.9778	43.7906
LOC102632465	205.362	0.92	0.271412	3.40344	0.00067	0.021	130.274	37.7092	139.925	321.906	340.709	261.649
Zfp971	1376.29	0.92	0.226427	4.06433	4.8e-05	0.0029	1290.34	588.777	658.739	1925.96	1721.53	2072.39
Hist1h1b	96.0561	0.92	0.252617	3.65875	0.00025	0.01	47.5605	68.5621	48.1561	118.251	155.867	137.94
Rnf144b	164.633	0.92	0.25244	3.63837	0.00027	0.011	65.1371	107.985	109.941	174.092	300.743	229.901
Zfp229	56.0904	0.92	0.272764	3.38478	0.00071	0.022	25.8481	18.8546	37.2528	99.6376	73.9368	81.0126
Hyal1	54.662	0.91	0.27346	3.32836	0.00087	0.025	22.7463	30.8529	6.36023	110.587	70.9393	86.4864
Fbn1	36.1306	0.9	0.244864	3.66147	0.00025	0.01	1.03392	0.857026	7.26884	48.1764	129.889	29.5586
Perm1	449.5	0.9	0.253643	3.5413	0.0004	0.014	412.535	191.974	177.178	489.429	612.476	813.41
Kit	1107.6	0.9	0.195505	4.59084	4.4e-06	0.00049	727.882	550.211	883.164	1826.32	1338.86	1319.19
Gm16897	79.9722	0.89	0.267211	3.3382	0.00084	0.024	49.6283	53.9926	25.4409	122.631	109.906	118.235
Ifit1bl1	1845.58	0.89	0.150624	5.89021	3.9e-09	1.5e-06	1418.54	1112.42	1219.35	2602.62	2094.21	2626.34
Gm32287	191.039	0.88	0.238757	3.68286	0.00023	0.0096	136.478	131.125	84.5002	208.035	304.739	281.354
Gm35339	45.1929	0.88	0.275047	3.19412	0.0014	0.035	21.7124	13.7124	29.0754	72.2646	59.9487	74.444
Ankrd66	33.2133	0.88	0.275315	3.18338	0.0015	0.036	11.3732	11.9984	19.0807	63.5053	42.9633	50.3592
Dsc2	31.3425	0.88	0.236303	3.72895	0.00019	0.0083	0	1.71405	0	116.061	54.953	15.3267
Il1rn	8270.85	0.87	0.174581	4.97324	6.6e-07	0.0001	7150.61	4354.55	5198.13	12374.8	10565	9982.06
Gm13822	59.6639	0.87	0.272676	3.17364	0.0015	0.036	22.7463	24.8538	44.5216	79.9291	81.9299	104.003
Clec5a	1351.54	0.87	0.144547	6.00868	1.9e-09	9.3e-07	1043.23	799.605	938.589	1889.83	1665.58	1772.42
Trim30b	1134.81	0.87	0.211828	4.09649	4.2e-05	0.0027	1052.53	603.346	553.34	1641.28	1575.65	1382.69
Gm40464	31.883	0.87	0.266575	3.28076	0.001	0.028	8.27138	12.8554	7.26884	21.8984	70.9393	70.0649
Nmral1	532.654	0.87	0.213177	4.08179	4.5e-05	0.0028	478.706	269.106	286.211	719.362	747.361	695.175
Gm31208	79.6065	0.87	0.267849	3.26374	0.0011	0.029	57.8997	42.8513	29.0754	91.9732	117.899	137.94
Fcnb	171.116	0.86	0.244117	3.50835	0.00045	0.016	100.291	75.4183	139.925	222.269	211.819	276.975
4930503B20Rik	50.8563	0.86	0.270292	3.18116	0.0015	0.036	21.7124	31.71	28.1667	81.024	77.9334	64.5911
Cped1	95.7158	0.86	0.265105	3.24089	0.0012	0.031	47.5605	74.5613	39.07	137.96	167.856	107.287
Gm38525	2081.92	0.86	0.197628	4.36985	1.2e-05	0.0011	1911.72	1198.98	1019.45	2866.5	2834.58	2660.28
Gm31546	62.2667	0.86	0.273542	3.13161	0.0017	0.04	36.1873	26.5678	32.7098	58.0307	90.9222	129.182
Gspt2	89.0226	0.86	0.26953	3.17903	0.0015	0.036	36.1873	72.8472	35.4356	147.814	103.911	137.94
Gm32039	41.6003	0.85	0.268211	3.17905	0.0015	0.036	4.13569	23.9967	12.7205	53.651	60.9479	94.1497
Mir7007	87.1346	0.85	0.275476	3.08864	0.002	0.044	69.2728	21.4257	27.2581	98.5427	196.832	109.476
Spp1	6967.52	0.85	0.141804	5.99612	2e-09	9.7e-07	5313.33	4937.33	4234.1	9555.36	10029.4	7735.61
G0s2	6668.87	0.84	0.196503	4.29728	1.7e-05	0.0013	5757.92	3392.97	4231.37	6705.28	10503	9422.64
Ak8	270.37	0.84	0.203162	4.14024	3.5e-05	0.0023	205.751	166.263	168.092	308.767	418.642	354.704
Intu	69.1086	0.84	0.274713	3.05818	0.0022	0.047	22.7463	37.7092	43.613	108.397	140.88	61.3068
Ccdc126	416.598	0.84	0.174987	4.79313	1.6e-06	0.00022	287.431	245.109	321.646	534.32	584.5	526.582
LOC108167453	219.598	0.84	0.234125	3.56773	0.00036	0.013	188.174	124.269	108.124	347.089	270.768	279.165
Gm31223	172.962	0.84	0.267148	3.15941	0.0016	0.038	133.376	83.9886	73.597	132.485	295.747	318.576
Pdlim7	1227.12	0.84	0.149425	5.60913	2e-08	6.2e-06	985.329	769.609	802.298	1487.99	1746.51	1570.99
Arvcf	127.82	0.84	0.265529	3.15328	0.0016	0.038	105.46	61.7059	51.7905	139.055	245.79	163.12
Nectin4	220.727	0.83	0.254349	3.28213	0.001	0.028	183.004	83.9886	133.565	268.255	402.656	252.891
Gm36753	53.0625	0.83	0.275405	3.02006	0.0025	0.051	32.0516	23.9967	21.8065	50.3663	117.899	72.2545
Creb5	168.882	0.83	0.249841	3.31735	0.00091	0.025	140.614	74.5613	97.2207	268.255	180.845	251.796
Clec4d	1700.77	0.83	0.20182	4.1249	3.7e-05	0.0024	1453.7	847.599	1115.77	1782.53	2736.66	2268.35
P2ry2	388.681	0.83	0.265263	3.14461	0.0017	0.039	376.348	131.982	159.914	499.283	414.645	749.914
LOC108167848	207.053	0.83	0.232819	3.57368	0.00035	0.013	170.597	110.556	117.21	340.52	264.774	238.659
Mir223	88.7097	0.83	0.274818	3.01716	0.0026	0.051	75.4764	38.5662	20.8979	135.77	126.891	134.656
Itga8	95.5473	0.82	0.262884	3.10685	0.0019	0.043	58.9336	47.1364	62.6937	188.326	108.907	107.287
AW011738	986.607	0.82	0.24369	3.35621	0.00079	0.023	1013.24	432.798	423.41	1156.23	1424.78	1469.17
Dmxl2	907.469	0.82	0.204773	4.02769	5.6e-05	0.0032	756.832	519.358	548.797	1371.93	877.25	1370.65
Gm36819	65.2008	0.82	0.2727	2.98947	0.0028	0.055	51.6961	23.1397	30.8926	112.777	82.9291	89.7707
Gm41414	45.5471	0.82	0.263938	3.09758	0.002	0.044	28.9498	8.57026	4.54302	67.885	54.953	108.382
B430306N03Rik	1573.15	0.82	0.187222	4.36628	1.3e-05	0.0011	1423.71	973.582	833.191	1910.63	2153.16	2144.64
Snord89	25.3562	0.81	0.27245	2.96535	0.003	0.057	12.4071	9.42729	9.08605	28.4679	48.9581	43.7906
Bcl2l1	1636.78	0.81	0.152622	5.3125	1.1e-07	2.6e-05	1317.22	1102.99	1030.36	1865.74	2111.19	2393.16
Dfna5	287.458	0.81	0.224704	3.58797	0.00033	0.012	159.224	179.975	229.877	291.248	473.595	390.831
Usp18	5363.42	0.81	0.110798	7.33942	2.1e-13	3.4e-10	3879.28	4034.02	3574.45	6381.19	6958.05	7353.53
Zfp128	145.511	0.81	0.255589	3.17739	0.0015	0.036	117.867	75.4183	73.597	216.794	140.88	248.512
Tlr3	332.93	0.81	0.212608	3.7922	0.00015	0.0069	201.615	204.829	263.495	505.853	335.713	486.075
Ccrl2	19232.4	0.81	0.150979	5.38915	7.1e-08	1.8e-05	16419.7	10820.8	13276.5	24289.7	25811.9	24775.6
Il23a	149.575	0.81	0.274117	2.9382	0.0033	0.061	105.46	33.424	57.2421	450.012	130.888	120.424
Cd300lf	6180.98	0.81	0.219794	3.67398	0.00024	0.0099	6235.59	2803.33	3280.06	7124.64	8921.37	8720.89
Cxcr2	1293.88	0.8	0.226542	3.54412	0.00039	0.014	1203.49	523.643	833.191	1414.64	1848.42	1939.92
Pkd1l2	93.1459	0.8	0.266576	2.98596	0.0028	0.055	54.7979	68.5621	39.9786	87.5935	156.866	151.077
Wdpcp	136.166	0.8	0.259338	3.07455	0.0021	0.046	75.4764	54.8497	118.119	201.465	213.817	153.267
Hist1h4i	248.146	0.8	0.190714	4.174	3e-05	0.002	169.563	185.975	158.097	332.855	345.704	296.681
Tpsg1	16.8249	0.8	0.248616	3.20349	0.0014	1	1.03392	3.4281	4.54302	24.0882	45.9607	21.8953
AA467197	336.504	0.79	0.17418	4.55106	5.3e-06	0.00058	225.395	217.685	263.495	429.208	448.616	434.621
Tlr4	1619.48	0.79	0.162417	4.84318	1.3e-06	0.00018	1240.71	896.449	1299.3	2201.88	1950.33	2128.22
Ccdc146	37.5975	0.79	0.275201	2.88559	0.0039	0.068	16.5428	22.2827	19.0807	58.0307	43.9624	65.6859
Arrdc4	1875.37	0.79	0.155115	5.095	3.5e-07	6.4e-05	1609.82	1256.4	1122.13	2508.46	2302.03	2453.37
Gm40812	6857.64	0.79	0.157148	5.04718	4.5e-07	7.7e-05	3881.35	5460.11	5202.67	10174	7999.16	8428.59
Card9	774.2	0.78	0.153048	5.07711	3.8e-07	6.8e-05	502.487	524.5	631.48	984.332	1063.09	939.308
Cldn15	108.961	0.78	0.252187	3.08864	0.002	0.044	92.0191	50.5645	64.5109	147.814	148.873	149.983
Adgrg1	425.531	0.78	0.248267	3.1302	0.0017	0.04	201.615	211.685	404.329	686.514	397.66	651.385
Arg2	1769.14	0.78	0.224985	3.48472	0.00049	0.017	1775.25	839.029	934.046	1930.34	2658.73	2477.45
Zfp458	43.607	0.78	0.272561	2.87845	0.004	0.069	20.6785	11.9984	22.7151	33.9425	109.906	62.4016
Skp2	131.476	0.78	0.239963	3.25581	0.0011	0.03	87.8834	69.4191	99.9465	156.573	210.82	164.215
Ier3	5576.26	0.78	0.176926	4.43509	9.2e-06	0.00086	4788.1	2853.9	4094.17	6520.24	8038.13	7163.04
Egfl7	26.6133	0.77	0.266023	2.88637	0.0039	0.068	8.27138	11.1413	9.08605	73.3596	24.9786	32.8429
Hist2h2bb	66.2006	0.77	0.270589	2.8471	0.0044	0.074	39.2891	49.7075	25.4409	112.777	76.9342	93.055
Sgms2	2014.41	0.77	0.191769	3.999	6.4e-05	0.0035	1776.28	1127.85	1327.47	2075.97	2634.75	3144.16
Gm12596	95.4364	0.77	0.261533	2.94705	0.0032	0.06	43.4248	71.1332	60.8765	171.902	116.9	108.382
LOC108168990	2046.66	0.77	0.207282	3.70933	0.00021	0.0089	1854.86	1049	1329.29	1992.75	3054.39	2999.65
Isg15	2051.57	0.77	0.207581	3.69187	0.00022	0.0094	1857.96	1053.29	1336.56	1986.18	3071.37	3004.03
LOC108169029	57.9509	0.77	0.273006	2.81879	0.0048	0.078	13.441	47.1364	15.4463	125.916	66.9428	78.823
Clec4n	2249.19	0.77	0.19572	3.95653	7.6e-05	0.0041	2106.1	1340.39	1243.88	3228.92	3143.31	2432.57
Gm32673	1054.86	0.77	0.175529	4.40285	1.1e-05	0.00095	793.019	602.489	840.459	1423.39	1524.7	1145.12
LOC108167433	216.88	0.77	0.245513	3.11958	0.0018	0.041	127.173	194.545	100.855	359.133	244.791	274.786
Xylb	68.5472	0.77	0.273245	2.83157	0.0046	0.076	47.5605	8.57026	34.527	94.163	138.881	87.5812
Slfn9	1329.71	0.77	0.145624	5.25497	1.5e-07	3.2e-05	964.65	1037.86	872.261	1929.25	1527.69	1646.53
Dapk1	816.611	0.77	0.181624	4.21433	2.5e-05	0.0018	675.152	510.788	544.254	974.478	915.217	1279.78
Asprv1	1654.24	0.76	0.251189	3.02168	0.0025	0.051	1747.33	669.337	775.949	1520.84	2529.84	2682.17
Ccdc102a	640.873	0.76	0.157789	4.83811	1.3e-06	0.00018	527.301	407.944	444.308	816.809	856.268	792.609
Zfp90	577.958	0.76	0.145566	5.22618	1.7e-07	3.6e-05	452.858	401.088	398.878	720.457	742.365	752.103
Camk2b	386.371	0.76	0.229546	3.3183	0.00091	0.025	183.004	241.681	354.356	612.06	447.617	479.507
Gm15628	73.0815	0.76	0.267008	2.85252	0.0043	0.073	40.323	32.567	9.08605	223.363	72.9376	60.212
Gm41389	54.9535	0.76	0.26573	2.86093	0.0042	0.072	36.1873	32.567	30.8926	82.1189	66.9428	81.0126
Lrrtm2	62.3638	0.76	0.275565	2.74113	0.0061	0.09	15.5088	50.5645	29.0754	94.163	115.901	68.9702
Gm19708	51.8508	0.75	0.275205	2.72682	0.0064	0.093	25.8481	37.7092	19.9893	105.112	58.9496	63.4963
Rspo1	154.812	0.75	0.261596	2.87832	0.004	0.069	84.7817	83.9886	119.936	123.726	231.802	284.639
AI839979	793.465	0.75	0.17533	4.29627	1.7e-05	0.0013	616.218	551.068	531.534	801.481	1146.02	1114.47
Vmn2r26	90.5274	0.75	0.267735	2.81882	0.0048	0.078	9.30531	46.2794	49.0647	53.651	153.868	230.995
Cd209e	104.105	0.75	0.275044	2.7372	0.0062	0.091	61.0015	30.8529	77.2314	77.7392	181.844	195.963
Gm38543	116.533	0.75	0.241762	3.0853	0.002	0.044	94.087	74.5613	63.6023	148.909	142.878	175.162
Nt5dc2	708.255	0.75	0.169099	4.41817	1e-05	0.0009	604.845	437.083	485.195	906.593	839.282	976.53
E330033B04Rik	99.7411	0.75	0.263237	2.84403	0.0045	0.074	71.3407	72.8472	40.8872	171.902	107.908	133.561
LOC102632357	32.4525	0.74	0.271204	2.74196	0.0061	0.09	10.3392	21.4257	9.99465	32.8476	71.9385	48.1696
Atg4c	679.404	0.74	0.183642	4.04324	5.3e-05	0.0031	593.472	487.648	373.437	883.599	860.264	878.001
Klrc3	465.513	0.74	0.268418	2.74962	0.006	0.089	434.248	210.828	198.984	1023.75	329.718	595.552
Gm1966	9730.93	0.74	0.13089	5.65568	1.6e-08	5.1e-06	7080.3	7436.42	6899.95	14320.4	10718.8	11929.6
Slfn1	5554.43	0.74	0.110764	6.68716	2.3e-11	2e-08	4426.22	4059.73	3816.14	6554.18	7129.9	7340.4
Adcy6	123.076	0.74	0.273768	2.70391	0.0069	0.096	111.664	32.567	65.4195	130.295	182.844	215.669
Gm33457	54.885	0.73	0.274714	2.64844	0.0081	0.11	40.323	25.7108	26.3495	60.2205	63.9453	112.761
LOC105244251	88.6211	0.73	0.274971	2.64105	0.0083	0.11	33.0855	39.4232	75.4142	178.472	130.888	74.444
Il1bos	381.02	0.73	0.263711	2.76554	0.0057	0.087	405.298	191.117	119.936	533.225	585.499	451.043
Sh2d5	99.2084	0.73	0.275398	2.65519	0.0079	0.11	34.1195	29.1389	98.1293	154.384	156.866	122.614
Mfsd2b	60.9886	0.73	0.23299	3.15018	0.0016	0.038	15.5088	2.57108	0	228.838	71.9385	47.0749
Gm34589	92.4584	0.73	0.272333	2.67061	0.0076	0.1	70.3068	33.424	59.0593	147.814	79.9316	164.215
Optn	598.079	0.72	0.204279	3.53051	0.00041	0.015	475.605	301.673	496.098	825.569	828.292	661.238
Rnd3	1398.2	0.72	0.185078	3.89328	9.9e-05	0.005	746.492	1014.72	1261.14	1909.54	1612.62	1844.68
Slc31a2	1708.22	0.72	0.170259	4.23895	2.2e-05	0.0016	1577.77	1114.99	1033.99	2063.92	2188.13	2270.54
Kel	22.3989	0.72	0.239459	3.02231	0.0025	0.051	0	5.14216	5.45163	37.2272	21.9812	64.5911
Slfn5	13039	0.72	0.154686	4.64708	3.4e-06	0.0004	11281.1	7444.13	9984.66	16044.9	15782.5	17696.9
Luc7l3	1419.29	0.72	0.161777	4.44463	8.8e-06	0.00083	1029.79	1246.12	837.734	1748.59	1861.41	1792.13
Kalrn	89.9345	0.72	0.265383	2.72437	0.0064	0.093	52.7301	45.4224	69.9626	164.238	87.9248	119.329
Pdia5	268.588	0.72	0.18601	3.85156	0.00012	0.0056	201.615	175.69	204.436	316.432	347.703	365.651
Gm36486	57.794	0.72	0.271386	2.63633	0.0084	0.11	28.9498	40.2802	34.527	55.8409	91.9214	95.2445
4933433H22Rik	13.0441	0.72	0.229781	3.12904	0.0018	1	2.06785	0.857026	0	15.3289	24.9786	35.0325
Myrf	45.6456	0.72	0.274894	2.6212	0.0088	0.11	17.5767	29.1389	29.984	49.2713	78.9325	68.9702
Acta2	134.217	0.72	0.250217	2.87239	0.0041	0.07	109.596	58.2778	99.0379	179.567	162.861	195.963
Gm16894	150.88	0.71	0.275466	2.56388	0.01	0.13	161.292	52.2786	37.2528	217.889	242.792	193.773
Il1f9	2324.73	0.71	0.275447	2.57881	0.0099	0.12	2254.99	690.763	727.792	3060.3	3785.76	3428.8
Srxn1	1321.69	0.71	0.168874	4.1756	3e-05	0.002	1144.55	779.037	985.836	1482.52	1716.53	1821.69
Snta1	107.85	0.71	0.25499	2.80163	0.0051	0.08	81.6799	50.5645	79.9572	117.156	168.856	148.888
Csf1	4554.11	0.71	0.216582	3.28547	0.001	0.028	4842.89	2451.95	2327.85	5954.17	5320.45	6427.36
Bst1	1192.19	0.71	0.164548	4.33588	1.5e-05	0.0012	905.716	844.171	869.535	1206.6	1783.47	1543.62
Rbm47	608.24	0.71	0.217809	3.24019	0.0012	0.031	555.217	449.939	282.576	827.759	684.415	849.537
C1rl	162.484	0.71	0.275163	2.58976	0.0096	0.12	79.6121	147.408	23.6237	155.478	279.761	289.018
Hif3a	72.6476	0.71	0.268186	2.65894	0.0078	0.1	32.0516	17.1405	41.7958	97.4478	33.9709	213.479
Syt8	15.1157	0.71	0.222954	3.18323	0.0015	1	1.03392	0	0	31.7526	46.9598	10.9476
4931428F04Rik	115.473	0.71	0.257381	2.74989	0.006	0.089	87.8834	71.9902	66.3282	211.319	111.904	143.414
Gm39393	15.4137	0.71	0.232717	3.032	0.0024	1	0	4.28513	0.908605	28.4679	25.9778	32.8429
Gm20658	91.8737	0.71	0.261278	2.71333	0.0067	0.095	71.3407	16.2835	10.9033	64.6002	119.897	268.217
Prl8a2	44.9386	0.71	0.258763	2.75089	0.0059	0.089	6.20354	23.9967	14.5377	27.373	143.877	53.6435
Nfe2	2144.53	0.71	0.174303	4.09564	4.2e-05	0.0027	1958.25	1423.52	1303.85	2367.21	3076.37	2738.01
Gm19696	97.6293	0.71	0.27175	2.62402	0.0087	0.11	62.0354	83.9886	29.0754	118.251	158.864	133.561
Maoa	41.158	0.71	0.274719	2.59039	0.0096	0.12	28.9498	22.2827	10.9033	53.651	47.959	83.2021
Rgs18	865.411	0.7	0.167306	4.21111	2.5e-05	0.0018	606.913	534.784	765.045	1024.84	1119.04	1141.84
Ptgs2os2	339.447	0.7	0.245852	2.8556	0.0043	0.073	336.025	134.553	218.974	428.113	486.584	432.432
Pydc4	9109.57	0.7	0.125615	5.57976	2.4e-08	7e-06	7796.81	6247.72	6411.12	11854.7	10562	11785.1
Mnda	5772.08	0.7	0.11944	5.89082	3.8e-09	1.5e-06	4667.13	3921.75	4381.29	6606.74	7706.41	7349.15
Cacnb2	25.6604	0.7	0.255232	2.72394	0.0065	0.093	3.10177	14.5694	6.36023	24.0882	37.9675	67.8754
Prr33	546.865	0.7	0.258427	2.71298	0.0067	0.095	569.692	322.242	180.812	924.111	604.483	679.849
Thsd1	65.5067	0.7	0.275578	2.53932	0.011	0.13	16.5428	40.2802	49.9733	132.485	74.9359	78.823
Ppp1r3b	2480.81	0.7	0.192723	3.61648	0.0003	0.011	2225	1246.12	1928.97	2708.83	3393.1	3382.82
Il15	896.02	0.7	0.206594	3.41107	0.00065	0.02	828.172	432.798	659.647	1083.97	1266.92	1104.62
Gm33858	124.619	0.7	0.273091	2.55406	0.011	0.13	129.24	41.1373	52.6991	168.618	157.865	198.152
Eldr	29.2602	0.7	0.263007	2.67609	0.0074	0.1	8.27138	15.4265	9.08605	61.3155	63.9453	17.5162
Mpo	369.163	0.7	0.258052	2.69357	0.0071	0.098	262.616	222.827	242.597	225.553	615.474	645.911
LOC105245440	2822.83	0.7	0.211881	3.30279	0.00096	0.026	2744.03	2044.01	1245.7	3292.42	3957.62	3653.23
Gm32497	1086.12	0.7	0.245944	2.84226	0.0045	0.074	574.861	1204.98	427.953	1532.89	1295.89	1480.12
Phf21b	50.4116	0.7	0.275031	2.53883	0.011	0.13	40.323	19.7116	26.3495	77.7392	52.9547	85.3916
Muc13	38.0497	0.7	0.249333	2.80311	0.0051	0.08	16.5428	0.857026	12.7205	84.3088	79.9316	33.9377
Gm41491	32.4306	0.7	0.267961	2.62544	0.0087	0.11	22.7463	12.8554	5.45163	37.2272	65.9436	50.3592
Stard9	965.093	0.69	0.194689	3.54255	0.0004	0.014	835.41	787.607	482.469	1243.83	1201.97	1239.27
Atp6v0d2	137.107	0.69	0.260365	2.65411	0.008	0.11	80.646	90.8448	97.2207	108.397	194.833	250.701
Gm33392	10.6456	0.69	0.225177	3.06949	0.0021	1	0	0.857026	0.908605	22.9933	25.9778	13.1372
LOC108167446	43.5293	0.69	0.274721	2.49933	0.012	0.14	25.8481	30.8529	10.9033	61.3155	47.959	84.2969
Gm32164	26.2278	0.69	0.261044	2.6442	0.0082	0.11	5.16961	16.2835	7.26884	24.0882	39.9658	64.5911
Inppl1	1003.03	0.69	0.198869	3.48326	0.0005	0.017	907.784	497.075	773.223	1306.24	1194.98	1338.9
Atp1b2	28.0385	0.69	0.264204	2.62907	0.0086	0.11	5.16961	8.57026	19.0807	64.6002	37.9675	32.8429
4931413K12Rik	26.1158	0.69	0.267956	2.57953	0.0099	0.12	13.441	12.8554	7.26884	30.6577	28.9752	63.4963
Slfn4	23691.3	0.69	0.271197	2.55229	0.011	0.13	20895.6	6658.24	5453.45	31174.5	37234.2	40731.8
Hist1h2br	56.874	0.69	0.275558	2.48797	0.013	0.14	49.6283	23.1397	22.7151	58.0307	108.907	78.823
Cdk18	175.068	0.68	0.242593	2.78937	0.0053	0.082	117.867	130.268	115.393	176.282	315.73	194.868
Stra6l	74.8813	0.68	0.264903	2.5577	0.011	0.13	55.8318	51.4216	38.1614	85.4037	130.888	87.5812
Gm13201	168.253	0.68	0.233135	2.90062	0.0037	0.067	154.055	96.844	104.49	203.655	211.819	238.659
Gm24175	95.2443	0.68	0.275512	2.46035	0.014	0.15	99.2566	34.281	23.6237	144.529	143.877	125.898
Gm17757	902.897	0.68	0.171702	3.95167	7.8e-05	0.0041	740.289	681.336	588.776	1240.54	1247.93	918.507
Smad6	29.7543	0.68	0.272588	2.48326	0.013	0.14	12.4071	8.57026	22.7151	40.512	43.9624	50.3592
Prtn3	79.7149	0.68	0.273162	2.50429	0.012	0.14	24.8141	62.5629	56.3335	84.3088	118.898	131.372
Gm11716	56.7139	0.68	0.27546	2.46083	0.014	0.15	24.8141	44.5654	27.2581	76.6443	50.9564	116.045
Lhfpl2	798.852	0.68	0.23464	2.89147	0.0038	0.068	859.19	366.807	454.302	1066.45	1107.05	939.308
Parvb	28.1303	0.68	0.268787	2.52117	0.012	0.14	7.23746	8.57026	21.8065	45.9866	47.959	37.222
Adamts13	16.7861	0.67	0.241462	2.78934	0.0053	1	3.10177	6.85621	0.908605	21.8984	44.9615	22.9901
Mir147	142.789	0.67	0.231287	2.89533	0.0038	0.067	88.9174	93.4159	120.844	158.763	198.83	195.963
Gcnt7	83.4629	0.67	0.27268	2.47028	0.014	0.15	59.9675	66.848	26.3495	95.2579	142.878	109.476
Zbtb7b	979.871	0.67	0.165033	4.08153	4.5e-05	0.0028	664.812	836.458	692.357	1045.65	1241.94	1398.01
Cpt2	487.225	0.67	0.184264	3.65955	0.00025	0.01	355.669	331.669	391.609	512.422	598.488	733.492
Ifnlr1	113.7	0.67	0.275549	2.41923	0.016	0.16	79.6121	37.7092	77.2314	280.299	86.9257	120.424
Zfp46	522.421	0.67	0.193975	3.44015	0.00058	0.019	421.841	293.103	438.856	733.596	661.434	585.699
Oas1a	6447.74	0.67	0.165474	4.03866	5.4e-05	0.0032	6176.66	3935.46	4360.39	7572.46	8396.82	8244.67
LOC108169163	87.0498	0.67	0.271382	2.46322	0.014	0.15	27.9159	83.9886	13.6291	150.004	86.9257	159.836
Agbl1	25.1225	0.67	0.27318	2.45827	0.014	0.15	11.3732	15.4265	10.9033	28.4679	42.9633	41.601
Gm35941	100.67	0.67	0.268239	2.51172	0.012	0.14	90.9852	51.4216	49.9733	100.733	125.892	185.015
Osm	20204.9	0.67	0.196214	3.39805	0.00068	0.021	16009.3	11897.2	16642.9	17236.2	31524	27919.8
P2rx1	132.984	0.67	0.234695	2.84011	0.0045	0.075	107.528	95.1299	79.0486	182.851	188.839	144.509
Scarf1	275.399	0.67	0.227301	2.95335	0.0031	0.059	228.497	192.831	166.275	304.387	290.751	469.654
Slfn3	339.67	0.67	0.236393	2.82526	0.0047	0.077	237.802	149.123	329.824	465.341	413.646	442.285
Phf11a	1263.03	0.67	0.20067	3.3565	0.00079	0.023	1282.06	746.47	737.787	1531.79	1691.55	1588.5
Mfsd3	208.207	0.67	0.222242	3.00244	0.0027	0.053	174.733	152.551	120.844	315.337	254.782	230.995
Gm4832	57.1582	0.67	0.269916	2.47802	0.013	0.15	25.8481	38.5662	43.613	84.3088	84.9274	65.6859
Zbtb34	654.227	0.66	0.173005	3.82198	0.00013	0.0062	454.926	490.219	522.448	667.9	847.275	942.592
Gm18853	910.106	0.66	0.140476	4.67551	2.9e-06	0.00036	687.559	709.618	677.819	1265.73	1082.07	1037.84
Cd209a	6183.85	0.66	0.168545	3.94402	8e-05	0.0042	5043.48	3685.21	5153.61	6269.51	8111.06	8840.22
Trex1	6551.22	0.66	0.126022	5.26292	1.4e-07	3.1e-05	4733.3	4705.93	5524.32	7192.52	8606.64	8544.64
Slfn5os	638.303	0.66	0.18875	3.49901	0.00047	0.016	571.759	354.809	493.372	781.772	787.327	840.779
Tifab	5221.4	0.66	0.127293	5.21417	1.8e-07	3.7e-05	4578.21	3664.64	3677.12	6211.47	6399.53	6797.39
Igf2bp2	76.8198	0.66	0.274975	2.39948	0.016	0.17	74.4424	35.1381	27.2581	112.777	79.9316	131.372
Gm6548	295.355	0.66	0.202781	3.27693	0.001	0.028	176.801	242.538	228.968	384.317	417.643	321.861
Iigp1	320.419	0.66	0.21162	3.14228	0.0017	0.039	255.379	208.257	234.42	508.042	315.73	400.684
Lonrf3	140.133	0.66	0.248671	2.64197	0.0082	0.11	101.324	65.134	124.479	201.465	168.856	179.541
Ifi205	3721.35	0.65	0.123675	5.27569	1.3e-07	3e-05	3055.24	2484.52	3008.39	4654.5	4752.94	4372.49
Echdc3	25.9437	0.65	0.252405	2.58291	0.0098	0.12	15.5088	1.71405	8.17744	28.4679	45.9607	55.833
Rragd	176.791	0.65	0.274653	2.37002	0.018	0.18	168.529	82.2745	35.4356	108.397	303.74	362.367
Gm32581	40.3501	0.65	0.274764	2.36298	0.018	0.18	23.7802	30.8529	18.1721	62.4104	49.9573	56.9278
9130230L23Rik	23.7817	0.65	0.268637	2.40498	0.016	0.17	9.30531	10.2843	13.6291	33.9425	22.9803	52.5487
Oas1b	515.18	0.65	0.195861	3.32726	0.00088	0.025	323.618	461.08	359.808	767.538	629.462	549.572
Mir6374	25.8397	0.65	0.268978	2.42211	0.015	0.16	11.3732	11.9984	12.7205	63.5053	26.9769	28.4639
Numbl	97.2736	0.65	0.260886	2.50491	0.012	0.14	48.5944	87.4167	59.0593	150.004	103.911	134.656
St3gal2	1498.53	0.65	0.195951	3.32136	0.0009	0.025	1083.55	894.735	1353.82	1412.45	2253.07	1993.57
Filip1	15.5801	0.65	0.241851	2.70141	0.0069	1	2.06785	1.71405	7.26884	16.4238	30.9735	35.0325
Rwdd2a	198.576	0.65	0.249733	2.61781	0.0088	0.11	120.969	161.978	129.022	167.523	354.697	257.27
Sowahc	3754.58	0.65	0.148555	4.34208	1.4e-05	0.0012	3237.21	2494.8	2851.2	4059.96	4556.1	5328.22
Arhgef25	31.665	0.65	0.272901	2.37723	0.017	0.17	10.3392	14.5694	23.6237	59.1256	31.9727	50.3592
Pik3r6	2203.02	0.65	0.190367	3.40217	0.00067	0.021	2211.56	1216.12	1498.29	2650.8	2859.55	2781.8
Mmp28	54.7976	0.65	0.27073	2.39844	0.016	0.17	24.8141	35.1381	44.5216	71.1697	69.9402	83.2021
Egln3	433.325	0.65	0.168227	3.87088	0.00011	0.0053	302.939	346.239	329.824	482.859	542.536	595.552
Gm30240	29.4874	0.65	0.238755	2.70709	0.0068	0.095	2.06785	13.7124	3.63442	83.2138	12.9889	61.3068
Mir6945	65.9184	0.65	0.262738	2.45771	0.014	0.15	51.6961	34.281	46.3388	81.024	86.9257	95.2445
BC147527	2265.77	0.65	0.160413	4.06157	4.9e-05	0.003	1963.42	1712.34	1462.85	3151.18	2348.99	2955.86
Mx1	4717.18	0.65	0.172408	3.76005	0.00017	0.0075	4395.21	3101.58	3157.4	4766.18	6296.62	6586.1
A530064D06Rik	1445.31	0.65	0.220494	2.95577	0.0031	0.059	1482.65	692.477	968.573	1494.56	2008.28	2025.31
Ms4a4c	12453.2	0.65	0.099329	6.53415	6.4e-11	4.8e-08	9769.54	9637.26	9411.33	14379.6	16516.9	15004.8
Gm30541	22.4266	0.65	0.264126	2.4586	0.014	0.15	7.23746	11.1413	9.99465	26.2781	22.9803	56.9278
Gm29733	45.2944	0.64	0.27445	2.32792	0.02	0.19	27.9159	32.567	22.7151	77.7392	65.9436	44.8853
Nek6	1306.02	0.64	0.121041	5.27446	1.3e-07	3e-05	1072.18	959.012	990.379	1624.86	1663.58	1526.1
Fmnl2	99.4286	0.64	0.268937	2.3831	0.017	0.17	85.8156	42.8513	65.4195	135.77	175.85	90.8654
Il1b	38595.4	0.64	0.216309	2.972	0.003	0.057	41541	17535.6	25629	45362.5	55093.9	46410.3
Zfp217	553.637	0.64	0.15584	4.0803	4.5e-05	0.0028	394.959	457.652	414.324	748.924	664.432	641.532
Fnip2	1011.11	0.64	0.23414	2.74479	0.0061	0.09	1106.3	494.504	572.421	1266.82	1095.06	1531.58
Hist2h2be	253.252	0.64	0.216563	2.93301	0.0034	0.062	170.597	163.692	223.517	307.672	269.769	384.262
Tmem69	311.456	0.64	0.194807	3.28139	0.001	0.028	276.057	213.4	208.071	434.683	368.685	367.841
Mfsd7a	713.019	0.64	0.201735	3.18254	0.0015	0.036	383.585	611.917	589.685	755.494	1044.11	893.328
Parp12	3303.47	0.64	0.202003	3.15138	0.0016	0.038	3515.34	1814.32	2037.09	4134.41	4284.34	4035.3
Zfp422	1017.17	0.64	0.155158	4.10477	4e-05	0.0026	815.765	719.902	792.303	1385.07	1051.1	1338.9
Clec4e	9689.67	0.64	0.231756	2.75491	0.0059	0.088	11014.4	4138.58	5788.72	10743.3	13748.2	12704.7
Ncr1	3930.03	0.64	0.193162	3.30139	0.00096	0.026	3800.7	2461.38	2552.27	6227.9	4348.28	4189.66
LOC108167326	72.0584	0.64	0.257645	2.48641	0.013	0.14	51.6961	51.4216	44.5216	111.682	90.9222	82.1073
Gm27252	288.486	0.64	0.274714	2.33289	0.02	0.18	199.547	278.534	48.1561	366.798	430.632	407.252
Gm19463	34.3709	0.64	0.275347	2.33631	0.019	0.18	19.6445	20.5686	20.8979	55.8409	50.9564	38.3168
Fcor	48.2127	0.64	0.275524	2.32355	0.02	0.19	35.1534	16.2835	33.6184	49.2713	73.9368	81.0126
Gm33746	12.2016	0.64	0.233276	2.74895	0.006	1	1.03392	1.71405	3.63442	25.1831	10.9906	30.6534
Stat2	9538.6	0.64	0.164726	3.89348	9.9e-05	0.005	9194.68	6076.32	6424.74	11181.3	11206.4	13148.1
Fgf11	16.432	0.64	0.255496	2.49114	0.013	1	7.23746	5.14216	5.45163	14.2339	36.9684	29.5586
Mir22hg	1003.17	0.64	0.224079	2.83993	0.0045	0.075	1001.87	514.216	676.002	950.39	1549.67	1326.85
LOC108167930	65.475	0.64	0.274309	2.32783	0.02	0.19	44.4587	44.5654	31.8012	53.651	131.887	86.4864
Grina	9408.54	0.64	0.193665	3.28913	0.001	0.027	9798.49	5628.09	5675.15	10287.9	12557.3	12504.4
H1f0	3065.82	0.64	0.155456	4.11545	3.9e-05	0.0025	2629.27	2097.14	2280.6	3105.19	3960.61	4322.13
Rtp4	5683.88	0.64	0.147439	4.31559	1.6e-05	0.0013	5027.97	3890.04	4134.15	6081.18	7983.17	6986.79
Lipg	35.1296	0.64	0.267783	2.38005	0.017	0.17	18.6106	7.71324	22.7151	71.1697	25.9778	64.5911
LOC108167377	103.489	0.64	0.274641	2.32543	0.02	0.19	82.7138	64.277	22.7151	170.807	66.9428	213.479
Gm2666	161.941	0.63	0.240841	2.633	0.0085	0.11	76.5103	131.982	137.199	210.224	208.821	206.91
Prkab2	1125.66	0.63	0.183481	3.45629	0.00055	0.018	1091.82	670.194	783.217	1302.95	1438.77	1466.98
Ptgr1	279.844	0.63	0.22027	2.86825	0.0041	0.071	151.987	201.401	261.678	316.432	367.686	379.883
Emilin1	1368.37	0.63	0.172804	3.61769	0.0003	0.011	1159.03	989.865	975.842	1403.69	1577.65	2104.14
Sh2b2	1743.14	0.63	0.201621	3.12509	0.0018	0.041	1641.87	903.306	1356.55	1773.77	2398.95	2384.4
Asns	268.175	0.63	0.199561	3.14802	0.0016	0.039	209.886	195.402	196.259	368.988	271.768	366.746
Gm32029	51.3469	0.63	0.269954	2.32583	0.02	0.19	35.1534	34.281	30.8926	86.4986	59.9487	61.3068
Tmem25	53.2192	0.63	0.27376	2.28854	0.022	0.2	28.9498	26.5678	44.5216	90.8783	53.9539	74.444
Zfp759	108.002	0.63	0.26251	2.39629	0.017	0.17	99.2566	70.2761	49.9733	148.909	109.906	169.688
Cmya5	53.8673	0.63	0.26241	2.38229	0.017	0.17	50.6622	5.99918	12.7205	97.4478	81.9299	74.444
Ly6c2	17022.5	0.63	0.10964	5.74166	9.4e-09	3.3e-06	14208.2	12603.4	12832.2	19016.6	22105.1	21369.8
Ankrd22	92.4249	0.63	0.265941	2.35831	0.018	0.18	23.7802	11.9984	90.8605	81.024	138.881	208.005
Mcm10	165.528	0.62	0.245279	2.54313	0.011	0.13	139.58	86.5596	127.205	206.94	166.857	266.028
Med12l	341.003	0.62	0.196897	3.12489	0.0018	0.041	252.277	277.676	241.689	353.659	514.56	406.158
Igsf10	60.3608	0.62	0.274792	2.25553	0.024	0.21	47.5605	18.8546	35.4356	67.885	139.88	52.5487
Samd9l	11918.4	0.62	0.195519	3.15304	0.0016	0.038	12465	7627.53	6883.59	17055.6	12911	14568
Slc6a13	37.3767	0.62	0.274519	2.25785	0.024	0.2	12.4071	17.9975	31.8012	40.512	56.9513	64.5911
Plvap	39.6334	0.62	0.261196	2.38262	0.017	0.17	25.8481	21.4257	2.72581	60.2205	73.9368	53.6435
Celsr3	254.428	0.62	0.264598	2.33673	0.019	0.18	175.767	166.263	174.452	153.289	507.566	349.23
B230208H11Rik	55.5911	0.62	0.271488	2.281	0.023	0.2	24.8141	39.4232	43.613	89.7833	66.9428	68.9702
Rsad2	7840.2	0.62	0.215397	2.89963	0.0037	0.067	8406.83	3830.91	5156.33	8089.26	10481	11076.8
Zfp934	103.919	0.62	0.270029	2.29046	0.022	0.19	85.8156	61.7059	57.2421	76.6443	188.839	153.267
Gapt	683.919	0.62	0.158396	3.90511	9.4e-05	0.0048	589.336	465.365	522.448	844.182	771.34	910.844
Nynrin	131.624	0.62	0.270951	2.2901	0.022	0.19	95.1209	95.9869	9.99465	217.889	209.821	160.93
Zfp174	82.7871	0.62	0.275398	2.23501	0.025	0.21	36.1873	65.991	41.7958	209.129	77.9334	65.6859
Noxo1	146.705	0.62	0.267643	2.30624	0.021	0.19	86.8495	53.9926	152.646	169.712	183.843	233.185
9830107B12Rik	341.81	0.62	0.199163	3.09571	0.002	0.044	289.498	257.108	225.334	343.805	455.61	479.507
LOC73899	2827.29	0.62	0.160569	3.85485	0.00012	0.0056	2715.08	1964.3	1832.66	3337.31	3665.86	3448.51
Cysltr1	792.736	0.62	0.147321	4.20346	2.6e-05	0.0018	688.593	586.206	560.609	965.718	1029.12	926.171
Slc40a1	1039.93	0.61	0.251316	2.43515	0.015	0.16	1243.81	515.93	448.851	1569.02	1179.99	1281.97
Gm15433	243.933	0.61	0.225535	2.69213	0.0071	0.098	183.004	137.981	219.882	248.547	333.715	340.472
Siglec1	1546.56	0.61	0.170811	3.5983	0.00032	0.012	1486.78	987.294	1079.42	2040.93	1750.5	1934.45
Gm14199	57.9921	0.61	0.252379	2.39936	0.016	0.17	24.8141	36.8521	1.81721	56.9358	81.9299	145.604
Slpi	3430.59	0.61	0.217882	2.79013	0.0053	0.082	3574.27	1828.89	2258.79	3108.47	4819.88	4993.22
Hilpda	6918.11	0.61	0.218809	2.78114	0.0054	0.084	3822.41	4627.08	6980.81	5742.85	10624.9	9710.56
Acrbp	334.856	0.61	0.253606	2.40831	0.016	0.17	307.075	285.39	115.393	470.815	416.644	413.821
Calca	69.3498	0.61	0.275109	2.22478	0.026	0.21	21.7124	40.2802	57.2421	49.2713	146.874	100.718
Nqo1	52.876	0.61	0.270895	2.26243	0.024	0.2	38.2551	25.7108	39.9786	71.1697	81.9299	60.212
Ppm1e	83.3403	0.61	0.272362	2.24719	0.025	0.21	70.3068	36.8521	54.5163	128.106	67.9419	142.319
Gm31005	22.1445	0.61	0.258829	2.37564	0.018	0.17	4.13569	14.5694	8.17744	20.8035	47.959	37.222
Cd300c	175.213	0.61	0.243146	2.49988	0.012	0.14	170.597	93.4159	115.393	188.326	243.792	239.753
Cmpk2	3610.35	0.61	0.144943	4.18672	2.8e-05	0.002	2969.43	2322.54	3119.24	4027.11	4434.21	4789.59
Ifi27l2a	6149.86	0.61	0.137002	4.46989	7.8e-06	0.00076	5475.66	4681.93	4170.5	6750.17	7957.2	7863.69
Hist1h4n	239.163	0.61	0.231753	2.63776	0.0083	0.11	150.953	238.253	135.382	337.235	279.761	293.397
Lpar6	2864.8	0.61	0.171194	3.56266	0.00037	0.013	2801.93	2080.86	1712.72	3418.34	3638.89	3536.09
Pnpla1	12.1141	0.61	0.226289	2.67673	0.0074	1	1.03392	1.71405	2.72581	32.8476	6.99402	27.3691
Notch4	121.194	0.61	0.269246	2.254	0.024	0.21	114.765	56.5637	70.8712	233.218	114.902	136.846
F630040K05Rik	26.2248	0.61	0.269988	2.27168	0.023	0.2	10.3392	13.7124	15.4463	60.2205	26.9769	30.6534
Lrp5	256.466	0.61	0.225293	2.71334	0.0067	0.095	215.056	200.544	151.737	287.964	270.768	412.726
Adal	526.655	0.6	0.156369	3.8562	0.00012	0.0056	416.671	415.658	391.609	613.155	602.485	720.355
Fam217b	89.3769	0.6	0.26257	2.27337	0.023	0.2	57.8997	51.4216	76.3228	83.2138	122.895	144.509
LOC108168868	434.704	0.6	0.253208	2.35416	0.019	0.18	328.787	397.66	201.71	567.168	336.712	776.188
Celf3	10.0288	0.6	0.234451	2.57846	0.0099	1	3.10177	1.71405	1.81721	13.139	23.9795	16.4215
I830077J02Rik	819.34	0.6	0.211587	2.85457	0.0043	0.073	824.037	523.643	497.007	797.101	1128.04	1146.22
Cnksr1	23.142	0.6	0.239207	2.52214	0.012	0.14	6.20354	11.1413	0.908605	16.4238	43.9624	60.212
Mthfr	3784.37	0.6	0.162132	3.6899	0.00022	0.0095	3398.5	2525.66	2871.19	3930.76	4459.19	5520.9
Mn1	12.6899	0.6	0.250114	2.40452	0.016	1	6.20354	3.4281	3.63442	25.1831	17.9846	19.7058
D5Ertd605e	18.6126	0.6	0.25794	2.34257	0.019	1	11.3732	5.99918	5.45163	26.2781	43.9624	18.611
Clec9a	241.259	0.6	0.258151	2.33225	0.02	0.18	137.512	135.41	233.511	302.198	198.83	440.095
Homer2	9.38207	0.6	0.223383	2.68579	0.0072	1	1.03392	1.71405	0.908605	8.75935	21.9812	21.8953
LOC108167810	363.335	0.6	0.234133	2.55136	0.011	0.13	380.484	244.252	177.178	495.998	437.626	444.474
Ccl3	6326.56	0.6	0.107923	5.57751	2.4e-08	7e-06	4994.88	4587.66	5337.14	7352.38	8072.1	7615.18
Hist1h3i	33.6841	0.6	0.275047	2.17965	0.029	0.23	21.7124	20.5686	20.8979	41.6069	46.9598	50.3592
Hist1h1d	222.667	0.6	0.245722	2.44452	0.015	0.15	160.258	206.543	114.484	263.875	220.811	370.03
Hist1h1c	2787.9	0.6	0.210167	2.83376	0.0046	0.075	2699.57	1841.75	1769.05	2321.23	3900.66	4195.14
Card19	2463.79	0.6	0.14608	4.08192	4.5e-05	0.0028	2018.22	1804.04	1943.51	2463.57	3327.15	3226.27
Phf11d	2227.9	0.6	0.18925	3.15446	0.0016	0.038	2302.55	1401.24	1409.25	2474.52	2922.5	2857.34
Slc22a3	38.1738	0.6	0.253682	2.38175	0.017	0.17	26.882	1.71405	14.5377	71.1697	47.959	66.7806
Fpr1	687.992	0.6	0.181465	3.28928	0.001	0.027	638.964	457.652	489.738	733.596	955.183	852.822
Lamb3	118.571	0.59	0.263831	2.21784	0.027	0.22	70.3068	80.5605	96.3121	95.2579	216.815	152.172
Creb3l1	92.9486	0.59	0.252861	2.3238	0.02	0.19	72.3746	72.8472	54.5163	99.6376	114.902	143.414
Gm14010	85.8268	0.59	0.274574	2.15671	0.031	0.24	73.4085	63.4199	27.2581	105.112	85.9265	159.836
Car2	1100.81	0.59	0.181557	3.26559	0.0011	0.029	694.796	857.026	989.471	1622.67	1296.89	1144.03
LOC108168940	681.657	0.59	0.215271	2.75634	0.0058	0.088	684.457	455.938	397.969	1054.41	771.34	725.829
Lpar1	54.7634	0.59	0.274381	2.159	0.031	0.24	47.5605	23.1397	34.527	54.7459	79.9316	88.6759
Gm38634	58.6178	0.59	0.275165	2.13819	0.033	0.24	58.9336	22.2827	22.7151	105.112	87.9248	54.7382
3110082I17Rik	784.359	0.59	0.172068	3.40971	0.00065	0.02	737.187	576.779	511.545	927.396	913.219	1040.03
Clec2d	189.173	0.59	0.220748	2.68713	0.0072	0.099	116.833	174.833	132.656	220.079	249.786	240.848
Tmtc1	78.2212	0.59	0.253234	2.32722	0.02	0.19	9.30531	41.9943	39.07	283.584	32.9718	62.4016
Lmo1	112.655	0.59	0.268647	2.19413	0.028	0.22	49.6283	90.8448	88.1347	90.8783	164.859	191.584
Lmntd2	316.747	0.59	0.229624	2.58822	0.0096	0.12	197.479	320.528	185.355	442.347	326.721	428.053
Rab36	321.097	0.59	0.245115	2.3934	0.017	0.17	350.5	175.69	175.361	370.083	366.686	488.265
Spdl1	142.001	0.59	0.241364	2.45249	0.014	0.15	120.969	101.986	88.1347	225.553	170.854	144.509
Slc6a4	23.6857	0.59	0.220486	2.66314	0.0077	0.1	6.20354	0.857026	1.81721	6.56951	94.9188	31.7482
Aldoc	288.803	0.59	0.221403	2.66547	0.0077	0.1	239.87	170.548	238.963	339.425	450.615	293.397
LOC102639982	764.365	0.59	0.174254	3.39475	0.00069	0.021	540.742	707.904	523.356	851.847	898.232	1064.11
Lyst	3921.82	0.59	0.134549	4.40117	1.1e-05	0.00095	3207.23	3029.59	2990.22	5423.13	4049.54	4831.2
Hist1h4m	274.919	0.59	0.231839	2.55801	0.011	0.13	174.733	268.249	166.275	413.879	272.767	353.609
Zfp273	100.748	0.59	0.268404	2.18241	0.029	0.23	36.1873	91.7018	77.2314	134.675	116.9	147.793
Tgm1	133.857	0.59	0.261991	2.26349	0.024	0.2	120.969	50.5645	108.124	165.333	169.855	188.299
Igll1	32.1307	0.59	0.226986	2.60595	0.0092	0.11	0	5.14216	11.8119	59.1256	15.9863	100.718
Amdhd2	1712.71	0.59	0.134256	4.40311	1.1e-05	0.00095	1392.69	1468.09	1171.19	2051.88	2202.12	1990.28
H2-T24	3002.55	0.59	0.172849	3.41588	0.00064	0.02	2989.07	1802.33	2180.65	3651.55	3696.84	3694.83
Rprd1a	437.543	0.59	0.211986	2.76516	0.0057	0.087	269.854	391.661	331.641	695.273	460.606	476.223
F830208F22Rik	257.874	0.59	0.260734	2.24748	0.025	0.21	293.634	119.984	129.93	351.469	265.773	386.452
LOC101055907	31.3336	0.59	0.27298	2.1697	0.03	0.23	18.6106	22.2827	10.9033	39.4171	63.9453	32.8429
Cyp27a1	5394.47	0.58	0.186834	3.11412	0.0018	0.042	5612.13	3614.08	3262.8	5803.07	7121.91	6952.85
Slco4c1	79.7272	0.58	0.25767	2.25349	0.024	0.21	72.3746	48.8505	49.0647	105.112	109.906	93.055
Ptgs2	14227	0.58	0.222537	2.6108	0.009	0.11	15142.8	6024.04	10926.9	20522.1	16353	16393
Ifi204	8670.47	0.58	0.136558	4.22239	2.4e-05	0.0017	8050.12	6025.75	6456.55	9797.33	11184.4	10508.6
D730003I15Rik	239.449	0.58	0.228372	2.52087	0.012	0.14	183.004	193.688	161.732	211.319	314.731	372.22
Accs	438.711	0.58	0.192715	3.01776	0.0025	0.051	303.973	296.531	411.598	510.232	493.578	616.352
Gm39939	96.7334	0.58	0.239611	2.40528	0.016	0.17	71.3407	69.4191	73.597	109.492	121.896	134.656
Gm14321	101.853	0.58	0.275168	2.11129	0.035	0.25	103.392	54.8497	23.6237	95.2579	124.893	209.1
Gm14325	192.249	0.58	0.267438	2.16138	0.031	0.24	208.852	107.985	79.9572	313.147	272.767	170.783
Wdfy3	2221.88	0.58	0.198415	2.93537	0.0033	0.061	1996.51	1961.73	1148.48	2287.29	3050.39	2886.89
Gm38855	23.4728	0.58	0.268554	2.17801	0.029	0.23	17.5767	11.1413	7.26884	41.6069	36.9684	26.2743
Svip	241.614	0.58	0.207829	2.79168	0.0052	0.082	186.106	162.835	203.527	251.831	348.702	296.681
Aph1c	559.2	0.58	0.20787	2.77549	0.0055	0.085	570.725	351.381	358.899	605.49	771.34	697.365
Ank3	16.9612	0.58	0.221533	2.63119	0.0085	1	0	5.99918	0.908605	48.1764	26.9769	19.7058
Thop1	238.084	0.58	0.216176	2.69116	0.0071	0.098	148.885	161.121	229.877	286.869	312.733	289.018
Gm12338	307.122	0.58	0.19491	2.95932	0.0031	0.058	250.209	266.535	192.624	409.5	363.689	360.178
Fos	82327.4	0.58	0.176089	3.32027	0.0009	0.025	71036.7	59636.2	60703.9	71072.3	116818	114697
Hist1h2bc	1524.7	0.58	0.256734	2.23983	0.025	0.21	1850.72	639.342	783.217	1335.8	2468.89	2070.2
Rnf180	86.9421	0.58	0.275474	2.08992	0.037	0.26	93.0531	22.2827	43.613	88.6884	133.886	140.13
Dnah12	531.153	0.58	0.222624	2.6171	0.0089	0.11	559.352	341.953	296.205	627.388	593.492	768.525
Tigd5	33.0479	0.58	0.261275	2.20445	0.027	0.22	10.3392	23.1397	11.8119	17.5187	82.9291	52.5487
Mir155hg	74.8421	0.58	0.264906	2.19566	0.028	0.22	55.8318	47.1364	52.6991	125.916	68.941	98.5288
Gm36587	798.821	0.58	0.183282	3.18348	0.0015	0.036	575.895	780.751	494.281	972.288	1027.12	942.592
Rab44	2149.9	0.58	0.232658	2.48123	0.013	0.15	2542.42	1252.12	1012.19	2656.27	2598.78	2837.63
Neat1	14021.5	0.58	0.199637	2.91482	0.0036	0.064	14472.9	10601.4	7133.46	15516.1	16794.6	19610.5
Firre	583.224	0.58	0.241104	2.38857	0.017	0.17	588.302	473.935	228.06	698.558	792.322	718.165
Lipt1	59.9259	0.57	0.265548	2.13105	0.033	0.25	46.5265	41.9943	37.2528	65.6951	73.9368	94.1497
LOC101055758	396.156	0.57	0.210631	2.70794	0.0068	0.095	271.922	252.823	383.431	397.456	542.536	528.771
Gm13179	78.5047	0.57	0.255978	2.2184	0.027	0.22	61.0015	51.4216	57.2421	82.1189	99.9146	119.329
Gm31902	44.8116	0.57	0.274156	2.07965	0.038	0.26	37.2212	30.8529	19.9893	56.9358	66.9428	56.9278
Pkn3	141.061	0.57	0.241581	2.37956	0.017	0.17	109.596	91.7018	110.85	131.39	217.814	185.015
Scrn3	241.687	0.57	0.222644	2.56263	0.01	0.13	165.428	227.112	155.371	363.513	273.766	264.933
Mov10	1545.4	0.57	0.119123	4.77416	1.8e-06	0.00024	1157.99	1305.25	1224.8	1830.7	1787.47	1966.2
4930430E12Rik	77.862	0.57	0.25675	2.2195	0.026	0.22	56.8658	45.4224	65.4195	112.777	96.9171	89.7707
Fndc5	10.5822	0.57	0.208246	2.72979	0.0063	1	0	0	0.908605	8.75935	20.9821	32.8429
Sgcb	816.069	0.57	0.188753	3.04448	0.0023	0.049	566.59	532.213	795.029	1063.17	1092.07	847.348
Oasl1	3930.99	0.57	0.170195	3.33604	0.00085	0.024	3688	2667.07	2882.09	3828.93	5534.27	4985.56
Lpar5	789.39	0.57	0.173963	3.27912	0.001	0.028	556.251	528.785	764.137	1005.14	925.209	956.824
Trim12c	1878.49	0.57	0.117134	4.90567	9.3e-07	0.00014	1532.27	1403.81	1538.27	2429.62	2151.16	2215.8
Trim30a	10166.8	0.57	0.138904	4.08106	4.5e-05	0.0028	9110.93	6845.07	8208.34	10921.8	12856	13058.4
Spon1	608.407	0.57	0.247232	2.32181	0.02	0.19	712.373	340.239	281.667	658.046	851.272	806.841
Bnip3	1483.14	0.57	0.153549	3.72918	0.00019	0.0083	1131.11	999.293	1369.27	1801.14	1938.34	1659.66
Irf7	18834.4	0.57	0.155728	3.65026	0.00026	0.01	17513.6	12420.9	14556.8	19189.5	24996.6	24329
Mcemp1	3650.2	0.57	0.185933	3.08036	0.0021	0.045	3508.1	2264.26	2720.36	3443.52	4868.84	5096.13
Dna2	2161.43	0.57	0.201346	2.85519	0.0043	0.073	2296.34	1512.65	1168.47	2635.47	2504.86	2850.77
Adap2	520.676	0.57	0.205921	2.7819	0.0054	0.084	535.572	334.24	327.098	639.433	603.484	684.228
Slfn8	6927.29	0.57	0.140657	4.02534	5.7e-05	0.0033	6312.1	4521.67	5627.9	8052.03	8189	8861.02
Gm30836	71.2889	0.57	0.26709	2.14605	0.032	0.24	62.0354	53.1356	32.7098	102.922	95.918	81.0126
Zfp953	214.031	0.57	0.223622	2.56604	0.01	0.13	161.292	190.26	132.656	243.072	323.723	233.185
Rnase6	3872.37	0.57	0.110934	5.18031	2.2e-07	4.4e-05	3349.91	3075.01	2811.22	4608.51	4749.94	4639.61
Cpped1	297.222	0.57	0.210844	2.68037	0.0074	0.1	193.344	233.111	256.227	440.157	293.749	366.746
Cd80	1066.04	0.57	0.24094	2.35542	0.019	0.18	1278.96	517.644	574.238	1232.88	1397.8	1394.73
Ift57	538.032	0.57	0.165185	3.47713	0.00051	0.017	455.96	449.082	357.99	691.989	652.442	620.731
Btnl2	317.677	0.57	0.243811	2.32139	0.02	0.19	289.498	267.392	147.194	307.672	504.568	389.736
G370120E05Rik	56.3252	0.56	0.272419	2.04463	0.041	0.27	24.8141	24.8538	46.3388	146.719	45.9607	49.2644
Gm33273	8.9222	0.56	0.207747	2.67481	0.0075	1	1.03392	0	0	22.9933	11.9897	17.5162
Sh3bp2	3978.97	0.56	0.160346	3.50107	0.00046	0.016	3616.66	3398.97	2398.72	4501.21	5007.72	4950.52
Cds1	383.542	0.56	0.225066	2.46748	0.014	0.15	371.178	286.247	218.065	374.462	465.602	585.699
Oas2	9339.26	0.56	0.273119	2.05316	0.04	0.27	10246.2	4511.39	3983.32	11520.7	11051.5	14722.4
Gm40349	26.5635	0.56	0.27377	2.02864	0.042	0.28	11.3732	18.8546	16.3549	31.7526	33.9709	47.0749
Angpt2	46.3497	0.56	0.274497	2.04	0.041	0.28	33.0855	28.2819	29.984	43.7968	84.9274	58.0225
Mlkl	429.291	0.56	0.214785	2.6168	0.0089	0.11	448.723	271.677	265.313	520.086	499.573	570.372
Cep83os	267.977	0.56	0.212584	2.6306	0.0085	0.11	253.311	168.834	195.35	330.665	370.683	289.018
Gm32605	34.9965	0.56	0.274258	2.02663	0.043	0.28	26.882	13.7124	21.8065	38.3222	70.9393	38.3168
LOC108167760	25.7449	0.56	0.267617	2.10139	0.036	0.26	20.6785	7.71324	11.8119	30.6577	52.9547	30.6534
Nlrp3	3435.43	0.56	0.195928	2.83865	0.0045	0.075	3612.53	1863.17	2537.73	3836.6	4438.2	4324.32
Xaf1	2473.07	0.56	0.129371	4.29465	1.7e-05	0.0013	2211.56	1867.46	1844.47	2716.49	3101.35	3097.09
E230016K23Rik	167.189	0.56	0.252257	2.21001	0.027	0.22	138.546	148.266	79.9572	227.743	248.787	159.836
AW209491	345.819	0.56	0.218808	2.56217	0.01	0.13	293.634	211.685	286.211	514.612	317.728	451.043
Tmem170b	1617.67	0.56	0.196967	2.8281	0.0047	0.077	1504.36	1289.82	974.933	1676.32	1718.53	2542.04
Ly6a	6417.2	0.56	0.10351	5.39394	6.9e-08	1.8e-05	5152.04	5150.73	5133.62	7173.91	8348.86	7544.02
B4galt4	503.793	0.56	0.197118	2.84477	0.0044	0.074	420.807	386.519	364.351	459.866	654.44	736.776
Zfp516	1441.89	0.56	0.176228	3.19235	0.0014	0.035	942.938	1091.85	1352	1454.05	1788.47	2022.03
Gm14965	62.8872	0.56	0.27155	2.06347	0.039	0.27	42.3908	56.5637	29.0754	89.7833	94.9188	64.5911
LOC105244102	42.2047	0.55	0.267644	2.0649	0.039	0.27	16.5428	13.7124	36.3442	54.7459	28.9752	102.908
Sh2d3c	10776.6	0.55	0.161925	3.38625	0.00071	0.022	10821	7768.94	7047.14	11933.5	13417.5	13671.4
Gm13986	25.8227	0.55	0.26504	2.06839	0.039	0.27	21.7124	5.99918	11.8119	27.373	40.965	47.0749
Mir7678	799.124	0.55	0.232476	2.36042	0.018	0.18	861.258	403.659	551.523	741.26	1105.05	1131.99
Zfp965	28.7057	0.55	0.275517	1.98256	0.047	0.3	19.6445	15.4265	19.0807	42.7018	35.9692	39.4115
Pnisr	4631.12	0.55	0.156182	3.53176	0.00041	0.015	4263.9	3742.63	3016.57	5679.34	4852.85	6231.4
Gm34375	39.4283	0.55	0.274974	1.99355	0.046	0.29	34.1195	13.7124	24.5323	72.2646	45.9607	45.9801
Cxcl1	176.027	0.55	0.275139	1.98585	0.047	0.3	175.767	32.567	117.21	331.76	270.768	128.087
Gm34319	58.718	0.55	0.268063	2.05749	0.04	0.27	32.0516	44.5654	46.3388	82.1189	85.9265	61.3068
Smo	100.878	0.55	0.275028	1.98272	0.047	0.3	112.698	41.1373	45.4302	122.631	184.842	98.5288
Clec2i	3457.21	0.55	0.124082	4.44808	8.7e-06	0.00083	2594.11	2723.63	2985.68	3693.16	4432.21	4314.47
Klra7	1412.86	0.55	0.181166	3.05752	0.0022	0.047	1378.22	1038.72	908.605	2017.94	1539.68	1593.98
B430319F04Rik	46.0309	0.55	0.274931	2.01387	0.044	0.28	38.2551	29.1389	16.3549	82.1189	36.9684	73.3492
Gm42027	21.0723	0.55	0.213434	2.59998	0.0093	1	6.20354	0	0	52.5561	24.9786	42.6958
Myct1	10.4398	0.55	0.217618	2.51729	0.012	1	0	3.4281	0.908605	17.5187	19.9829	20.8005
Npc1l1	36.7654	0.55	0.275565	1.98516	0.047	0.3	22.7463	19.7116	27.2581	67.885	47.959	35.0325
Gm5431	926.836	0.55	0.20411	2.7114	0.0067	0.095	901.581	506.502	745.965	1327.04	1088.07	991.857
Chrne	182.961	0.55	0.261757	2.09873	0.036	0.26	198.513	117.413	78.14	244.167	185.841	273.691
Igf2bp1	40.1573	0.55	0.269987	2.02489	0.043	0.28	18.6106	37.7092	9.99465	52.5561	39.9658	82.1073
Dhx58	3966.07	0.55	0.142782	3.85056	0.00012	0.0056	3362.32	2754.48	3371.83	4102.66	4898.81	5306.32
Hist1h3d	57.6723	0.55	0.268018	2.05842	0.04	0.27	49.6283	37.7092	33.6184	79.9291	61.947	83.2021
Tbrg3	97.6268	0.55	0.275569	2.01114	0.044	0.29	49.6283	108.842	25.4409	166.428	113.903	121.519
Troap	45.8793	0.55	0.275537	2.00671	0.045	0.29	34.1195	29.1389	24.5323	93.0681	42.9633	51.4539
Zfp385a	729.525	0.55	0.18758	2.93068	0.0034	0.062	695.83	449.939	569.695	791.626	867.258	1002.8
Cebpd	1252.54	0.55	0.17478	3.12191	0.0018	0.041	1026.69	921.303	1020.36	1139.81	1691.55	1715.5
Gm30881	52.4045	0.55	0.273501	2.02549	0.043	0.28	35.1534	42.8513	27.2581	51.4612	90.9222	66.7806
Gm42059	375.885	0.55	0.217015	2.51875	0.012	0.14	367.043	243.395	258.044	368.988	460.606	557.235
Gm33305	91.7354	0.55	0.274914	1.99122	0.046	0.29	83.7478	72.8472	24.5323	110.587	110.905	147.793
Sytl4	10.2097	0.55	0.20302	2.7103	0.0067	1	0	0	0	27.373	11.9897	21.8953
LOC108167619	53.6665	0.54	0.265675	2.01952	0.043	0.28	8.27138	54.8497	20.8979	72.2646	52.9547	112.761
Nav1	1347.88	0.54	0.159153	3.39379	0.00069	0.021	1220.03	881.023	1121.22	1676.32	1456.75	1731.92
Fcrlb	114.474	0.54	0.270924	1.98997	0.047	0.29	85.8156	112.27	39.9786	188.326	126.891	133.561
Dclre1c	2298.65	0.54	0.135766	3.99248	6.5e-05	0.0036	2017.18	1650.63	1861.73	2505.17	2701.69	3055.49
Zbtb6	404.939	0.54	0.21574	2.51802	0.012	0.14	279.159	292.246	366.168	648.192	459.607	384.262
Zeb2os	364.643	0.54	0.207937	2.60667	0.0091	0.11	337.059	306.815	206.253	429.208	424.637	483.886
Fndc3b	1311.46	0.54	0.207528	2.61156	0.009	0.11	1398.9	758.468	901.336	1492.37	1893.38	1424.29
Ctsk	67.9258	0.54	0.274103	1.96014	0.05	0.3	70.3068	31.71	35.4356	84.3088	71.9385	113.856
Tet2	2928.47	0.54	0.179028	3.0385	0.0024	0.049	2539.31	2383.39	2008.93	4435.52	2691.7	3512
Tmem82	22.2452	0.54	0.25385	2.13102	0.033	0.25	14.4749	2.57108	11.8119	27.373	27.9761	49.2644
D930016D06Rik	84.7185	0.54	0.267432	2.0124	0.044	0.29	40.323	54.8497	84.5002	96.3529	100.914	131.372
Oasl2	8992.54	0.54	0.176559	3.06264	0.0022	0.047	9292.9	5614.38	6435.65	9632	11175.4	11804.8
Cav2	228.028	0.54	0.234081	2.29143	0.022	0.19	133.376	149.98	237.146	302.198	248.787	296.681
Snx10	2639.7	0.54	0.112117	4.84688	1.3e-06	0.00018	2219.83	1957.45	2203.37	3277.09	3163.29	3017.17
Cd9	6741.84	0.54	0.172639	3.12406	0.0018	0.041	6856.98	4294.56	4887.39	7802.39	9175.15	7434.55
Clec1a	35.4951	0.54	0.257531	2.1087	0.035	0.25	3.10177	30.8529	14.5377	40.512	65.9436	58.0225
Catsperg1	83.144	0.54	0.268479	2.009	0.045	0.29	63.0693	60.8489	11.8119	54.7459	117.899	190.489
Trim30c	690.961	0.54	0.203164	2.67759	0.0074	0.1	636.897	375.377	602.405	909.878	882.246	738.966
Cd209d	200	0.54	0.246982	2.19901	0.028	0.22	131.308	176.547	139.017	164.238	332.715	256.175
Hp	10966.2	0.54	0.162371	3.34747	0.00082	0.024	9296	7765.51	9079.69	10022.9	14675.4	14957.8
Eepd1	780.65	0.54	0.147865	3.6697	0.00024	0.01	632.761	547.64	690.54	928.491	911.221	973.246
Gm29724	35.7103	0.54	0.259624	2.08049	0.037	0.26	12.4071	11.9984	26.3495	100.733	18.9838	43.7906
Tex12	21.3751	0.54	0.263221	2.03262	0.042	1	11.3732	12.8554	8.17744	19.7085	50.9564	25.1796
Kiss1r	36.9358	0.54	0.258873	2.08857	0.037	0.26	9.30531	17.9975	24.5323	106.207	44.9615	18.611
Gpx3	577.105	0.54	0.226135	2.38836	0.017	0.17	591.404	447.368	288.028	616.439	676.422	842.969
Abi3	6630.32	0.54	0.216716	2.48135	0.013	0.15	7376.01	4933.9	3077.44	8124.3	7562.53	8707.76
Gm38483	526.836	0.54	0.173258	3.11775	0.0018	0.041	420.807	370.235	461.571	549.649	650.444	708.313
Fkbp1b	211.987	0.54	0.229579	2.36305	0.018	0.18	210.92	135.41	139.017	221.174	280.76	284.639
Gm40560	97.9721	0.54	0.250437	2.13669	0.033	0.24	92.0191	65.134	61.7851	119.346	137.882	111.666
Hist1h2bq	70.6616	0.54	0.274277	1.96819	0.049	0.3	77.5442	31.71	19.0807	78.8342	136.883	79.9178
Pde1b	476.154	0.54	0.219753	2.46531	0.014	0.15	469.401	375.377	255.318	575.927	495.576	685.323
Gm15738	91.8676	0.54	0.263156	2.03632	0.042	0.28	56.8658	93.4159	48.1561	108.397	111.904	132.466
Gm31814	79.2759	0.54	0.268801	2.01876	0.044	0.28	70.3068	43.7083	52.6991	88.6884	77.9334	142.319
Rgag4	247.969	0.54	0.251613	2.1494	0.032	0.24	103.392	190.26	256.227	283.584	300.743	353.609
Wdfy1	1115.3	0.53	0.171116	3.09247	0.002	0.044	1031.86	831.315	805.024	1108.06	1553.67	1361.89
Frmd4a	2025.16	0.53	0.145671	3.60564	0.00031	0.012	1669.79	1582.93	1641.85	2000.42	2493.87	2762.09
Lrp4	50.403	0.53	0.274512	1.93969	0.052	0.31	55.8318	18.8546	18.1721	73.3596	63.9453	72.2545
LOC108168843	21.6183	0.53	0.240599	2.21044	0.027	1	13.441	2.57108	6.36023	54.7459	10.9906	41.601
Iqcd	43.0729	0.53	0.27554	1.92326	0.054	0.32	39.2891	20.5686	24.5323	63.5053	68.941	41.601
Met	1449.1	0.53	0.161445	3.26735	0.0011	0.029	1183.84	1022.43	1274.77	1654.42	1497.72	2061.44
Tspan33	230.589	0.53	0.270791	1.96045	0.05	0.3	244.006	173.976	65.4195	317.526	226.806	355.798
Tuba8	41.0743	0.53	0.272693	1.92894	0.054	0.32	33.0855	24.8538	27.2581	55.8409	53.9539	51.4539
Zscan2	37.4153	0.53	0.275368	1.93945	0.052	0.31	33.0855	21.4257	16.3549	38.3222	64.9445	50.3592
Ccnd1	255.058	0.53	0.223768	2.36984	0.018	0.18	238.836	139.695	212.614	306.577	344.705	287.923
Arhgef10	443.051	0.53	0.179954	2.94314	0.0032	0.061	373.246	299.959	382.523	476.29	528.548	597.741
Gm32131	181.075	0.53	0.216642	2.44518	0.014	0.15	137.512	167.12	117.21	232.123	216.815	215.669
Rab39	194.737	0.53	0.275257	1.92705	0.054	0.32	217.124	122.555	28.1667	251.831	271.768	276.975
Gm10825	29.0959	0.53	0.265726	2.01227	0.044	0.29	8.27138	28.2819	9.08605	51.4612	36.9684	40.5063
Aurkb	473.975	0.53	0.174051	3.04763	0.0023	0.048	328.787	377.092	425.227	631.768	521.554	559.425
LOC108167915	98.2249	0.53	0.273458	1.92456	0.054	0.32	75.4764	89.1307	37.2528	172.997	80.9308	133.561
Gm11725	41.0323	0.53	0.271586	1.95531	0.051	0.31	38.2551	24.8538	8.17744	59.1256	59.9487	55.833
Hk3	3221.87	0.53	0.165407	3.19658	0.0014	0.035	3250.65	2348.25	2126.14	3650.46	3785.76	4169.96
Zfp738	390.233	0.53	0.241907	2.17268	0.03	0.23	391.857	298.245	198.076	637.243	453.612	362.367
Naip1	31.1555	0.53	0.251852	2.09729	0.036	0.26	28.9498	8.57026	2.72581	55.8409	45.9607	44.8853
Gm30783	35.8712	0.53	0.233835	2.26556	0.023	0.2	21.7124	10.2843	0	59.1256	75.9351	48.1696
Pnp2	116.204	0.53	0.240598	2.21223	0.027	0.22	89.9513	82.2745	91.7691	117.156	174.85	141.225
Trmt12	298.119	0.53	0.254472	2.09231	0.036	0.26	191.276	289.675	179.904	569.358	272.767	285.734
Pram1	542.202	0.53	0.215943	2.44584	0.014	0.15	510.758	319.671	435.222	837.613	521.554	628.395
Cd14	31254.7	0.53	0.177996	2.9856	0.0028	0.055	27071.2	18619.8	28767.3	30352.2	43705.6	39011.9
Gm34235	63.5627	0.53	0.275266	1.933	0.053	0.32	36.1873	66.848	22.7151	74.4545	85.9265	95.2445
Gm7609	411.326	0.52	0.209485	2.47176	0.013	0.15	280.193	289.675	399.786	396.361	588.497	513.445
Ppfia4	1382.67	0.52	0.174796	2.96896	0.003	0.057	1367.88	875.881	1074.88	1521.94	1643.59	1811.84
Gm32267	150.91	0.52	0.231544	2.24333	0.025	0.21	136.478	89.9877	122.662	201.465	169.855	185.015
Gm39866	244.552	0.52	0.272626	1.90331	0.057	0.33	271.922	161.121	77.2314	427.018	192.835	337.187
Rbbp9	347.035	0.52	0.171715	3.03976	0.0024	0.049	293.634	248.538	290.754	414.974	433.629	400.684
Zbp1	5830.13	0.52	0.107138	4.89444	9.9e-07	0.00015	5093.1	4543.95	4583.91	7165.15	6464.47	7130.2
Sycp2	61.223	0.52	0.271047	1.91815	0.055	0.32	65.1371	30.8529	10.9033	111.682	69.9402	78.823
Fcgr1	2799.79	0.52	0.161521	3.19	0.0014	0.035	2775.05	2044.01	1945.32	2968.32	3621.9	3444.13
Alpk1	919.017	0.52	0.231807	2.25059	0.024	0.21	1043.23	600.775	477.926	1167.18	899.231	1325.76
Mob3b	1003.35	0.52	0.158858	3.27847	0.001	0.028	938.802	741.328	740.513	1077.4	1329.86	1192.2
Aasdh	799.231	0.52	0.196681	2.65516	0.0079	0.11	635.863	775.609	483.378	933.966	1140.03	826.547
Gm42141	36.78	0.52	0.270169	1.91393	0.056	0.32	14.4749	32.567	16.3549	42.7018	83.9282	30.6534
Rasa4	5111.14	0.52	0.141874	3.69417	0.00022	0.0094	4777.76	3850.62	3744.36	5381.53	6190.71	6721.85
C130050O18Rik	1241.55	0.52	0.205688	2.508	0.012	0.14	1272.76	931.587	733.244	1170.47	1589.64	1751.62
Nat8f1	82.5864	0.52	0.272112	1.90093	0.057	0.33	33.0855	77.1324	62.6937	140.15	83.9282	98.5288
Amn1	402.992	0.52	0.183432	2.84918	0.0044	0.074	319.482	319.671	322.555	566.073	490.58	399.589
A030001D20Rik	160.522	0.52	0.274453	1.8939	0.058	0.33	198.513	54.8497	74.5056	160.953	248.787	225.521
Pwwp2b	256.117	0.52	0.225347	2.32956	0.02	0.19	195.411	170.548	228.06	233.218	319.727	389.736
Adam3	11.9462	0.52	0.229634	2.2627	0.024	1	1.03392	6.85621	1.81721	25.1831	15.9863	20.8005
B430010I23Rik	268.169	0.52	0.206901	2.49693	0.013	0.14	199.547	203.972	229.877	388.696	261.776	325.145
Adgrg3	599.728	0.52	0.18533	2.79655	0.0052	0.081	605.879	407.087	420.684	731.406	729.376	703.934
Exoc3l	78.5557	0.52	0.264896	1.95396	0.051	0.31	76.5103	41.9943	52.6991	91.9732	89.9231	118.235
Gm40645	212.614	0.52	0.233195	2.24478	0.025	0.21	216.09	145.694	128.113	249.641	231.802	304.345
Grb10	64.7338	0.52	0.264693	1.95892	0.05	0.3	13.441	24.8538	64.5109	152.194	35.9692	97.434
Cd300lb	3648.7	0.52	0.178408	2.92191	0.0035	0.063	3717.99	2415.96	2599.52	3652.65	4847.85	4658.22
Lsmem1	26.6785	0.52	0.266401	1.96927	0.049	0.3	8.27138	12.8554	21.8065	54.7459	22.9803	39.4115
Inf2	322.237	0.52	0.19686	2.61886	0.0088	0.11	255.379	284.533	226.243	383.222	329.718	454.327
Dusp22	1348.04	0.52	0.205661	2.535	0.011	0.13	1356.51	1094.42	729.61	1434.34	1524.7	1948.68
Serpinb9b	740.512	0.52	0.156384	3.35656	0.00079	0.023	603.811	584.492	596.045	754.399	1001.14	903.181
Scamp1	534.257	0.52	0.216941	2.41282	0.016	0.16	534.538	273.391	441.582	697.463	633.458	625.11
Zfp503	16.7418	0.52	0.258575	1.99569	0.046	1	9.30531	4.28513	10.9033	19.7085	29.9744	26.2743
Foxred2	1235.78	0.52	0.155144	3.36942	0.00075	0.023	878.834	990.722	1111.22	1698.22	1339.85	1395.82
Gm41453	164.661	0.52	0.270597	1.92724	0.054	0.32	200.581	65.134	82.683	197.085	203.826	238.659
Fpr2	624.114	0.52	0.193443	2.70433	0.0068	0.096	413.569	508.217	559.701	596.731	901.229	765.24
Col11a2	205.631	0.52	0.237022	2.20088	0.028	0.22	219.192	125.983	127.205	238.692	257.78	264.933
Ltbp1	12.602	0.52	0.201533	2.57898	0.0099	1	1.03392	0	0	37.2272	32.9718	4.37906
Gm34326	35.0808	0.52	0.271298	1.90592	0.057	0.33	32.0516	20.5686	9.08605	38.3222	46.9598	63.4963
LOC108168392	29.0165	0.52	0.267259	1.93205	0.053	0.32	26.882	9.42729	11.8119	26.2781	44.9615	54.7382
Bmx	578.004	0.52	0.204456	2.55917	0.01	0.13	507.656	389.947	466.114	503.663	788.326	812.315
F730311O21Rik	552.372	0.51	0.224386	2.27165	0.023	0.2	590.37	413.944	288.936	620.819	778.334	621.826
Aim2	2698.55	0.51	0.136741	3.73378	0.00019	0.0083	2419.38	2312.26	1849.01	3031.83	3313.17	3265.68
Pter	53.1103	0.51	0.275404	1.84822	0.065	0.35	42.3908	15.4265	45.4302	63.5053	59.9487	91.9602
Slc2a6	2581.89	0.51	0.187363	2.74275	0.0061	0.09	2751.27	1748.33	1677.28	2737.3	3422.07	3155.11
Gm13373	175.874	0.51	0.26146	1.96923	0.049	0.3	170.597	83.9886	133.565	141.245	270.768	255.08
Gm14326	464.996	0.51	0.260095	1.97327	0.048	0.3	423.908	156.836	449.759	597.826	433.629	728.018
F3	218.388	0.51	0.255066	1.9945	0.046	0.29	225.395	171.405	94.4949	217.889	284.756	316.387
Tifa	1994.88	0.51	0.149177	3.44403	0.00057	0.019	1558.12	1503.22	1779.96	1983.99	2645.74	2498.25
Gm40310	19.8023	0.51	0.262447	1.94795	0.051	1	6.20354	15.4265	9.08605	38.3222	28.9752	20.8005
LOC108167428	31.1481	0.51	0.261435	1.95502	0.051	0.31	11.3732	29.1389	7.26884	44.8917	67.9419	26.2743
Trim30d	2452.94	0.51	0.189131	2.71691	0.0066	0.094	2600.32	1518.65	1744.52	2562.11	3187.27	3104.75
E230013L22Rik	582.965	0.51	0.219004	2.34368	0.019	0.18	602.777	335.097	430.679	558.409	825.294	745.535
Slc27a1	1663.87	0.51	0.169016	2.99595	0.0027	0.054	1352.37	1255.54	1417.42	1509.89	2174.14	2273.83
Cyp4f18	18196.8	0.51	0.149617	3.42478	0.00062	0.02	17440.2	13610.4	13131.2	18566.5	24224.3	22208.4
Gab1	519.627	0.51	0.157792	3.26095	0.0011	0.029	424.942	388.233	444.308	560.598	661.434	638.248
Ccr2	22229	0.51	0.162623	3.11777	0.0018	0.041	14594.9	16387.2	22897.8	24640.1	27607.4	27246.5
Prss57	107.704	0.51	0.255768	1.97521	0.048	0.3	67.205	98.558	76.3228	176.282	112.903	114.95
1190007I07Rik	101.53	0.51	0.243059	2.08043	0.037	0.26	78.5781	85.7026	69.054	136.865	133.886	105.097
Fbxo48	75.8364	0.51	0.275569	1.85308	0.064	0.35	34.1195	80.5605	35.4356	97.4478	62.9462	144.509
Stard3	4030.57	0.51	0.126442	4.02279	5.8e-05	0.0033	3712.82	3006.45	3141.96	4412.52	4977.74	4931.91
Smim5	331.569	0.51	0.208453	2.43378	0.015	0.16	291.566	244.252	250.775	304.387	415.645	482.791
Ccdc40	29.4523	0.51	0.244172	2.08038	0.037	0.26	1.03392	12.8554	20.8979	63.5053	49.9573	28.4639
Gm12589	32.8083	0.51	0.26699	1.90938	0.056	0.32	23.7802	15.4265	15.4463	17.5187	69.9402	54.7382
LOC102638940	521.605	0.51	0.247287	2.04591	0.041	0.27	488.012	331.669	371.619	889.074	349.701	699.554
Gm40916	19.9434	0.51	0.251732	2.01492	0.044	1	15.5088	7.71324	3.63442	16.4238	36.9684	39.4115
Gm21451	29.4698	0.51	0.269637	1.90452	0.057	0.33	14.4749	19.7116	16.3549	49.2713	18.9838	58.0225
Abcd2	1720.81	0.51	0.140624	3.65819	0.00025	0.01	1573.63	1288.11	1323.84	1825.23	2189.13	2124.94
Ccdc116	95.028	0.51	0.269585	1.90443	0.057	0.33	64.1032	72.8472	66.3282	143.434	158.864	64.5911
Gm36712	45.5058	0.51	0.272115	1.86183	0.063	0.34	18.6106	50.5645	12.7205	71.1697	61.947	58.0225
Gm30321	112.567	0.51	0.274608	1.84818	0.065	0.35	129.24	47.9935	54.5163	93.0681	168.856	181.731
Pstpip2	1636.2	0.51	0.179389	2.8433	0.0045	0.074	1644.97	988.151	1302.94	1833.99	2084.22	1962.91
Ch25h	43.5953	0.51	0.274619	1.85839	0.063	0.35	33.0855	29.1389	27.2581	44.8917	77.9334	49.2644
Fbxo36	17.6605	0.5	0.240232	2.08321	0.037	1	4.13569	12.8554	2.72581	27.373	13.988	44.8853
Slc35f5	655.734	0.5	0.228946	2.18029	0.029	0.23	706.169	331.669	499.733	640.528	866.259	890.043
Ube2l6	2610.74	0.5	0.137022	3.68288	0.00023	0.0096	2223.97	1964.3	2194.28	2716.49	3030.41	3534.99
Snx21	506.716	0.5	0.171923	2.88549	0.0039	0.068	389.789	375.377	465.206	527.751	638.454	643.721
Il12a	304.367	0.5	0.225043	2.21467	0.027	0.22	291.566	215.971	208.979	275.92	370.683	463.085
Gm19710	39.3882	0.5	0.275026	1.81505	0.07	0.36	37.2212	16.2835	22.7151	44.8917	42.9633	72.2545
Mdfic	584.093	0.5	0.14112	3.56327	0.00037	0.013	458.028	503.074	466.114	686.514	681.417	709.407
Gm4070	17106.8	0.5	0.161895	3.11322	0.0019	0.042	15850	12964.2	12717.7	24542.6	16166.2	20399.8
Gvin1	17502.2	0.5	0.157723	3.18953	0.0014	0.035	16131.3	13340.5	13096.6	24943.3	16777.7	20723.9
Gm8995	22300.7	0.5	0.127239	3.90542	9.4e-05	0.0048	18993.2	18616.3	17214.4	29894.6	22689.6	26395.9
Ifitm5	71.5358	0.5	0.27554	1.83151	0.067	0.35	55.8318	34.281	50.8819	41.6069	99.9146	146.698
Hook2	494.218	0.5	0.231523	2.17582	0.03	0.23	481.808	416.515	254.409	486.144	553.527	772.904
Mt2	24.9685	0.5	0.271266	1.83219	0.067	0.35	19.6445	17.1405	8.17744	35.0374	36.9684	32.8429
Fam89a	58.0984	0.5	0.275389	1.82843	0.067	0.35	23.7802	38.5662	50.8819	121.536	68.941	44.8853
Jrkl	338.458	0.5	0.188844	2.65893	0.0078	0.1	323.618	244.252	246.232	429.208	408.651	378.788
Gm32819	100.562	0.5	0.251129	2.00472	0.045	0.29	84.7817	71.1332	72.6884	159.858	110.905	104.003
Zc3h12c	303.393	0.5	0.254828	1.96945	0.049	0.3	290.532	243.395	151.737	225.553	429.633	479.507
LOC108167675	7.45237	0.5	0.214863	2.33702	0.019	1	2.06785	0.857026	0.908605	12.0441	18.9838	9.85288
Gm38485	156.932	0.5	0.272158	1.84457	0.065	0.35	102.358	154.265	76.3228	96.3529	240.794	271.502
Ankrd24	58.3534	0.5	0.27406	1.82451	0.068	0.36	54.7979	17.9975	37.2528	59.1256	53.9539	126.993
Cep290	183.167	0.5	0.232733	2.13099	0.033	0.25	167.496	125.983	135.382	199.275	284.756	186.11
Sgsm2	231.231	0.5	0.253165	1.96238	0.05	0.3	157.156	251.966	116.301	333.95	213.817	314.197
Tlcd2	90.1336	0.5	0.267448	1.87933	0.06	0.34	69.2728	45.4224	81.7744	122.631	142.878	78.823
Gm33937	36.5866	0.5	0.273528	1.84358	0.065	0.35	33.0855	24.8538	9.99465	44.8917	51.9556	54.7382
Hist1h2bf	13.7193	0.5	0.241164	2.0652	0.039	1	6.20354	7.71324	1.81721	13.139	24.9786	28.4639
Arl10	411.743	0.5	0.230621	2.18119	0.029	0.23	430.112	315.386	216.248	487.239	422.639	598.836
Gm31657	204.718	0.5	0.250369	1.9783	0.048	0.3	229.531	132.839	106.307	240.882	287.754	230.995
1700112E06Rik	101.23	0.5	0.269087	1.87477	0.061	0.34	51.6961	82.2745	84.5002	99.6376	191.836	97.434
Enthd1	63.6654	0.5	0.275462	1.81848	0.069	0.36	28.9498	69.4191	29.984	94.163	60.9479	98.5288
Fstl1	46.5572	0.5	0.275577	1.8178	0.069	0.36	16.5428	32.567	43.613	62.4104	51.9556	72.2545
Impact	2400.53	0.5	0.176402	2.81088	0.0049	0.079	2344.94	1468.09	2007.11	2538.02	3217.25	2827.78
Dcp2	522.354	0.5	0.158177	3.13402	0.0017	0.04	466.299	426.799	381.614	612.06	590.495	656.859
Ogt	10988.3	0.5	0.171949	2.93585	0.0033	0.061	10965.8	9126.47	6480.17	13954.7	12253.5	13149.2
Cited1	9.32707	0.5	0.226013	2.21992	0.026	1	2.06785	2.57108	2.72581	18.6136	6.99402	22.9901
Hlx	587.355	0.49	0.192418	2.53351	0.011	0.13	443.553	465.365	510.636	524.466	831.289	748.819
Cercam	405.31	0.49	0.179899	2.72501	0.0064	0.093	307.075	293.103	383.431	524.466	459.607	464.18
Rbm45	105.957	0.49	0.240134	2.04733	0.041	0.27	90.9852	71.9902	83.5916	144.529	131.887	112.761
Napb	25.4932	0.49	0.230201	2.14677	0.032	0.24	16.5428	2.57108	4.54302	7.66443	55.9522	65.6859
D3Ertd254e	157.328	0.49	0.253304	1.92773	0.054	0.32	168.529	81.4175	109.941	226.648	188.839	168.594
Chil3	46297.8	0.49	0.185301	2.64058	0.0083	0.11	36590.5	34705.3	40864.5	36946.9	65299.2	63380.3
LOC105247300	86.1038	0.49	0.245894	2.00174	0.045	0.29	74.4424	63.4199	60.8765	110.587	98.9154	108.382
Ift81	57.0009	0.49	0.271952	1.81159	0.07	0.36	62.0354	20.5686	21.8065	54.7459	56.9513	125.898
Mitf	277.847	0.49	0.2144	2.28258	0.022	0.2	212.988	190.26	258.952	348.184	264.774	391.926
Zfp710	3342.41	0.49	0.158965	3.06867	0.0022	0.046	3103.84	2595.08	2484.13	3165.41	4296.33	4409.71
Gm40448	209.783	0.49	0.275265	1.78949	0.074	0.37	220.226	143.98	66.3282	339.425	120.897	367.841
AI225912	89.8412	0.49	0.272123	1.81745	0.069	0.36	81.6799	71.9902	38.1614	163.143	89.9231	94.1497
Tmem231	72.6486	0.49	0.274852	1.78891	0.074	0.37	31.0177	52.2786	57.2421	144.529	36.9684	113.856
Def8	1020.11	0.49	0.178258	2.7637	0.0057	0.087	1043.23	702.761	729.61	1266.82	1276.91	1101.33
Uchl4	61.3221	0.49	0.275337	1.76496	0.078	0.38	39.2891	52.2786	34.527	71.1697	46.9598	123.708
9330159M07Rik	43.7789	0.49	0.275556	1.76794	0.077	0.38	24.8141	37.7092	26.3495	41.6069	82.9291	49.2644
Lilrb4a	33217.1	0.49	0.230699	2.1441	0.032	0.24	41846	19244.5	16826.5	35741.4	40748.2	44896.3
Snord91a	10.8765	0.49	0.238543	2.07214	0.038	1	4.13569	5.99918	1.81721	20.8035	14.9872	17.5162
Tom1l1	42.0006	0.49	0.26612	1.83389	0.067	0.35	45.4926	7.71324	18.1721	62.4104	45.9607	72.2545
D030028A08Rik	217.536	0.49	0.196093	2.50351	0.012	0.14	181.97	159.407	182.63	241.977	256.78	282.449
Cd300lg	846.266	0.49	0.211702	2.29978	0.021	0.19	739.255	527.071	757.776	709.507	1245.93	1098.05
Enthd2	1016.84	0.49	0.142317	3.46519	0.00053	0.017	904.683	788.464	802.298	1335.8	1163.01	1106.81
Oxld1	58.4135	0.49	0.270801	1.80487	0.071	0.36	57.8997	35.9951	32.7098	70.0748	85.9265	67.8754
Ccdc57	37.8063	0.49	0.265681	1.82794	0.068	0.35	35.1534	18.8546	9.99465	83.2138	25.9778	53.6435
Gm36181	71.6576	0.49	0.275554	1.76199	0.078	0.38	71.3407	44.5654	28.1667	144.529	55.9522	85.3916
F13a1	26801.7	0.49	0.151526	3.21992	0.0013	0.033	22516.8	18498.9	24738.6	26806.9	31731.9	36517
Naip5	2655.48	0.49	0.211024	2.34444	0.019	0.18	3054.21	1427.81	1846.29	3052.63	3171.29	3380.63
Rec8	43.9031	0.49	0.273798	1.78439	0.074	0.37	12.4071	32.567	38.1614	40.512	60.9479	78.823
Gm33473	553.346	0.49	0.209023	2.32436	0.02	0.19	436.315	573.351	316.194	677.755	600.486	715.976
LOC105246186	34.1725	0.49	0.251873	1.95157	0.051	0.31	4.13569	35.9951	7.26884	60.2205	45.9607	51.4539
Gm9706	27.0369	0.49	0.26988	1.81496	0.07	0.36	9.30531	22.2827	16.3549	53.651	29.9744	30.6534
Dync2li1	37.6394	0.49	0.274607	1.79608	0.072	0.37	26.882	20.5686	30.8926	45.9866	48.9581	52.5487
Arap3	1227.21	0.49	0.161084	3.05059	0.0023	0.048	1136.28	956.441	904.97	1711.36	1321.87	1332.33
A330040F15Rik	29.9709	0.49	0.2671	1.85037	0.064	0.35	13.441	10.2843	27.2581	64.6002	37.9675	26.2743
Maob	79.8142	0.49	0.271946	1.81173	0.07	0.36	78.5781	48.8505	43.613	139.055	100.914	67.8754
Il1r2	13773.7	0.48	0.220484	2.19865	0.028	0.22	16320.5	6929.91	9517.64	13915.3	18496.2	17462.6
Ppox	3052.31	0.48	0.167468	2.87929	0.004	0.069	2943.58	2615.64	1911.7	3445.71	3364.12	4033.11
Spi1	8652.93	0.48	0.162037	2.96596	0.003	0.057	8515.39	6443.98	6273.01	8348.76	11222.4	11114
Gpat2	29.4319	0.48	0.222209	2.15587	0.031	0.24	6.20354	16.2835	0.908605	7.66443	57.9504	87.5812
Tmem189	4692.31	0.48	0.157982	3.04153	0.0024	0.049	4429.33	3458.96	3640.78	4481.5	5866.98	6276.28
Selenbp1	672.448	0.48	0.223625	2.13693	0.033	0.24	484.91	602.489	514.27	546.364	1140.03	746.629
Hist2h2ab	36.3975	0.48	0.274076	1.73523	0.083	0.39	16.5428	28.2819	25.4409	42.7018	30.9735	74.444
Gm16325	25.5733	0.48	0.226913	2.09906	0.036	0.26	0	5.14216	18.1721	44.8917	35.9692	49.2644
Gm35578	76.3525	0.48	0.270918	1.78265	0.075	0.37	34.1195	80.5605	50.8819	88.6884	111.904	91.9602
Oscp1	87.1129	0.48	0.271045	1.78233	0.075	0.37	98.2227	13.7124	47.2475	137.96	79.9316	145.604
Aim1l	91.682	0.48	0.259974	1.83202	0.067	0.35	64.1032	66.848	77.2314	131.39	133.886	76.6335
Gm32276	101.702	0.48	0.260805	1.82294	0.068	0.36	71.3407	103.7	55.4249	140.15	138.881	100.718
Micall2	43.2092	0.48	0.258732	1.84736	0.065	0.35	39.2891	24.8538	3.63442	63.5053	46.9598	81.0126
Lhfpl4	13.5109	0.48	0.204556	2.33783	0.019	1	1.03392	0.857026	2.72581	44.8917	1.99829	29.5586
4930557K07Rik	138.192	0.48	0.242301	1.97238	0.049	0.3	138.546	101.129	83.5916	171.902	147.874	186.11
Pirb	19980	0.48	0.150674	3.18046	0.0015	0.036	20196.7	14557.4	14466.8	21877.6	23177.2	25604.4
Apoc1	82.5779	0.48	0.259503	1.83098	0.067	0.35	59.9675	81.4175	46.3388	106.207	101.913	99.6236
B3gnt8	778.031	0.48	0.160404	2.96815	0.003	0.057	611.048	731.9	570.604	832.138	914.218	1008.28
Ffar2	32.3151	0.48	0.257533	1.85638	0.063	0.35	9.30531	5.99918	34.527	33.9425	61.947	48.1696
Gm2511	39.9903	0.48	0.270255	1.77557	0.076	0.37	44.4587	14.5694	13.6291	40.512	70.9393	55.833
Cd33	2643.58	0.48	0.233367	2.04192	0.041	0.28	3331.3	1371.24	1544.63	3028.55	3012.42	3573.31
Trim68	259.536	0.48	0.219984	2.18271	0.029	0.23	241.938	208.257	169	351.469	242.792	343.756
Ampd3	1931.24	0.48	0.153845	3.14939	0.0016	0.038	1759.74	1358.39	1624.59	1954.43	2344.99	2545.33
Rab20	2540.61	0.48	0.206975	2.30133	0.021	0.19	2653.05	1405.52	2067.98	2392.4	3607.91	3116.79
Gm16116	16.4156	0.48	0.229464	2.08593	0.037	1	6.20354	6.85621	2.72581	26.2781	50.9564	5.47382
Gm5617	158.408	0.48	0.214726	2.24942	0.024	0.21	130.274	112.27	136.291	206.94	181.844	182.826
Rab32	3543.84	0.48	0.177593	2.71743	0.0066	0.094	3744.87	2180.27	2715.82	4045.73	4221.39	4354.97
Raet1e	25.5036	0.48	0.265284	1.80107	0.072	0.36	8.27138	21.4257	13.6291	31.7526	54.953	22.9901
Erbb3	220.29	0.48	0.230779	2.09289	0.036	0.26	197.479	149.123	173.544	345.994	249.786	205.816
Emid1	604.954	0.48	0.166246	2.88918	0.0039	0.068	514.894	469.65	497.915	829.948	614.475	702.839
Fnip1	1181.29	0.48	0.158975	3.0122	0.0026	0.052	838.511	916.161	1148.48	1286.53	1381.82	1516.25
Gprc5c	111.547	0.48	0.275453	1.72715	0.084	0.39	98.2227	44.5654	81.7744	68.9799	111.904	263.838
E2f6	551.704	0.48	0.191743	2.49149	0.013	0.14	456.994	344.525	538.803	685.419	694.406	590.078
Hist1h2ad	38.789	0.48	0.275443	1.73718	0.082	0.39	28.9498	34.281	14.5377	43.7968	50.9564	60.212
Gm31683	42.8593	0.48	0.267756	1.78994	0.073	0.37	17.5767	10.2843	47.2475	44.8917	53.9539	83.2021
LOC108168080	45.8975	0.48	0.275325	1.76016	0.078	0.38	27.9159	24.8538	41.7958	81.024	43.9624	55.833
Zfp597	739.34	0.48	0.189066	2.53707	0.011	0.13	522.131	653.054	620.577	1109.15	725.38	805.747
LOC101056014	10256.9	0.48	0.141373	3.37436	0.00074	0.022	7031.71	9935.5	8384.61	12268.6	12578.2	11342.9
Tcirg1	9889.83	0.48	0.133364	3.57205	0.00035	0.013	9504.85	7935.21	7058.95	10928.4	11956.8	11954.8
Wdr13	1606.91	0.48	0.167283	2.85379	0.0043	0.073	1548.82	1175.84	1217.53	1975.23	1570.66	2153.4
C1galt1c1	1416.27	0.48	0.157699	3.037	0.0024	0.049	1084.59	1302.68	1094.87	1383.98	1851.42	1780.09
Smpx	8.85271	0.48	0.194047	2.49506	0.013	1	0	0	0	25.1831	16.9855	10.9476
Fcamr	86.9086	0.47	0.275417	1.69978	0.089	0.4	69.2728	86.5596	19.9893	141.245	117.899	86.4864
Gm9530	57.2477	0.47	0.274043	1.7188	0.086	0.4	68.2389	20.5686	22.7151	58.0307	92.9205	81.0126
Gm15423	16.4293	0.47	0.229816	2.0666	0.039	1	6.20354	0.857026	9.08605	10.9492	30.9735	40.5063
Stxbp1	141.648	0.47	0.25393	1.84542	0.065	0.35	87.8834	99.415	139.925	188.326	212.818	121.519
Gm13657	8.55147	0.47	0.223994	2.11286	0.035	1	1.03392	2.57108	3.63442	12.0441	19.9829	12.0424
Slc43a3	399.185	0.47	0.207405	2.27315	0.023	0.2	245.04	355.666	363.442	545.27	491.58	394.115
Hdc	15707.2	0.47	0.273927	1.70423	0.088	0.4	18410	6180.87	9130.57	16285.8	22884.4	21351.2
Smox	6924.9	0.47	0.17627	2.67329	0.0075	0.1	6312.1	4227.71	6442.01	6741.42	8818.46	9007.72
Gm31932	11.5925	0.47	0.232659	2.02907	0.042	1	4.13569	1.71405	6.36023	10.9492	29.9744	16.4215
C920021L13Rik	1337.41	0.47	0.164146	2.86867	0.0041	0.071	1309.98	1100.42	884.073	1467.19	1631.6	1631.2
Tyw3	206.487	0.47	0.230571	2.03265	0.042	0.28	141.647	187.689	161.732	309.862	250.786	187.205
Gm42281	36.2774	0.47	0.272644	1.71569	0.086	0.4	20.6785	11.9984	36.3442	63.5053	36.9684	48.1696
Exo5	271.256	0.47	0.25752	1.81516	0.069	0.36	291.566	228.826	102.672	360.228	337.711	306.534
Csf3r	19913.8	0.47	0.231366	2.0466	0.041	0.27	25587.5	10319.5	11315.8	22257.5	24177.3	25825.5
Ccdc28b	499.821	0.47	0.191311	2.44359	0.015	0.15	454.926	427.656	338.001	487.239	682.416	608.689
Zfyve28	334.982	0.47	0.264595	1.76939	0.077	0.38	425.976	152.551	177.178	316.432	519.556	418.2
Rasip1	337.981	0.47	0.268942	1.76188	0.078	0.38	434.248	115.699	197.167	339.425	470.598	470.749
Isg20	1792.8	0.47	0.175241	2.70002	0.0069	0.096	1891.05	1257.26	1246.61	1988.37	2117.19	2256.31
Rnf141	1771.65	0.47	0.151166	3.09566	0.002	0.044	1688.4	1259.83	1438.32	1848.22	2177.14	2217.99
Gm10584	70.0626	0.47	0.255192	1.8571	0.063	0.35	56.8658	50.5645	53.6077	89.7833	92.9205	76.6335
LOC105243127	7.66091	0.47	0.196515	2.39627	0.017	1	1.03392	0	0	22.9933	10.9906	10.9476
Gm39321	334.311	0.47	0.270789	1.73721	0.082	0.39	446.655	119.127	168.092	351.469	413.646	506.876
Uba7	13425.3	0.47	0.141738	3.3496	0.00081	0.024	13164.9	10594.6	9455.85	15334.3	14949.2	17053.1
Lin28b	23.5276	0.47	0.218359	2.16915	0.03	0.23	13.441	0	3.63442	63.5053	18.9838	41.601
Ikbip	206.218	0.47	0.224147	2.07788	0.038	0.26	198.513	125.126	170.818	274.825	245.79	222.237
Inpp5j	175.03	0.47	0.275516	1.69573	0.09	0.4	197.479	38.5662	120.844	140.15	225.807	327.335
Slc22a4	164.877	0.47	0.225294	2.09011	0.037	0.26	138.546	125.983	129.022	237.597	158.864	199.247
Gm39985	38.4572	0.47	0.273978	1.71633	0.086	0.4	32.0516	24.8538	25.4409	43.7968	50.9564	53.6435
Gm38951	69.5851	0.47	0.275377	1.70268	0.089	0.4	62.0354	52.2786	30.8926	97.4478	48.9581	125.898
Mycn	14.7181	0.47	0.23514	1.98401	0.047	1	6.20354	9.42729	0.908605	16.4238	27.9761	27.3691
Rad51b	44.815	0.47	0.273124	1.71179	0.087	0.4	11.3732	31.71	42.7044	67.885	42.9633	72.2545
Zkscan8	408.891	0.47	0.247944	1.89336	0.058	0.33	450.79	203.115	299.84	670.09	426.635	402.873
Gm38639	102.382	0.47	0.269521	1.74808	0.08	0.38	86.8495	40.2802	99.0379	143.434	142.878	101.813
Daxx	5908.3	0.47	0.13308	3.49805	0.00047	0.016	4978.34	4454.82	5272.63	5933.37	7279.77	7530.88
Trip10	514.02	0.47	0.204229	2.32414	0.02	0.19	381.518	494.504	366.168	460.961	681.417	699.554
Arhgef37	3944.62	0.47	0.117845	3.97306	7.1e-05	0.0038	3488.46	3065.58	3282.79	4161.79	4848.85	4820.25
Rp2	3366.66	0.47	0.147457	3.18196	0.0015	0.036	3035.6	2235.12	3067.45	4108.14	3723.82	4029.83
Gm31812	33.8258	0.46	0.255446	1.81801	0.069	0.36	7.23746	10.2843	34.527	43.7968	81.9299	25.1796
Idh1	3559.51	0.46	0.131842	3.50769	0.00045	0.016	3324.06	2541.08	3009.3	4280.04	4260.36	3942.25
Rab29	1052.55	0.46	0.15839	2.91202	0.0036	0.065	980.159	745.613	883.164	1214.26	1379.82	1112.28
LOC102640772	32.7952	0.46	0.275044	1.65962	0.097	0.42	26.882	24.8538	14.5377	41.6069	54.953	33.9377
Cubn	15.6147	0.46	0.233157	1.98677	0.047	1	8.27138	4.28513	4.54302	53.651	11.9897	10.9476
Mir5129	240.596	0.46	0.225733	2.03303	0.042	0.28	233.667	197.116	147.194	261.686	255.781	348.135
Ifih1	2453.76	0.46	0.191932	2.39813	0.016	0.17	2757.47	1615.49	1637.31	2827.08	2793.61	3091.61
Tcp11l1	149.628	0.46	0.265637	1.73483	0.083	0.39	133.376	102.843	101.764	99.6376	190.837	269.312
Kcnip3	331.47	0.46	0.249104	1.83432	0.067	0.35	379.45	191.117	207.162	509.137	409.65	292.302
Zc2hc1a	207.205	0.46	0.258632	1.75963	0.078	0.38	90.9852	149.98	237.146	285.774	264.774	214.574
6430590A07Rik	33.4423	0.46	0.275578	1.68505	0.092	0.41	24.8141	20.5686	23.6237	55.8409	42.9633	32.8429
Gclm	720.311	0.46	0.162693	2.81258	0.0049	0.079	663.779	620.487	501.55	905.498	853.27	777.283
Nphp4	89.6024	0.46	0.257423	1.79342	0.073	0.37	66.1711	66.848	73.597	85.4037	144.876	100.718
Agrn	750.899	0.46	0.239997	1.91363	0.056	0.32	821.969	596.49	360.716	847.467	696.404	1182.35
Fgl2	8550.83	0.46	0.176312	2.62706	0.0086	0.11	8957.91	5359.84	6729.13	11310.5	8963.33	9984.25
Rgs12	200.587	0.46	0.274084	1.67955	0.093	0.41	260.549	71.9902	99.9465	336.14	248.787	186.11
Ppef2	55.2651	0.46	0.272735	1.6687	0.095	0.41	42.3908	29.1389	35.4356	24.0882	100.914	99.6236
Rabgef1	5288.09	0.46	0.193715	2.35876	0.018	0.18	5745.51	3103.29	4113.25	5284.08	6871.12	6611.28
Serpine1	27.1703	0.46	0.264629	1.74013	0.082	0.39	27.9159	11.9984	7.26884	29.5628	47.959	38.3168
6330418K02Rik	88.6051	0.46	0.247253	1.85783	0.063	0.35	73.4085	72.8472	61.7851	94.163	107.908	121.519
Flnc	24.3704	0.46	0.26869	1.70791	0.088	0.4	11.3732	10.2843	22.7151	25.1831	33.9709	42.6958
Ift122	212.409	0.46	0.267419	1.7023	0.089	0.4	190.242	126.84	161.732	209.129	437.626	148.888
LOC108169174	16.5687	0.46	0.25008	1.82363	0.068	1	14.4749	3.4281	6.36023	18.6136	26.9769	29.5586
Gucy2c	99.9323	0.46	0.275441	1.67171	0.095	0.41	47.5605	107.128	49.0647	66.79	107.908	221.142
Pira1	1501.48	0.46	0.210481	2.19134	0.028	0.22	1747.33	889.593	1004.01	1743.11	1921.36	1703.45
Mrgpra2b	314.958	0.46	0.206451	2.23148	0.026	0.21	288.464	203.115	274.399	313.147	406.652	403.968
Xylt1	1228.18	0.46	0.22245	2.06138	0.039	0.27	1010.14	1341.25	606.039	1409.16	1285.9	1716.59
Mcf2l	203.082	0.46	0.27426	1.66091	0.097	0.42	173.699	207.4	57.2421	166.428	370.683	243.038
Ddhd2	848.392	0.46	0.152789	3.00914	0.0026	0.052	809.562	610.203	687.814	997.471	967.173	1018.13
Hgsnat	4461.05	0.46	0.125802	3.64	0.00027	0.011	4203.93	3265.27	3688.03	5320.21	5282.48	5006.36
Cbr4	182.416	0.46	0.214627	2.13472	0.033	0.24	159.224	133.696	149.011	249.641	216.815	186.11
Pde4c	86.9218	0.46	0.253058	1.83485	0.067	0.35	67.205	59.1348	75.4142	108.397	124.893	86.4864
Lyl1	329.53	0.46	0.223069	2.0702	0.038	0.27	341.195	232.254	218.974	318.621	478.591	387.547
S1pr2	1021.23	0.46	0.225775	2.05735	0.04	0.27	1189.01	674.48	582.416	1014.99	1204.97	1461.51
Ap1m2	134.103	0.46	0.250097	1.85029	0.064	0.35	75.4764	104.557	132.656	132.485	167.856	191.584
Zfp867	122.619	0.46	0.275136	1.68679	0.092	0.41	108.562	35.1381	115.393	112.777	224.808	139.035
Rad51c	149.211	0.46	0.254878	1.78887	0.074	0.37	122.003	143.98	80.8658	212.414	206.823	129.182
Mlh3	450.635	0.46	0.213426	2.13612	0.033	0.24	483.876	311.958	298.022	562.788	451.614	595.552
Tecpr2	477.562	0.46	0.193368	2.38238	0.017	0.17	352.568	334.24	481.561	616.439	491.58	588.983
Mir7094-2	40.1316	0.46	0.271331	1.68696	0.092	0.41	19.6445	34.281	21.8065	82.1189	59.9487	22.9901
Hist1h2bn	20.3826	0.46	0.258966	1.77787	0.075	1	15.5088	11.1413	6.36023	16.4238	27.9761	44.8853
Prl2b1	11.789	0.46	0.242809	1.90134	0.057	1	8.27138	3.4281	3.63442	15.3289	15.9863	24.0848
E2f3	158.729	0.46	0.267094	1.70866	0.088	0.4	111.664	90.8448	155.371	155.478	308.736	130.277
Ninj1	4452.29	0.46	0.155102	2.99341	0.0028	0.054	4290.78	2905.32	3832.5	4815.45	5539.26	5330.41
Gm31485	10.3838	0.46	0.234838	1.95175	0.051	1	2.06785	3.4281	6.36023	12.0441	21.9812	16.4215
LOC105245651	18.0499	0.46	0.220751	2.07574	0.038	1	5.16961	0	9.99465	28.4679	44.9615	19.7058
4931406H21Rik	249.317	0.46	0.27525	1.67366	0.094	0.41	108.562	339.382	78.14	280.299	436.627	252.891
Phf11b	6396.18	0.46	0.128375	3.54434	0.00039	0.014	5792.04	4513.96	5702.4	7377.56	7750.37	7240.77
Pop1	164.571	0.46	0.275539	1.66547	0.096	0.42	105.46	180.833	57.2421	199.275	341.708	102.908
Gm34590	15.9288	0.46	0.249266	1.84343	0.065	1	12.4071	7.71324	2.72581	27.373	17.9846	27.3691
Samd12	17.5215	0.46	0.264857	1.71939	0.086	1	9.30531	8.57026	12.7205	20.8035	21.9812	31.7482
Mir7676-2	430.369	0.46	0.209255	2.19884	0.028	0.22	452.858	301.673	290.754	433.588	539.539	563.804
Mefv	2650.5	0.46	0.205285	2.25933	0.024	0.2	3054.21	1785.19	1598.24	2797.52	3195.27	3472.59
Gpr15	306.275	0.46	0.230831	1.97863	0.048	0.3	170.597	228.826	333.458	367.893	330.717	406.158
4930539E08Rik	40.7333	0.46	0.262428	1.7599	0.078	0.38	7.23746	24.8538	36.3442	96.3529	48.9581	30.6534
Zfp563	116.34	0.46	0.275576	1.66356	0.096	0.42	77.5442	126.84	36.3442	239.787	117.899	99.6236
Gm36856	40.3258	0.46	0.269609	1.68991	0.091	0.41	47.5605	14.5694	12.7205	50.3663	49.9573	66.7806
Gm41622	31.9627	0.46	0.234158	1.94842	0.051	0.31	9.30531	0.857026	26.3495	60.2205	24.9786	70.0649
Gm41678	40.8955	0.46	0.2742	1.69534	0.09	0.4	32.0516	26.5678	29.0754	61.3155	56.9513	39.4115
Gria3	364.517	0.46	0.250991	1.84527	0.065	0.35	221.26	209.971	417.958	456.581	571.511	309.818
Kmo	4060.9	0.45	0.133654	3.38018	0.00072	0.022	3328.2	2943.88	3894.28	4557.05	4629.04	5012.93
6330409D20Rik	676.119	0.45	0.18871	2.39782	0.016	0.17	711.339	487.648	466.114	740.165	852.271	799.178
Golga1	836.944	0.45	0.19541	2.278	0.023	0.2	802.324	694.191	565.152	1204.41	988.155	767.43
Prkra	288.274	0.45	0.198391	2.29233	0.022	0.19	224.361	260.536	220.791	281.394	385.67	356.893
Chac1	214.547	0.45	0.273723	1.64085	0.1	0.43	309.143	41.1373	74.5056	309.862	299.744	252.891
Gm14230	160.597	0.45	0.255365	1.78004	0.075	0.37	142.681	73.7042	157.189	177.377	229.803	182.826
Gm31619	68.7057	0.45	0.257805	1.74414	0.081	0.39	54.7979	57.4208	47.2475	86.4986	92.9205	73.3492
Stx16	2588.54	0.45	0.134884	3.32038	0.0009	0.025	2334.6	2308.83	1846.29	2877.45	2945.48	3218.61
Slco4a1	589.469	0.45	0.227893	1.96841	0.049	0.3	651.371	291.389	478.835	737.975	720.384	656.859
Noct	1635.39	0.45	0.181971	2.46157	0.014	0.15	1631.53	1372.96	1041.26	1599.68	2068.23	2098.66
P2ry13	517.172	0.45	0.209242	2.16504	0.03	0.23	520.063	306.815	433.405	709.507	524.551	608.689
Hmgcs2	11.513	0.45	0.217895	2.07007	0.038	1	1.03392	0.857026	7.26884	20.8035	25.9778	13.1372
Tmem67	310.844	0.45	0.226742	1.96845	0.049	0.3	168.529	264.821	317.103	344.899	353.698	416.01
Rims3	292.962	0.45	0.254311	1.77812	0.075	0.37	262.616	222.827	198.076	190.516	500.572	383.168
Gjb3	7.32544	0.45	0.202261	2.21672	0.027	1	2.06785	0	0.908605	10.9492	17.9846	12.0424
Gm40309	253.332	0.45	0.270799	1.67046	0.095	0.41	112.698	281.105	169	373.367	156.866	426.958
LOC108169057	24.9928	0.45	0.264533	1.70364	0.088	0.4	18.6106	17.9975	7.26884	19.7085	46.9598	39.4115
Trafd1	6852.09	0.45	0.140544	3.23512	0.0012	0.031	6575.75	5315.28	5216.3	6996.53	8197.99	8810.66
Zfp467	410.395	0.45	0.209981	2.16137	0.031	0.24	290.532	404.516	303.474	399.645	456.61	607.594
Dnah6	12.5942	0.45	0.214211	2.1089	0.035	1	6.20354	0	2.72581	25.1831	12.9889	28.4639
Gm38850	502.687	0.45	0.265071	1.69995	0.089	0.4	645.168	185.975	314.377	605.49	473.595	791.515
Ltbr	760.338	0.45	0.186991	2.38806	0.017	0.17	706.169	535.641	636.932	693.084	973.168	1017.04
Mgst1	2767.44	0.45	0.120642	3.72738	0.00019	0.0084	2201.22	2333.68	2416.89	2923.43	3535.98	3193.43
Nlrp12	399.653	0.45	0.226248	1.99779	0.046	0.29	452.858	239.967	270.764	492.713	513.561	428.053
Fzd4	98.888	0.45	0.257844	1.75267	0.08	0.38	63.0693	82.2745	83.5916	162.048	104.91	97.434
Pak1	1683.99	0.45	0.197194	2.26301	0.024	0.2	1317.22	982.152	1842.65	1993.85	1823.44	2144.64
Lrrc27	64.5962	0.45	0.270301	1.67998	0.093	0.41	38.2551	62.5629	19.9893	43.7968	60.9479	162.025
Tmem221	468.7	0.45	0.162467	2.76355	0.0057	0.087	366.009	383.948	416.141	529.941	508.565	607.594
Kifc3	738.522	0.45	0.13936	3.21437	0.0013	0.033	652.405	634.199	563.335	837.613	896.234	847.348
6430548M08Rik	3188.34	0.45	0.215604	2.09358	0.036	0.26	3817.24	2085.14	1841.74	3251.91	4107.49	4026.54
Cbfa2t3	2305.82	0.45	0.179518	2.48566	0.013	0.14	2402.84	1564.07	1747.25	2252.25	2865.55	3002.94
Fut4	512.782	0.45	0.219881	2.03571	0.042	0.28	559.352	386.519	298.931	523.371	706.396	602.12
9530077C05Rik	52.9713	0.45	0.274857	1.63451	0.1	0.43	47.5605	44.5654	21.8065	82.1189	65.9436	55.833
Cmtm8	15.4399	0.45	0.244619	1.85342	0.064	1	3.10177	5.14216	12.7205	28.4679	28.9752	14.2319
Plagl1	49.7417	0.45	0.231943	1.95821	0.05	0.3	0	23.9967	30.8926	54.7459	131.887	56.9278
Pnpt1	2747.53	0.45	0.117437	3.8629	0.00011	0.0055	2515.53	2119.43	2259.7	3277.09	3032.41	3281.01
Kctd11	337.985	0.45	0.236603	1.90373	0.057	0.33	373.246	171.405	263.495	368.988	444.62	406.158
Rnf213	7422.63	0.45	0.146262	3.08153	0.0021	0.045	6020.53	7277.87	5239.02	8257.88	8101.07	9639.4
Gm36099	181.553	0.45	0.208962	2.1556	0.031	0.24	162.326	151.694	129.022	201.465	213.817	230.995
Gm33424	33.4401	0.45	0.275578	1.62466	0.1	0.43	25.8481	18.8546	25.4409	36.1323	54.953	39.4115
Gm16578	45.2794	0.45	0.272197	1.63767	0.1	0.43	39.2891	26.5678	34.527	54.7459	51.9556	64.5911
Trps1	1933	0.45	0.171981	2.64496	0.0082	0.11	1506.43	1613.78	1662.75	1757.34	2232.09	2825.59
Dgkg	1027.29	0.45	0.19326	2.33503	0.02	0.18	899.513	665.909	960.395	1071.93	1522.7	1043.31
Abca17	19.5514	0.45	0.267313	1.66774	0.095	1	15.5088	11.9984	8.17744	31.7526	27.9761	21.8953
Zscan30	297.573	0.45	0.221378	2.02485	0.043	0.28	255.379	170.548	295.297	398.55	342.707	322.956
Rab27b	120.933	0.45	0.275577	1.64148	0.1	0.43	109.596	98.558	44.5216	190.516	217.814	64.5911
Tmem138	262.772	0.45	0.212201	2.13455	0.033	0.24	167.496	250.252	220.791	358.038	287.754	292.302
Fam111a	5527.99	0.45	0.0944339	4.77099	1.8e-06	0.00024	4729.16	4502.82	4704.76	6160.01	6386.54	6684.63
Entpd1	3561.02	0.45	0.21941	2.05983	0.039	0.27	4298.02	2402.24	1924.43	3666.88	4575.09	4499.48
LOC100503338	23.1514	0.45	0.255551	1.75751	0.079	0.38	22.7463	8.57026	5.45163	49.2713	30.9735	21.8953
4930594C11Rik	81.3453	0.44	0.263478	1.67985	0.093	0.41	89.9513	42.8513	9.99465	125.916	52.9547	166.404
Rgl1	1210.09	0.44	0.145663	3.02991	0.0024	0.05	1090.79	973.582	971.299	1223.02	1578.65	1423.19
Gm41977	17.9091	0.44	0.240494	1.81416	0.07	1	1.03392	13.7124	9.08605	29.5628	29.9744	24.0848
LOC105244059	61.6001	0.44	0.269233	1.61852	0.11	0.44	62.0354	46.2794	8.17744	90.8783	77.9334	84.2969
C1ql3	30.3707	0.44	0.263411	1.66349	0.096	0.42	28.9498	11.9984	12.7205	67.885	40.965	19.7058
Gm42199	40.4083	0.44	0.274642	1.61342	0.11	0.44	43.4248	23.1397	15.4463	43.7968	50.9564	65.6859
Ccdc39	139.117	0.44	0.270775	1.60896	0.11	0.44	70.3068	103.7	139.017	240.882	188.839	91.9602
Gm6209	30.9769	0.44	0.259244	1.70195	0.089	0.4	25.8481	19.7116	6.36023	51.4612	18.9838	63.4963
Maml3	417.686	0.44	0.226375	1.94797	0.051	0.31	331.889	445.654	234.42	414.974	494.577	584.604
Chil4	139.672	0.44	0.257302	1.71745	0.086	0.4	98.2227	109.699	118.119	100.733	209.821	201.437
Gm32435	33.4072	0.44	0.250153	1.74817	0.08	0.38	19.6445	28.2819	2.72581	65.6951	24.9786	59.1173
Slc6a9	30.8968	0.44	0.269124	1.63996	0.1	0.43	18.6106	11.9984	27.2581	67.885	28.9752	30.6534
Gm36599	29.69	0.44	0.275455	1.59529	0.11	0.45	17.5767	20.5686	23.6237	40.512	30.9735	44.8853
Prkag2os1	39.1456	0.44	0.275511	1.60364	0.11	0.44	27.9159	35.1381	19.9893	53.651	37.9675	60.212
Naaa	3588.19	0.44	0.155668	2.82178	0.0048	0.078	3308.55	2496.52	3181.03	3517.97	4635.04	4390.01
Pigg	380.19	0.44	0.200679	2.19404	0.028	0.22	280.193	257.108	398.878	455.486	440.623	448.853
Camkk2	2593.31	0.44	0.127872	3.44878	0.00056	0.018	2357.34	2101.43	2071.62	2674.89	3094.35	3260.21
Clip2	150.131	0.44	0.246198	1.77706	0.076	0.37	150.953	127.697	79.0486	170.807	193.834	178.447
Klrb1f	1177.8	0.44	0.166916	2.66155	0.0078	0.1	783.714	992.436	1156.65	1451.86	1418.79	1263.36
Gm15448	619.693	0.44	0.208194	2.11255	0.035	0.25	561.42	347.096	612.4	745.64	801.315	650.29
Gm33697	287.574	0.44	0.246631	1.80355	0.071	0.36	292.6	225.398	163.549	455.486	234.799	353.609
Gm32760	29.8059	0.44	0.260639	1.67392	0.094	0.41	27.9159	5.14216	18.1721	41.6069	27.9761	58.0225
Jph3	22.6926	0.44	0.240291	1.81504	0.07	0.36	16.5428	12.8554	0.908605	41.6069	37.9675	26.2743
Hmbs	958.683	0.44	0.15081	2.89223	0.0038	0.068	864.36	845.028	697.809	1187.99	1153.01	1003.9
Uaca	53.0573	0.44	0.263974	1.68047	0.093	0.41	37.2212	17.1405	39.07	118.251	17.9846	88.6759
Gm33408	9.73088	0.44	0.23301	1.87462	0.061	1	6.20354	1.71405	3.63442	16.4238	13.988	16.4215
Gm31090	78.8996	0.44	0.273277	1.59996	0.11	0.44	73.4085	55.7067	45.4302	76.6443	68.941	153.267
Gm9079	9.67431	0.44	0.204746	2.1694	0.03	1	2.06785	0	2.72581	6.56951	26.9769	19.7058
Tgtp2	5934.49	0.44	0.12848	3.42005	0.00063	0.02	5678.3	4324.55	4949.17	6873.9	6622.34	7158.66
Mir22	122.96	0.44	0.26109	1.69591	0.09	0.4	123.037	73.7042	88.1347	99.6376	186.84	166.404
Gm10277	85.072	0.44	0.275565	1.59763	0.11	0.45	89.9513	23.1397	67.2368	85.4037	119.897	124.803
Phospho1	90.1295	0.44	0.270436	1.6197	0.11	0.44	75.4764	85.7026	41.7958	94.163	153.868	89.7707
Plekhh3	187.399	0.44	0.236816	1.85353	0.064	0.35	136.478	111.413	202.619	233.218	222.809	217.858
Gm40406	58.9445	0.44	0.231725	1.91537	0.055	0.32	46.5265	20.5686	0	117.156	82.9291	86.4864
LOC108168030	18.8153	0.44	0.223845	1.96662	0.049	1	7.23746	10.2843	0.908605	7.66443	53.9539	32.8429
Gpr141	6104.99	0.44	0.115045	3.84347	0.00012	0.0058	5271.97	4613.37	5514.32	6641.78	7370.7	7217.78
Gm34020	31.8502	0.44	0.213939	2.07592	0.038	0.26	21.7124	0	1.81721	43.7968	67.9419	55.833
Gm21188	3480.11	0.44	0.179784	2.46822	0.014	0.15	3693.17	2572.79	2366.92	3432.57	4597.07	4218.13
Arl11	568.131	0.44	0.160266	2.72063	0.0065	0.094	541.776	445.654	436.13	667.9	694.406	622.921
Rnf219	431.863	0.44	0.239251	1.84236	0.065	0.35	444.587	322.242	268.038	708.412	497.574	350.325
Cbx5	1157.19	0.44	0.196613	2.24133	0.025	0.21	1150.76	790.178	914.056	1750.78	1132.03	1205.34
Pim1	1774.36	0.44	0.185578	2.38198	0.017	0.17	1604.65	1398.67	1391.98	1469.38	2372.97	2408.48
Kank3	293.044	0.44	0.217763	2.00846	0.045	0.29	258.481	263.964	193.533	363.513	411.648	267.123
Plcb3	1958.14	0.44	0.155556	2.80341	0.0051	0.08	2003.74	1492.08	1415.61	2196.41	2364.98	2276.02
Bex4	8.10497	0.44	0.216222	2.02451	0.043	1	2.06785	0.857026	3.63442	7.66443	17.9846	16.4215
Tbc1d8	2613.13	0.43	0.187554	2.2797	0.023	0.2	2930.14	1668.63	1913.52	2971.61	2955.47	3239.41
Panct2	9.18648	0.43	0.18885	2.28454	0.022	1	0	0.857026	0	12.0441	4.99573	37.222
Mgst3	142.532	0.43	0.228338	1.90273	0.057	0.33	132.342	116.556	97.2207	177.377	148.873	182.826
Trub2	782.493	0.43	0.221852	1.95773	0.05	0.3	783.714	453.367	672.368	1218.64	855.269	711.597
4933423P22Rik	76.6841	0.43	0.275286	1.56361	0.12	0.46	54.7979	72.8472	38.1614	120.441	47.959	125.898
Arhgap11a	1433.24	0.43	0.145882	2.96589	0.003	0.057	1387.52	1088.42	1133.03	1515.37	1712.54	1762.57
Znfx1	7020.87	0.43	0.132116	3.23932	0.0012	0.031	6685.35	5878.34	5199.04	8008.24	7474.61	8879.63
Zfp973	30.9807	0.43	0.267817	1.59661	0.11	0.45	32.0516	17.1405	9.08605	45.9866	27.9761	53.6435
Lekr1	21.8293	0.43	0.256459	1.66848	0.095	1	20.6785	11.1413	4.54302	32.8476	40.965	20.8005
Golph3l	1610.15	0.43	0.14147	3.05217	0.0023	0.048	1243.81	1296.68	1518.28	2066.11	1842.42	1693.6
Adgrl2	139.456	0.43	0.273642	1.5612	0.12	0.46	183.004	74.5613	52.6991	155.478	195.833	175.162
Tdrd7	4222.27	0.43	0.155835	2.77677	0.0055	0.085	4385.9	2928.46	3290.06	4786.99	5037.69	4904.54
Masp2	121.102	0.43	0.267725	1.59273	0.11	0.45	143.715	57.4208	77.2314	177.377	143.877	126.993
Gm42355	34.0517	0.43	0.236629	1.81132	0.07	0.36	10.3392	32.567	0.908605	68.9799	38.9667	52.5487
Zfp512	1529.29	0.43	0.145855	2.97526	0.0029	0.056	1468.17	1209.26	1171.19	1852.6	1890.38	1584.12
Plac8	11666.3	0.43	0.113336	3.79536	0.00015	0.0068	9951.51	9946.65	9685.73	11832.8	14310.8	14270.3
Galnt9	611.174	0.43	0.171184	2.53859	0.011	0.13	562.454	537.355	427.044	710.602	642.451	787.136
Cyp3a13	12.4954	0.43	0.204394	2.09379	0.036	1	6.20354	0.857026	0	21.8984	33.9709	12.0424
Fbxl18	161.745	0.43	0.247251	1.75603	0.079	0.38	149.919	132.839	102.672	259.496	178.847	146.698
Pira2	2989.63	0.43	0.183578	2.36674	0.018	0.18	3257.89	1850.32	2329.66	3423.81	3745.8	3330.27
C5ar1	6085.25	0.43	0.210125	2.04098	0.041	0.28	7129.93	3740.92	4125.97	5623.5	8058.11	7833.04
Gm34891	45.0848	0.43	0.275333	1.5603	0.12	0.46	45.4926	31.71	17.2635	41.6069	70.9393	63.4963
Eid2b	94.0558	0.43	0.260148	1.63412	0.1	0.43	65.1371	74.5613	80.8658	141.245	125.892	76.6335
Rasgrp4	3932.51	0.43	0.168355	2.53612	0.011	0.13	3802.77	3455.53	2608.6	3803.75	5155.59	4768.79
5430431A17Rik	15.5449	0.43	0.256662	1.66646	0.096	1	8.27138	10.2843	7.26884	33.9425	15.9863	17.5162
Hsh2d	1249.24	0.43	0.154806	2.74861	0.006	0.089	925.361	1056.71	1165.74	1249.3	1611.62	1486.69
Gpt2	198.656	0.43	0.271805	1.5648	0.12	0.46	166.462	123.412	158.097	281.394	96.9171	365.651
Ttc12	23.6025	0.43	0.245691	1.76532	0.078	0.38	14.4749	5.14216	14.5377	8.75935	43.9624	54.7382
Gm36459	42.0786	0.43	0.275246	1.55211	0.12	0.46	38.2551	34.281	15.4463	51.4612	42.9633	70.0649
Amotl2	86.5863	0.43	0.270161	1.60078	0.11	0.44	36.1873	81.4175	78.14	106.207	128.89	88.6759
Nckipsd	1457.5	0.43	0.184411	2.32615	0.02	0.19	1277.93	1360.1	995.831	1307.33	1789.47	2014.37
Ybey	142.552	0.43	0.258586	1.67805	0.093	0.41	146.817	107.128	79.9572	124.821	225.807	170.783
Gna11	571.966	0.43	0.235403	1.83357	0.067	0.35	596.574	526.214	259.861	725.931	724.381	598.836
Gm32663	16.8528	0.43	0.236307	1.81804	0.069	1	14.4749	1.71405	5.45163	24.0882	38.9667	16.4215
Gm12250	1565.11	0.43	0.154998	2.7494	0.006	0.089	1474.37	1193.84	1274.77	2118.67	1591.64	1737.39
1700020L24Rik	48.9765	0.43	0.275215	1.57388	0.12	0.45	20.6785	51.4216	33.6184	63.5053	58.9496	65.6859
Col1a1	45.5558	0.43	0.233503	1.82425	0.068	0.36	39.2891	1.71405	15.4463	21.8984	55.9522	139.035
Scin	87.4595	0.43	0.2729	1.56822	0.12	0.46	49.6283	35.9951	89.0433	136.865	36.9684	176.257
Akap5	32.7002	0.43	0.237048	1.80871	0.07	0.36	16.5428	23.9967	1.81721	94.163	16.9855	42.6958
Wdr25	179.995	0.43	0.233018	1.86213	0.063	0.34	127.173	131.125	177.178	190.516	266.772	187.205
Tnfaip2	8996.24	0.43	0.21175	2.03883	0.041	0.28	10949.2	5739.5	5429.82	9681.27	10125.3	12052.3
Hist1h2bj	55.2949	0.43	0.269374	1.58877	0.11	0.45	50.6622	45.4224	29.984	71.1697	69.9402	64.5911
Arl15	564.806	0.43	0.216454	1.98923	0.047	0.29	317.414	453.367	614.217	688.704	591.494	723.639
Zcchc24	1547.73	0.43	0.244758	1.74295	0.081	0.39	1536.41	1604.35	574.238	1584.35	1877.39	2109.61
Pnp	4339.05	0.43	0.151499	2.80582	0.005	0.08	3235.14	3619.22	4090.54	4127.84	5414.37	5547.17
Slc25a37	1346.85	0.43	0.13297	3.23831	0.0012	0.031	1015.31	1155.27	1232.07	1480.33	1655.58	1542.52
Gm41442	32.0972	0.43	0.271354	1.59337	0.11	0.45	35.1534	11.1413	16.3549	42.7018	37.9675	49.2644
Apod	132.317	0.43	0.240319	1.79215	0.073	0.37	119.935	94.2729	104.49	124.821	193.834	156.551
Fgd2	8947.78	0.43	0.175808	2.43891	0.015	0.16	9748.86	6301.71	6328.43	9052.79	11102.5	11152.4
Ndufaf7	1127.79	0.43	0.151077	2.86875	0.0041	0.071	1057.7	791.035	986.745	1351.13	1340.85	1239.27
BE692007	1640.62	0.43	0.128567	3.34533	0.00082	0.024	1430.95	1366.1	1352.91	1680.7	1948.33	2064.73
Calhm2	1614.34	0.43	0.140958	3.01733	0.0026	0.051	1183.84	1502.37	1394.71	1712.45	2005.29	1887.37
F9	26.0582	0.43	0.220768	1.95909	0.05	0.3	15.5088	0	9.08605	67.885	18.9838	44.8853
Phka2	1868.36	0.43	0.208362	2.04414	0.041	0.27	2046.13	1160.41	1409.25	2240.2	1678.56	2675.6
Fancb	93.7262	0.43	0.275332	1.5665	0.12	0.46	82.7138	30.8529	89.0433	72.2646	141.879	145.604
2810025M15Rik	90.5313	0.42	0.253953	1.63755	0.1	0.43	82.7138	78.8464	54.5163	116.061	116.9	94.1497
Pyhin1	22716.4	0.42	0.10163	4.09017	4.3e-05	0.0027	20131.5	17650.5	20266.4	26216.7	26801.1	25232.1
Dtl	312.631	0.42	0.216997	1.94915	0.051	0.31	239.87	196.259	333.458	402.93	338.71	364.557
AA543186	21.6321	0.42	0.263046	1.58281	0.11	1	21.7124	8.57026	9.08605	21.8984	38.9667	29.5586
Dhrs9	878.541	0.42	0.245464	1.71642	0.086	0.4	1056.67	401.088	656.013	1255.87	789.325	1112.28
Cdca7	614.08	0.42	0.178184	2.35789	0.018	0.18	562.454	456.795	521.539	855.132	617.472	671.091
Aplnr	80.0049	0.42	0.271974	1.54551	0.12	0.47	84.7817	13.7124	60.8765	124.821	69.9402	125.898
Plcb2	3663.88	0.42	0.117441	3.61334	0.0003	0.012	3427.45	3073.3	2807.59	4284.42	4321.3	4069.24
LOC108168839	172.146	0.42	0.267956	1.57656	0.11	0.45	160.258	174.833	60.8765	189.421	185.841	261.649
Gm14304	17.6017	0.42	0.241777	1.7296	0.084	1	9.30531	10.2843	5.45163	6.56951	38.9667	35.0325
Tmem74b	39.349	0.42	0.261784	1.59744	0.11	0.45	25.8481	32.567	11.8119	21.8984	39.9658	104.003
LOC105244333	43.4194	0.42	0.274911	1.51756	0.13	0.48	23.7802	43.7083	28.1667	45.9866	61.947	56.9278
Gm31852	58.732	0.42	0.272425	1.55817	0.12	0.46	56.8658	41.1373	19.0807	43.7968	57.9504	133.561
Gm30189	107.131	0.42	0.254463	1.63975	0.1	0.43	108.562	66.848	79.9572	112.777	115.901	158.741
BC028528	2331.73	0.42	0.157299	2.68881	0.0072	0.099	2322.19	1946.31	1610.96	2428.53	2876.54	2805.88
Gm40184	16.2497	0.42	0.243926	1.70364	0.088	1	12.4071	5.14216	6.36023	37.2272	8.99231	27.3691
Gm38592	79.6126	0.42	0.267512	1.57115	0.12	0.45	54.7979	54.8497	40.8872	19.7085	127.891	179.541
Cptp	487.204	0.42	0.210399	1.98425	0.047	0.3	400.128	293.103	514.27	537.605	650.444	527.676
St3gal5	1274.74	0.42	0.142719	2.95344	0.0031	0.059	1121.81	962.44	1143.02	1335.8	1449.76	1635.58
Tia1	2071.18	0.42	0.153278	2.7621	0.0057	0.087	2008.91	1688.34	1529.18	2608.1	2059.24	2533.28
Clec4b2	18.7844	0.42	0.214155	1.94455	0.052	1	0	5.14216	10.9033	10.9492	30.9735	54.7382
Tarm1	527.33	0.42	0.174464	2.41444	0.016	0.16	521.097	401.945	401.603	577.022	674.423	587.889
Coa4	196.823	0.42	0.231579	1.82921	0.067	0.35	195.411	152.551	131.748	181.757	268.77	250.701
Olfr658	8.05201	0.42	0.184004	2.28003	0.023	1	0	0	0	27.373	9.99146	10.9476
Dchs1	22.3798	0.42	0.258893	1.63386	0.1	0.43	15.5088	11.1413	11.8119	58.0307	16.9855	20.8005
9130023H24Rik	161.32	0.42	0.231323	1.81349	0.07	0.36	104.426	131.982	157.189	218.984	187.839	167.499
Ifitm6	2440.44	0.42	0.1468	2.86135	0.0042	0.072	1772.14	2177.7	2226.08	2553.35	3220.25	2693.12
Slc25a22	2619.2	0.42	0.14727	2.82043	0.0048	0.078	2652.01	1950.59	2039.82	2836.93	3053.39	3182.48
Kcnq1ot1	561.139	0.42	0.256951	1.61584	0.11	0.44	421.841	648.769	261.678	959.149	442.621	632.774
Sap30	1641.48	0.42	0.130179	3.1927	0.0014	0.035	1429.92	1388.38	1358.36	1664.28	2070.23	1937.73
Ddx60	1727.91	0.42	0.185882	2.24599	0.025	0.21	1901.38	1127.85	1300.21	2198.6	1909.37	1930.07
Zfp930	406.98	0.42	0.192176	2.20882	0.027	0.22	310.177	301.673	401.603	503.663	403.655	521.108
Smpd3	47.7539	0.42	0.261696	1.5967	0.11	0.45	19.6445	11.9984	53.6077	94.163	81.9299	25.1796
Cryab	46.3857	0.42	0.273297	1.54277	0.12	0.47	19.6445	36.8521	37.2528	28.4679	61.947	94.1497
Oxsr1	977.552	0.42	0.14589	2.88607	0.0039	0.068	832.308	877.595	763.228	1272.3	1025.12	1094.76
Ctgf	155.183	0.42	0.263091	1.60525	0.11	0.44	11.3732	201.401	66.3282	163.143	302.741	186.11
Hal	24.5805	0.42	0.198407	2.09717	0.036	0.26	11.3732	0	0	38.3222	64.9445	32.8429
Gm12185	210.751	0.42	0.2644	1.59104	0.11	0.45	199.547	203.115	88.1347	349.279	243.792	180.636
9930111J21Rik2	3848.52	0.42	0.15709	2.66794	0.0076	0.1	3547.39	3272.98	2899.36	5371.67	3703.83	4295.86
Arhgap23	457.79	0.42	0.264134	1.59152	0.11	0.45	476.638	409.659	180.812	348.184	512.562	818.884
Hist1h1a	30.2638	0.42	0.272028	1.53344	0.13	0.47	15.5088	24.8538	19.9893	62.4104	25.9778	32.8429
Ankra2	787.301	0.42	0.148685	2.85124	0.0044	0.073	718.576	670.194	599.679	1002.95	864.261	868.148
Gm36681	317.565	0.42	0.24182	1.75184	0.08	0.38	352.568	235.682	178.087	486.144	338.71	314.197
Fam131a	81.8054	0.42	0.270096	1.55901	0.12	0.46	93.0531	38.5662	55.4249	96.3529	108.907	98.5288
Tmem181b-ps	1332.17	0.42	0.182278	2.32763	0.02	0.19	1384.42	1116.71	830.465	1561.35	1444.76	1655.28
H2-Q10	1363.58	0.42	0.25044	1.68097	0.093	0.41	1856.93	650.483	753.233	1445.29	1776.48	1699.07
Tdrd6	23.0569	0.42	0.269939	1.5446	0.12	0.47	11.3732	16.2835	17.2635	20.8035	41.9641	30.6534
Gpr137	589.469	0.42	0.167578	2.49671	0.013	0.14	576.929	435.369	473.383	631.768	726.379	692.986
Gpc3	22.5886	0.42	0.212886	1.96972	0.049	0.3	2.06785	16.2835	0	51.4612	33.9709	31.7482
Xist	2328.17	0.42	0.184256	2.26937	0.023	0.2	1596.38	2577.08	1660.02	2547.88	3020.42	2567.22
Spin2c	41.8246	0.42	0.273594	1.55117	0.12	0.46	36.1873	37.7092	10.9033	49.2713	59.9487	56.9278
4732440D04Rik	231.888	0.41	0.22263	1.82457	0.068	0.36	224.361	186.832	162.64	340.52	243.792	233.185
Kdelc1	344.878	0.41	0.223134	1.82041	0.069	0.36	362.907	197.116	293.479	352.564	440.623	422.579
Bcs1l	303.748	0.41	0.22958	1.77863	0.075	0.37	332.923	221.97	192.624	293.438	424.637	356.893
LOC108167734	10.075	0.41	0.218163	1.87544	0.061	1	1.03392	5.99918	2.72581	14.2339	7.99316	28.4639
Chml	305.046	0.41	0.252101	1.61478	0.11	0.44	318.448	132.839	282.576	442.347	303.74	350.325
Mapkbp1	525.295	0.41	0.255769	1.6118	0.11	0.44	597.607	254.537	400.695	590.161	898.232	410.537
Lbp	186.246	0.41	0.234293	1.74711	0.081	0.38	146.817	148.266	160.823	186.136	179.846	295.586
Gm21949	27.0685	0.41	0.270297	1.51744	0.13	0.48	28.9498	13.7124	10.9033	37.2272	40.965	30.6534
Schip1	27.0685	0.41	0.270297	1.51744	0.13	0.48	28.9498	13.7124	10.9033	37.2272	40.965	30.6534
Hist2h4	45.35	0.41	0.275546	1.50025	0.13	0.49	32.0516	44.5654	21.8065	77.7392	49.9573	45.9801
6330416G13Rik	2482.94	0.41	0.113225	3.57962	0.00034	0.013	2036.83	2051.72	2273.33	2671.6	2899.52	2964.62
Gm32908	82.3052	0.41	0.270592	1.52231	0.13	0.48	82.7138	47.1364	59.0593	63.5053	119.897	121.519
Trmt44	421.549	0.41	0.226982	1.79384	0.073	0.37	244.006	411.373	383.431	631.768	464.603	394.115
Gm30466	73.9807	0.41	0.263931	1.54873	0.12	0.46	87.8834	29.1389	19.9893	132.485	30.9735	143.414
Gal3st4	94.4879	0.41	0.254937	1.60025	0.11	0.44	73.4085	74.5613	78.14	84.3088	110.905	145.604
Dennd2a	116.313	0.41	0.263613	1.54966	0.12	0.46	97.1888	9.42729	108.124	110.587	110.905	261.649
Pde1c	46.465	0.41	0.249381	1.6612	0.097	0.42	50.6622	17.1405	5.45163	116.061	25.9778	63.4963
Hrh1	198.218	0.41	0.275011	1.50728	0.13	0.48	75.4764	148.266	213.522	139.055	183.843	429.148
Pex26	460.124	0.41	0.175032	2.3504	0.019	0.18	371.178	452.51	336.184	512.422	523.552	564.898
Ptpn6	29547.6	0.41	0.10259	4.02504	5.7e-05	0.0033	27539.6	24368.7	23672.8	32786.2	34080.9	34837.6
Gm34148	51.4746	0.41	0.239644	1.70938	0.087	0.4	46.5265	0.857026	25.4409	62.4104	61.947	111.666
Gm36546	9.15549	0.41	0.222393	1.82652	0.068	1	1.03392	5.14216	3.63442	20.8035	8.99231	15.3267
Ptov1	887.135	0.41	0.263101	1.54046	0.12	0.47	952.243	871.596	269.856	1028.13	818.3	1382.69
Kctd14	181.791	0.41	0.241658	1.69599	0.09	0.4	180.937	124.269	137.199	192.706	283.757	171.878
Zfp941	152.774	0.41	0.213059	1.92626	0.054	0.32	116.833	123.412	139.017	178.472	184.842	174.068
Zfp558	46.8432	0.41	0.255879	1.61632	0.11	0.44	59.9675	8.57026	10.9033	66.79	43.9624	90.8654
Vps13c	942.895	0.41	0.181874	2.25032	0.024	0.21	772.34	849.313	752.325	1154.04	823.296	1306.05
Tle6	33.8905	0.41	0.273394	1.5161	0.13	0.48	13.441	25.7108	29.984	41.6069	61.947	30.6534
Zfp873	386.209	0.41	0.201718	2.02835	0.043	0.28	330.855	267.392	367.076	473.005	516.558	362.367
Hmga2	18.9812	0.41	0.2093	1.94783	0.051	1	2.06785	0	12.7205	44.8917	16.9855	37.222
Slc36a2	8.55862	0.41	0.18258	2.25244	0.024	1	0	0	0	21.8984	23.9795	5.47382
Chrnb1	156.53	0.41	0.236821	1.74258	0.081	0.39	103.392	116.556	161.732	177.377	214.816	165.309
Gm31109	17.3679	0.41	0.266536	1.54585	0.12	1	13.441	9.42729	9.99465	24.0882	20.9821	26.2743
LOC102640779	13.9192	0.41	0.252356	1.61982	0.11	1	11.3732	4.28513	7.26884	24.0882	18.9838	17.5162
Fn3krp	7.52307	0.41	0.198605	2.04453	0.041	1	2.06785	0.857026	0.908605	3.28476	25.9778	12.0424
Plekhg3	1541.19	0.41	0.137757	2.99577	0.0027	0.054	1314.12	1313.82	1292.04	1977.42	1523.7	1826.07
Zfyve26	2092.85	0.41	0.171646	2.39881	0.016	0.17	2115.41	1610.35	1556.44	2910.29	2279.05	2085.53
Gm19327	389.462	0.41	0.267967	1.52191	0.13	0.48	220.226	539.926	144.468	436.873	467.6	527.676
Gm30996	8.86236	0.41	0.185812	2.21535	0.027	1	0	0	0.908605	26.2781	2.99744	22.9901
Wdr60	37.4949	0.41	0.257873	1.59134	0.11	0.45	16.5428	40.2802	8.17744	32.8476	32.9718	94.1497
Hist1h4j	11.1419	0.41	0.226614	1.81977	0.069	1	3.10177	6.85621	2.72581	24.0882	5.99487	24.0848
Fbxw17	799.187	0.41	0.226889	1.8228	0.068	0.36	907.784	589.634	467.023	698.558	1023.13	1109
Zfp729b	598.541	0.41	0.196482	2.10702	0.035	0.25	467.333	478.221	549.706	896.739	555.525	643.721
Mettl6	728.967	0.41	0.14929	2.72858	0.0064	0.093	689.627	617.916	546.98	838.708	868.257	812.315
4930449C09Rik	14.9495	0.41	0.252665	1.61955	0.11	1	5.16961	10.2843	9.08605	15.3289	16.9855	32.8429
Ddx23	254.341	0.41	0.205915	2.00148	0.045	0.29	220.226	185.118	228.06	355.849	270.768	266.028
Wdr5b	222.305	0.41	0.220107	1.87883	0.06	0.34	230.565	156.836	161.732	292.343	231.802	260.554
Slc35a5	1478.37	0.41	0.119131	3.44546	0.00057	0.019	1250.01	1239.26	1287.49	1582.16	1826.44	1684.84
Atat1	339.536	0.41	0.183391	2.25665	0.024	0.2	265.718	255.394	331.641	373.367	401.657	409.442
Vegfa	3878.02	0.41	0.209266	1.93846	0.053	0.31	4420.02	2049.15	3202.83	3978.94	4933.78	4683.4
Lrg1	1097.38	0.41	0.216865	1.90522	0.057	0.33	1250.01	705.333	760.502	996.376	1550.67	1321.38
Cdc42ep3	2641.02	0.41	0.130134	3.1432	0.0017	0.039	2042	2307.97	2387.81	2690.22	3265.21	3152.92
LOC108168353	6.62476	0.41	0.186068	2.18172	0.029	1	0	0	0.908605	15.3289	5.99487	17.5162
Apba1	602.38	0.41	0.230798	1.76581	0.077	0.38	669.982	471.364	339.818	536.51	876.251	720.355
Lancl3	21.9294	0.41	0.256414	1.60801	0.11	1	18.6106	3.4281	15.4463	27.373	34.9701	31.7482
Jpx	16.2699	0.41	0.250355	1.62461	0.1	1	12.4071	11.1413	2.72581	26.2781	20.9821	24.0848
Kantr	638.606	0.41	0.179696	2.27875	0.023	0.2	485.944	500.503	622.394	870.46	637.455	714.881
Gm39656	38.7744	0.4	0.270863	1.48962	0.14	0.49	10.3392	32.567	34.527	73.3596	36.9684	44.8853
Dstyk	1911.02	0.4	0.188964	2.09896	0.036	0.26	2082.32	1267.54	1479.21	2218.31	1873.4	2545.33
Cd244	4645.2	0.4	0.184509	2.15173	0.031	0.24	5096.21	3269.55	3388.19	4620.56	5084.65	6412.04
Sdccag8	2413.34	0.4	0.100155	4.01364	6e-05	0.0034	1998.57	2056.01	2147.94	2761.39	2749.65	2766.47
Pax8	27.5138	0.4	0.275223	1.44235	0.15	0.51	19.6445	23.1397	16.3549	38.3222	36.9684	30.6534
Gm14005	298.104	0.4	0.202152	1.98387	0.047	0.3	262.616	273.391	211.705	285.774	368.685	386.452
Mcts2	90.5047	0.4	0.264882	1.52294	0.13	0.48	101.324	58.2778	53.6077	90.8783	122.895	116.045
Nnat	11.1916	0.4	0.242664	1.64819	0.099	1	6.20354	5.99918	4.54302	14.2339	10.9906	25.1796
Ss18l1	640.748	0.4	0.174755	2.26529	0.023	0.2	585.2	433.655	608.765	752.209	779.334	685.323
Pld1	452.759	0.4	0.263801	1.5302	0.13	0.47	526.267	250.252	291.662	284.679	564.517	799.178
Ttc14	2946.83	0.4	0.130374	3.03548	0.0024	0.049	2477.28	2628.5	2454.14	3885.87	3129.32	3105.85
Dclre1b	787.077	0.4	0.154825	2.61556	0.0089	0.11	746.492	670.194	585.142	825.569	949.188	945.876
Tmem240	6.89393	0.4	0.213983	1.85751	0.063	1	1.03392	1.71405	3.63442	9.85427	11.9897	13.1372
Gm36470	52.5177	0.4	0.273095	1.4653	0.14	0.5	43.4248	45.4224	30.8926	44.8917	74.9359	75.5387
Steap4	448.201	0.4	0.270018	1.47409	0.14	0.5	603.811	302.53	134.474	454.391	587.498	606.5
Fbxl5	7479.46	0.4	0.146351	2.73315	0.0063	0.092	7170.26	5417.26	6509.25	7470.63	9683.72	8625.65
Agpat9	901.803	0.4	0.177198	2.2539	0.024	0.21	867.461	625.629	792.303	867.176	1158.01	1100.24
Dmp1	25.2048	0.4	0.272707	1.46814	0.14	0.5	22.7463	14.5694	14.5377	38.3222	36.9684	24.0848
Gbp10	733.439	0.4	0.202895	1.94978	0.051	0.31	757.865	506.502	579.69	1074.12	776.336	706.123
Oas3	7122.75	0.4	0.134733	2.98164	0.0029	0.055	7004.83	5221.86	5987.71	8111.16	7694.42	8716.51
Gm38815	16.8618	0.4	0.219157	1.8264	0.068	1	12.4071	5.14216	0	26.2781	29.9744	27.3691
Ppm1k	904.185	0.4	0.207714	1.92157	0.055	0.32	675.152	647.055	941.315	1305.14	769.342	1087.1
Htra2	2325.72	0.4	0.197146	2.01262	0.044	0.29	2610.66	1903.46	1343.83	2513.93	2765.63	2816.83
Chst13	18.1957	0.4	0.244726	1.65052	0.099	1	2.06785	13.7124	11.8119	37.2272	16.9855	27.3691
Rassf4	13039.8	0.4	0.177345	2.22837	0.026	0.21	13882.5	8348.29	10867.8	12773.3	15579.7	16787.1
Tspan9	200.736	0.4	0.273299	1.456	0.15	0.51	263.65	123.412	70.8712	328.476	230.803	187.205
BC064078	251.59	0.4	0.207584	1.93739	0.053	0.31	203.683	191.117	234.42	270.445	353.698	256.175
Megf8	76.8541	0.4	0.275326	1.44926	0.15	0.51	27.9159	77.9894	64.5109	129.2	96.9171	64.5911
Fes	6999.73	0.4	0.133415	3.02934	0.0025	0.05	6747.38	5604.09	5534.31	7051.28	8528.71	8532.59
Wdr73	727.672	0.4	0.133035	2.98551	0.0028	0.055	607.947	617.059	639.658	837.613	792.322	871.432
Gm4759	2907.91	0.4	0.206759	1.94134	0.052	0.31	2647.88	2936.17	1691.82	4384.06	2750.65	3036.88
Hsd3b7	901.662	0.4	0.222898	1.79227	0.073	0.37	1051.5	656.482	530.625	833.233	1124.04	1214.09
Tspan4	141.721	0.4	0.240298	1.67173	0.095	0.41	92.0191	107.128	147.194	183.946	144.876	175.162
Klhdc4	1986.02	0.4	0.128819	3.06895	0.0021	0.046	1827.98	1648.92	1620.95	2119.76	2164.15	2534.38
Keap1	2294.89	0.4	0.120775	3.33057	0.00087	0.025	1847.62	1894.03	2138.86	2813.94	2486.87	2588.02
Tmem205	142.79	0.4	0.235591	1.67896	0.093	0.41	124.071	122.555	105.398	132.485	205.824	166.404
Gm20199	449.015	0.4	0.248582	1.61901	0.11	0.44	377.382	489.362	220.791	536.51	372.681	697.365
Tln2	88.782	0.4	0.264925	1.52243	0.13	0.48	82.7138	77.9894	48.1561	89.7833	93.9197	140.13
D030055H07Rik	157.071	0.4	0.262581	1.51064	0.13	0.48	87.8834	91.7018	193.533	155.478	205.824	208.005
Glyctk	243.788	0.4	0.251738	1.57002	0.12	0.46	141.647	165.406	283.485	210.224	312.733	349.23
Upb1	223.532	0.4	0.230627	1.72949	0.084	0.39	222.293	132.839	197.167	309.862	233.8	245.227
Dtx3	1088.11	0.4	0.184457	2.17584	0.03	0.23	1134.21	916.161	697.809	1143.1	1245.93	1391.45
Pgam2	182.063	0.4	0.234034	1.70386	0.088	0.4	130.274	150.837	167.183	160.953	213.817	269.312
Psme2b	2725.49	0.4	0.118548	3.35045	0.00081	0.024	2220.87	2449.38	2330.57	3353.74	2823.59	3174.82
9930111J21Rik1	10447.7	0.4	0.133169	3.0189	0.0025	0.051	9139.88	9162.47	8417.32	13879.2	10258.2	11828.9
Specc1	868.19	0.4	0.197016	2.05506	0.04	0.27	891.242	509.931	777.766	1051.12	1055.1	923.981
Gm32046	19.9025	0.4	0.229511	1.74629	0.081	1	19.6445	1.71405	3.63442	35.0374	42.9633	16.4215
1700052K11Rik	135.734	0.4	0.23324	1.72484	0.085	0.39	113.732	131.982	88.1347	168.618	160.862	151.077
Engase	676.199	0.4	0.170974	2.3364	0.019	0.18	535.572	663.338	516.996	694.179	760.35	886.759
Dock4	830.488	0.4	0.230227	1.74786	0.08	0.38	845.749	574.208	627.846	1186.89	584.5	1163.73
Rtn1	312.726	0.4	0.249425	1.60391	0.11	0.44	363.941	194.545	199.893	256.211	455.61	406.158
Hist1h2bk	13.9756	0.4	0.256596	1.56017	0.12	1	10.3392	8.57026	5.45163	17.5187	18.9838	22.9901
Hist1h4c	195.093	0.4	0.217263	1.82366	0.068	0.36	160.258	180.833	145.377	250.736	184.842	248.512
4833422C13Rik	22.6569	0.4	0.267514	1.50368	0.13	0.48	11.3732	20.5686	11.8119	19.7085	31.9727	40.5063
Naip6	1246.38	0.4	0.226945	1.74454	0.081	0.39	1568.46	794.463	728.701	1444.2	1329.86	1612.59
Ndst2	3240.09	0.4	0.155167	2.59034	0.0096	0.12	3310.62	2733.91	2205.18	3609.95	3858.7	3722.2
Fam83f	179.72	0.4	0.215092	1.86155	0.063	0.34	147.851	163.692	136.291	245.262	195.833	189.394
Mir7118	203.067	0.4	0.218752	1.85079	0.064	0.35	205.751	143.123	155.371	234.313	213.817	266.028
Gm30181	91.0612	0.4	0.267079	1.50885	0.13	0.48	47.5605	80.5605	84.5002	145.624	81.9299	106.192
Bach1	616.949	0.4	0.170287	2.36202	0.018	0.18	570.725	469.65	524.265	610.965	709.393	816.694
Tiam1	939.885	0.4	0.156053	2.5719	0.01	0.12	778.544	746.47	867.718	1036.89	956.182	1253.51
Synj1	3574.46	0.4	0.172969	2.31119	0.021	0.19	3795.53	2865.9	2405.08	4376.39	3568.95	4434.89
Dnajc28	254.889	0.4	0.244289	1.64795	0.099	0.42	219.192	277.676	123.57	281.394	306.738	320.766
Dynlt1b	1559.81	0.4	0.163009	2.47442	0.013	0.15	1623.26	1242.69	1095.78	1723.4	1890.38	1783.37
Gm36199	18.8103	0.4	0.264436	1.49841	0.13	1	12.4071	6.85621	16.3549	21.8984	27.9761	27.3691
1700071M16Rik	2281.2	0.4	0.172945	2.32016	0.02	0.19	2437.99	1653.2	1691.82	2303.71	2897.52	2702.97
Ebi3	1073.64	0.4	0.161746	2.48668	0.013	0.14	1092.86	796.177	840.459	1146.38	1328.86	1237.08
Gm960	8.48489	0.4	0.209195	1.90899	0.056	1	5.16961	0.857026	0.908605	14.2339	20.9821	8.75812
Prdx5	4441.77	0.4	0.141739	2.84946	0.0044	0.074	4267	3368.11	3698.02	4393.91	5536.27	5387.34
Gcnt1	2003.14	0.4	0.138202	2.88736	0.0039	0.068	1447.49	1760.33	1916.25	2245.68	2371.97	2277.11
Gm2427	76.2062	0.39	0.259675	1.50233	0.13	0.48	61.0015	72.8472	49.0647	83.2138	107.908	83.2021
Gm7160	30.0705	0.39	0.272657	1.42021	0.16	0.52	29.9838	14.5694	18.1721	26.2781	39.9658	51.4539
Tor3a	4748.71	0.39	0.137749	2.84233	0.0045	0.074	4677.47	3428.1	4084.18	5205.24	5357.42	5739.85
Fcgr3	7739.11	0.39	0.17137	2.29595	0.022	0.19	8550.54	5537.25	5607	8118.82	9595.79	9025.24
Ifi203	9389.83	0.39	0.0960758	4.05359	5e-05	0.003	7717.2	8008.91	8542.7	10592.2	10367.1	11110.8
Gpsm1	1139.9	0.39	0.167232	2.30397	0.021	0.19	1077.35	1011.29	825.922	1331.42	1099.06	1494.35
Fam73b	383.929	0.39	0.238835	1.6329	0.1	0.43	345.33	418.229	182.63	428.113	436.627	492.644
Gpr21	25.6274	0.39	0.21879	1.77995	0.075	0.37	0	10.2843	17.2635	58.0307	53.9539	14.2319
Vis1	189.806	0.39	0.271698	1.42992	0.15	0.52	178.869	112.27	149.011	236.502	100.914	361.272
Wdsub1	493.47	0.39	0.1639	2.36397	0.018	0.18	452.858	431.941	377.071	511.327	585.499	602.12
Klhl23	44.3507	0.39	0.226215	1.72637	0.084	0.39	21.7124	0	32.7098	40.512	98.9154	72.2545
Gm6306	25.9395	0.39	0.270031	1.4424	0.15	0.51	26.882	12.8554	12.7205	25.1831	42.9633	35.0325
Pla2g4f	14.3341	0.39	0.219521	1.78334	0.075	1	1.03392	1.71405	12.7205	19.7085	17.9846	32.8429
Tspyl3	834.906	0.39	0.218356	1.79337	0.073	0.37	552.115	877.595	656.013	1185.8	669.428	1068.49
Gm14288	29.1652	0.39	0.27376	1.41831	0.16	0.53	27.9159	13.7124	19.9893	42.7018	27.9761	42.6958
Plekhf2	4313.91	0.39	0.125777	3.13204	0.0017	0.04	3510.17	3463.24	4111.44	4723.48	5433.35	4641.8
Fggy	56.364	0.39	0.270203	1.45834	0.14	0.51	42.3908	13.7124	57.2421	110.587	75.9351	38.3168
Gm34746	17.0116	0.39	0.265807	1.46727	0.14	1	13.441	8.57026	10.9033	24.0882	20.9821	24.0848
Gsap	4883.78	0.39	0.184549	2.11983	0.034	0.25	5548.03	3777.77	3064.72	5657.45	5737.09	5517.61
2900005J15Rik	69.6531	0.39	0.274302	1.40422	0.16	0.53	85.8156	22.2827	40.8872	62.4104	129.889	76.6335
Gm9903	20.7419	0.39	0.257723	1.51281	0.13	1	17.5767	5.99918	13.6291	35.0374	14.9872	37.222
Usp46	297.215	0.39	0.245281	1.59513	0.11	0.45	222.293	352.238	152.646	387.601	358.693	309.818
Evi5	1090.17	0.39	0.164602	2.36331	0.018	0.18	997.736	815.889	971.299	1166.09	1100.06	1489.97
Mir7027	20.7738	0.39	0.268693	1.46711	0.14	1	14.4749	11.1413	15.4463	36.1323	18.9838	28.4639
Slc25a13	241.127	0.39	0.252378	1.52891	0.13	0.47	253.311	110.556	223.517	247.452	343.706	268.217
Chchd6	92.1601	0.39	0.272473	1.41853	0.16	0.53	51.6961	100.272	60.8765	88.6884	83.9282	167.499
BC035044	1056.65	0.39	0.135819	2.85925	0.0042	0.072	976.023	917.875	823.196	1142	1188.98	1291.82
Ccdc8	18.283	0.39	0.206467	1.87229	0.061	1	2.06785	0	12.7205	32.8476	14.9872	47.0749
Gm33989	1544.55	0.39	0.182633	2.16234	0.031	0.24	1489.88	970.154	1454.68	2062.83	1658.58	1631.2
Rab38	36.8319	0.39	0.274632	1.42141	0.16	0.52	31.0177	21.4257	26.3495	27.373	69.9402	44.8853
Dlg2	9.09104	0.39	0.22352	1.7603	0.078	1	5.16961	1.71405	3.63442	24.0882	8.99231	10.9476
Zfp768	180.242	0.39	0.265592	1.46036	0.14	0.51	154.055	179.975	93.5863	272.635	260.777	120.424
Pidd1	622.923	0.39	0.167533	2.34999	0.019	0.18	485.944	505.645	595.136	639.433	817.301	694.081
Cd209c	82.7191	0.39	0.273138	1.44578	0.15	0.51	107.528	29.1389	35.4356	66.79	89.9231	167.499
Nr2f6	664.589	0.39	0.179463	2.15776	0.031	0.24	532.47	687.335	471.566	821.189	694.406	780.567
Tmem38a	106.197	0.39	0.269106	1.4319	0.15	0.52	124.071	53.9926	71.7798	148.909	93.9197	144.509
Rnf150	81.1927	0.39	0.275433	1.41261	0.16	0.53	44.4587	101.986	34.527	134.675	83.9282	87.5812
Mir7074	54.868	0.39	0.26409	1.4737	0.14	0.5	47.5605	39.4232	43.613	70.0748	63.9453	64.5911
Gm39334	11.5301	0.39	0.228727	1.70417	0.088	1	10.3392	1.71405	2.72581	20.8035	14.9872	18.611
LOC108167355	1295.48	0.39	0.204133	1.91295	0.056	0.32	1077.35	1408.09	776.857	1806.62	1327.86	1376.12
Stx7	5393.33	0.39	0.126291	3.09113	0.002	0.044	5091.04	4020.31	4767.45	6181.91	6513.43	5785.83
2610028H24Rik	15.5702	0.39	0.241432	1.60769	0.11	1	12.4071	8.57026	2.72581	16.4238	37.9675	15.3267
Dram1	813.088	0.39	0.172552	2.25564	0.024	0.21	771.306	551.925	749.599	846.372	941.195	1018.13
4930459C07Rik	18.619	0.39	0.253589	1.532	0.13	1	14.4749	7.71324	9.99465	41.6069	26.9769	10.9476
Mir677	38.1496	0.39	0.275117	1.40981	0.16	0.53	34.1195	29.1389	22.7151	54.7459	50.9564	37.222
Gm11963	6.3842	0.39	0.203514	1.91947	0.055	1	1.03392	2.57108	0.908605	15.3289	12.9889	5.47382
Chac2	131.248	0.39	0.238364	1.63369	0.1	0.43	100.291	90.8448	132.656	139.055	176.849	147.793
Nlrp1c-ps	98.8642	0.39	0.267648	1.46348	0.14	0.5	100.291	83.9886	9.99465	117.156	178.847	102.908
Spns3	331.151	0.39	0.207221	1.8701	0.061	0.34	230.565	350.524	252.592	368.988	430.632	353.609
Gsg2	422.671	0.39	0.204517	1.90888	0.056	0.33	356.703	318.814	388.883	615.344	478.591	377.694
Cd300a	11048.3	0.39	0.16017	2.41052	0.016	0.16	11799.1	7860.64	8630.84	11364.2	13505.5	13129.5
Cep128	656.117	0.39	0.177257	2.18692	0.029	0.23	490.079	565.637	615.125	863.891	782.331	619.637
Serpina3g	2425.55	0.39	0.114245	3.42049	0.00063	0.02	2169.17	2110.86	1971.67	2989.13	2669.72	2642.76
Prkcd	18874.4	0.39	0.146903	2.67514	0.0075	0.1	19750	14263.5	14316	20198	22613.7	22105.5
Loxl2	17.418	0.39	0.229556	1.71421	0.086	1	3.10177	15.4265	3.63442	27.373	8.99231	45.9801
Rhpn1	149.396	0.39	0.262206	1.4839	0.14	0.49	124.071	132.839	99.9465	272.635	116.9	149.983
Csf2rb	8256.39	0.39	0.192227	2.04183	0.041	0.28	9542.07	5662.37	5672.42	8070.65	10153.3	10437.5
LOC108168281	36.3282	0.39	0.275574	1.40306	0.16	0.53	21.7124	36.8521	21.8065	49.2713	37.9675	50.3592
Fgd4	1700.61	0.39	0.148556	2.63947	0.0083	0.11	1657.38	1492.08	1205.72	1861.36	2059.24	1927.88
9030404E10Rik	6.55031	0.39	0.192043	2.01575	0.044	1	1.03392	1.71405	0	8.75935	6.99402	20.8005
Tm4sf19	31.6202	0.39	0.256138	1.51582	0.13	0.48	19.6445	16.2835	19.9893	61.3155	8.99231	63.4963
Tctex1d2	239.202	0.39	0.21261	1.82343	0.068	0.36	172.665	193.688	234.42	255.116	329.718	249.606
Morc3	8409.6	0.39	0.120025	3.2553	0.0011	0.03	8204.18	6744.8	6709.14	9348.42	9375.98	10075.1
Gm3255	87.8738	0.39	0.262752	1.49389	0.14	0.49	81.6799	68.5621	59.0593	144.529	86.9257	86.4864
Msrb1	1008.75	0.39	0.166361	2.33075	0.02	0.18	962.582	885.308	729.61	979.952	1268.91	1226.14
Pi16	1750.3	0.39	0.185636	2.0872	0.037	0.26	1691.5	1380.67	1374.72	1454.05	2258.07	2342.8
Tnfrsf21	5282.4	0.39	0.169343	2.28078	0.023	0.2	5480.83	3543.8	4469.43	5159.26	6403.52	6637.56
Eif2ak2	1765.47	0.39	0.179431	2.19865	0.028	0.22	1953.08	1336.1	1191.18	2069.4	1978.31	2064.73
Gm36913	34.5971	0.39	0.275575	1.41731	0.16	0.53	22.7463	18.8546	34.527	48.1764	44.9615	38.3168
Stx3	1126.07	0.39	0.174829	2.20259	0.028	0.22	1109.4	906.734	857.723	1069.74	1265.92	1546.9
Cfp	4516.07	0.39	0.170478	2.2663	0.023	0.2	4935.95	3124.72	3471.78	4732.24	5249.51	5582.2
Fam199x	683.755	0.39	0.223054	1.72655	0.084	0.39	443.553	635.913	629.663	1060.98	788.326	544.098
Btg2	52018.8	0.38	0.174928	2.19468	0.028	0.22	40654.9	38806.1	53343.3	45025.3	68667.3	65615.8
Mir7682	15.1154	0.38	0.254213	1.506	0.13	1	12.4071	6.85621	7.26884	31.7526	15.9863	16.4215
Dcaf6	427.405	0.38	0.169481	2.24499	0.025	0.21	332.923	347.953	413.415	522.276	482.587	465.275
Atf3	33178	0.38	0.230603	1.63858	0.1	0.43	25333.2	26189	31323.2	19300.1	52513.1	44409.1
Itih5	427.061	0.38	0.262153	1.44529	0.15	0.51	528.335	188.546	310.743	729.216	402.656	402.873
Sfmbt2	193.548	0.38	0.267542	1.42069	0.16	0.52	151.987	155.979	150.828	239.787	106.909	355.798
Col5a1	9.44582	0.38	0.224165	1.69929	0.089	1	6.20354	1.71405	3.63442	24.0882	8.99231	12.0424
Ccdc141	20.7688	0.38	0.191984	1.96494	0.049	1	0	0	9.99465	53.651	14.9872	45.9801
Ldlrad3	2957.3	0.38	0.127515	2.9479	0.0032	0.06	2876.37	2301.12	2477.77	3152.27	3445.05	3491.2
Hck	10250.7	0.38	0.165743	2.26899	0.023	0.2	11247	7715.81	7365.15	10630.6	12101.7	12444.2
Gm38503	46.7404	0.38	0.254804	1.50407	0.13	0.48	57.8997	11.9984	12.7205	49.2713	117.899	30.6534
S100a1	240.782	0.38	0.215193	1.74893	0.08	0.38	173.699	242.538	190.807	233.218	284.756	319.671
Gstm1	1923.43	0.38	0.116421	3.22486	0.0013	0.032	1583.97	1678.91	1724.53	2052.97	2348.99	2151.21
Gm40150	30.5149	0.38	0.259997	1.46109	0.14	0.5	5.16961	21.4257	29.984	39.4171	27.9761	59.1173
Coq3	348.694	0.38	0.205065	1.85576	0.063	0.35	241.938	377.949	261.678	407.31	414.645	388.641
Ccdc180	62.5205	0.38	0.263001	1.43385	0.15	0.52	50.6622	50.5645	49.0647	60.2205	75.9351	88.6759
Zkscan16	11.2664	0.38	0.195194	1.93128	0.053	1	1.03392	1.71405	3.63442	36.1323	0.999146	24.0848
Gm34305	34.1639	0.38	0.275364	1.36928	0.17	0.55	21.7124	17.9975	35.4356	39.4171	38.9667	51.4539
Map3k6	326.842	0.38	0.267953	1.40976	0.16	0.53	328.787	310.243	136.291	264.97	296.746	624.016
Khk	728.046	0.38	0.195458	1.9353	0.053	0.31	697.898	617.059	536.077	664.616	786.328	1066.3
Gm38424	213.442	0.38	0.237444	1.59922	0.11	0.44	205.751	185.975	138.108	178.472	276.763	295.586
Pvrig	437.026	0.38	0.217435	1.74776	0.081	0.38	409.433	378.806	310.743	681.04	397.66	444.474
D830046C22Rik	23.8835	0.38	0.251986	1.51289	0.13	0.48	28.9498	6.85621	5.45163	40.512	31.9727	29.5586
Flt3	3359.59	0.38	0.195033	1.93485	0.053	0.31	2625.13	2108.28	3812.51	3308.84	3865.69	4437.08
Klrb1c	5235.2	0.38	0.185922	2.02079	0.043	0.28	5246.12	4572.23	3551.74	7692.9	5474.32	4873.89
Gm31169	7.26706	0.38	0.198957	1.89984	0.057	1	3.10177	1.71405	0	9.85427	17.9846	10.9476
Tsen34	774.402	0.38	0.167727	2.26469	0.024	0.2	776.476	581.921	626.937	783.962	965.175	911.939
Ehd2	92.7964	0.38	0.259142	1.46946	0.14	0.5	74.4424	95.1299	54.5163	111.682	92.9205	128.087
9130208D14Rik	427.712	0.38	0.208221	1.83772	0.066	0.35	453.892	307.672	318.012	585.782	412.647	488.265
Nlrp10	54.9089	0.38	0.275242	1.38689	0.17	0.54	46.5265	17.1405	56.3335	65.6951	87.9248	55.833
Gm39138	88.8358	0.38	0.275254	1.37284	0.17	0.55	120.969	37.7092	36.3442	86.4986	151.87	99.6236
Gm34099	9.61895	0.38	0.235351	1.63213	0.1	1	3.10177	5.99918	4.54302	14.2339	19.9829	9.85288
Hmgxb4	609.434	0.38	0.181899	2.10277	0.035	0.25	467.333	497.075	588.776	697.463	580.504	825.452
Nlrx1	1152.35	0.38	0.201075	1.89054	0.059	0.33	1163.16	713.903	1043.99	1030.32	1472.74	1489.97
Rn7sk	87.1253	0.38	0.244096	1.53877	0.12	0.47	72.3746	70.2761	72.6884	99.6376	93.9197	113.856
Hyal2	154.908	0.38	0.252679	1.4906	0.14	0.49	132.342	160.264	86.3175	224.458	184.842	141.225
Gm35715	20.8959	0.38	0.232885	1.6437	0.1	1	18.6106	9.42729	0.908605	26.2781	21.9812	48.1696
Lrrfip2	1945.83	0.38	0.155917	2.41891	0.016	0.16	1610.85	1451.8	1944.41	1934.72	2476.88	2256.31
Lilr4b	20968	0.38	0.271914	1.38992	0.16	0.54	27776.3	11158.5	10012.8	22811.5	25109.5	28939
4930544D05Rik	106.522	0.38	0.275498	1.37314	0.17	0.55	143.715	57.4208	34.527	133.58	96.9171	172.973
Serpinf1	44.3748	0.38	0.275551	1.38231	0.17	0.54	26.882	37.7092	33.6184	37.2272	85.9265	44.8853
Srsf1	6046.57	0.38	0.162753	2.3369	0.019	0.18	6397.91	5053.03	4061.46	7075.37	6400.53	7291.13
Cuedc1	101.321	0.38	0.267286	1.40556	0.16	0.53	108.562	89.1307	43.613	121.536	115.901	129.182
Gm38957	7.45209	0.38	0.20727	1.82961	0.067	1	2.06785	3.4281	0.908605	6.56951	22.9803	8.75812
Pnpo	1972.6	0.38	0.17117	2.19175	0.028	0.22	2128.85	1325.82	1607.32	2286.19	2185.13	2302.29
4933428G20Rik	45.6117	0.38	0.275483	1.38648	0.17	0.54	37.2212	37.7092	27.2581	38.3222	49.9573	83.2021
B230217C12Rik	15.8743	0.38	0.252193	1.50867	0.13	1	11.3732	5.14216	10.9033	30.6577	11.9897	25.1796
Naglu	1394.32	0.38	0.111574	3.3934	0.00069	0.021	1177.64	1222.12	1212.99	1588.73	1526.69	1637.77
Wipi1	99.1118	0.38	0.236437	1.61783	0.11	0.44	80.646	80.5605	84.5002	120.441	105.909	122.614
Tbc1d16	52.7041	0.38	0.275369	1.3682	0.17	0.55	52.7301	28.2819	38.1614	94.163	45.9607	56.9278
Gm38487	56.6128	0.38	0.271571	1.39161	0.16	0.54	55.8318	29.9959	31.8012	83.2138	24.9786	113.856
Isca2	1330.19	0.38	0.159099	2.3757	0.018	0.17	1376.15	1068.71	974.933	1420.11	1574.65	1566.61
Zfp169	908.6	0.38	0.255105	1.48546	0.14	0.49	728.916	795.32	687.814	1344.56	446.618	1448.37
Rab24	4038.92	0.38	0.157662	2.38334	0.017	0.17	4207.03	3123	3065.63	4012.88	5061.67	4763.32
5430425K12Rik	42.094	0.38	0.273859	1.39159	0.16	0.54	35.1534	13.7124	40.8872	50.3663	71.9385	40.5063
Israa	10.3695	0.38	0.208569	1.83072	0.067	1	3.10177	5.99918	0	22.9933	16.9855	13.1372
Homez	288.464	0.38	0.225771	1.67411	0.094	0.41	232.633	316.243	173.544	300.008	342.707	365.651
Gzmc	341.361	0.38	0.271056	1.38554	0.17	0.54	110.63	300.816	389.791	613.155	332.715	301.06
Pbk	101.794	0.38	0.271503	1.39017	0.16	0.54	101.324	80.5605	56.3335	185.041	76.9342	110.571
Zc3h7b	249.042	0.38	0.22058	1.70278	0.089	0.4	194.378	265.678	166.275	256.211	288.753	322.956
Nfam1	14952.2	0.38	0.174881	2.15235	0.031	0.24	16398	10071.8	11833.7	14721.2	17823.8	18865
Nsun3	635.49	0.38	0.201498	1.91026	0.056	0.32	509.724	447.368	649.652	823.379	822.297	560.519
Dll1	89.7531	0.38	0.244928	1.56032	0.12	0.46	87.8834	53.9926	1.81721	191.611	72.9376	130.277
Fance	668.832	0.38	0.16306	2.33763	0.019	0.18	560.386	655.625	498.824	702.938	776.336	818.884
Haus1	269.545	0.38	0.197926	1.94083	0.052	0.31	250.209	239.967	192.624	348.184	302.741	283.544
Nudt8	385.316	0.38	0.192091	1.98487	0.047	0.3	392.891	317.1	269.856	406.215	449.615	476.223
Snx32	245.732	0.38	0.265609	1.43542	0.15	0.52	297.77	197.973	89.9519	341.615	254.782	292.302
Tlr13	5667.69	0.38	0.161622	2.34867	0.019	0.18	6041.21	4103.44	4404.92	5752.7	6696.27	7007.59
Eya1	147.874	0.37	0.271592	1.35938	0.17	0.55	191.276	79.7034	77.2314	224.458	121.896	192.679
Gm15834	32.3076	0.37	0.233552	1.60229	0.11	0.44	24.8141	6.85621	14.5377	84.3088	58.9496	4.37906
Gin1	218.732	0.37	0.192382	1.92296	0.054	0.32	195.411	179.118	184.447	270.445	249.786	233.185
Pign	1496.36	0.37	0.221674	1.66	0.097	0.42	1755.6	1238.4	783.217	2025.6	1527.69	1647.62
Gm30744	95.4785	0.37	0.259328	1.42398	0.15	0.52	96.1548	60.8489	75.4142	144.529	91.9214	104.003
Ptgs2os	10.7123	0.37	0.236856	1.57409	0.12	1	7.23746	5.99918	2.72581	21.8984	9.99146	16.4215
Usf1	2529.03	0.37	0.117527	3.1435	0.0017	0.039	2408.01	2147.71	2018.01	2770.14	2875.54	2954.77
Gm39804	12.922	0.37	0.236553	1.54843	0.12	1	8.27138	9.42729	1.81721	22.9933	22.9803	12.0424
Gm13479	38.202	0.37	0.273957	1.3436	0.18	0.56	39.2891	17.9975	25.4409	43.7968	70.9393	31.7482
Myo3b	77.3035	0.37	0.275384	1.33716	0.18	0.56	99.2566	47.1364	25.4409	73.3596	94.9188	123.708
Gm40080	32.3644	0.37	0.242004	1.51933	0.13	0.48	5.16961	28.2819	18.1721	66.79	8.99231	66.7806
Hist2h2ac	140.61	0.37	0.260542	1.43399	0.15	0.52	71.3407	169.691	99.0379	158.763	171.853	172.973
Trim14	3446.31	0.37	0.142638	2.62606	0.0086	0.11	3179.31	3188.14	2534.1	4310.7	3462.04	4003.55
Gm12506	127.231	0.37	0.275125	1.32783	0.18	0.57	178.869	65.134	48.1561	170.807	166.857	133.561
Rnu11	15.705	0.37	0.254308	1.44873	0.15	1	7.23746	14.5694	6.36023	30.6577	18.9838	16.4215
Slc30a2	16.9926	0.37	0.191247	1.94593	0.052	1	1.03392	0	7.26884	3.28476	50.9564	39.4115
Padi4	1018.33	0.37	0.174786	2.11852	0.034	0.25	1049.43	790.178	776.857	986.522	1189.98	1317
Dnajc16	536.449	0.37	0.169915	2.17321	0.03	0.23	508.69	473.078	398.878	682.134	596.49	559.425
Cldn12	85.6273	0.37	0.275148	1.33533	0.18	0.56	54.7979	101.129	39.9786	64.6002	144.876	108.382
Ficd	311.257	0.37	0.21248	1.7321	0.083	0.39	270.888	226.255	292.571	356.944	440.623	280.26
D630045J12Rik	12.4423	0.37	0.199939	1.84289	0.065	1	3.10177	5.14216	0.908605	47.0815	1.99829	16.4215
Fkbp9	66.9476	0.37	0.274509	1.34278	0.18	0.56	38.2551	72.8472	34.527	42.7018	69.9402	143.414
Gng12	1222.72	0.37	0.164638	2.26783	0.023	0.2	1071.14	999.293	1074.88	1448.58	1635.6	1106.81
Gm38865	111.811	0.37	0.243048	1.51638	0.13	0.48	31.0177	144.837	4.54302	283.584	68.941	137.94
Tmcc1	1971.49	0.37	0.153789	2.4289	0.015	0.16	1716.31	1829.75	1537.36	1940.2	2672.71	2132.6
Mir7043	413.742	0.37	0.206075	1.80349	0.071	0.36	436.315	275.962	338.91	402.93	522.553	505.781
Lilra6	2536.29	0.37	0.208203	1.79181	0.073	0.37	3089.36	1506.65	1834.47	2846.79	2822.59	3117.89
1600014C10Rik	5185.5	0.37	0.126444	2.89015	0.0039	0.068	4058.15	4263.71	5159.97	5784.46	5694.13	6152.58
Mir7057	41.2651	0.37	0.272393	1.35393	0.18	0.56	27.9159	35.9951	32.7098	50.3663	46.9598	53.6435
Gab2	2334.39	0.37	0.174939	2.09381	0.036	0.26	2593.08	1703.77	1710.9	2553.35	2540.83	2904.41
D830044I16Rik	53.421	0.37	0.270944	1.35657	0.17	0.55	52.7301	29.1389	44.5216	63.5053	64.9445	65.6859
LOC102636907	20.7197	0.37	0.249411	1.4709	0.14	1	12.4071	20.5686	2.72581	24.0882	34.9701	29.5586
Adam8	8689.74	0.37	0.216592	1.72683	0.084	0.39	10308.2	4671.65	6949.01	7910.79	10803.8	11495
F7	208.65	0.37	0.274939	1.35875	0.17	0.55	272.956	139.695	64.5109	247.452	358.693	168.594
Mtus1	2305.29	0.37	0.167864	2.20323	0.028	0.22	2111.27	1675.49	2147.03	2991.32	2083.22	2823.4
Cdh11	12.1895	0.37	0.242295	1.52197	0.13	1	5.16961	3.4281	10.9033	15.3289	22.9803	15.3267
Gm35154	164.892	0.37	0.219558	1.67896	0.093	0.41	145.783	119.127	151.737	216.794	181.844	174.068
Gm17455	31.314	0.37	0.272391	1.34035	0.18	0.56	24.8141	30.8529	10.9033	40.512	47.959	32.8429
Col18a1	38.0326	0.37	0.216107	1.73424	0.083	0.39	4.13569	18.8546	18.1721	139.055	1.99829	45.9801
Parpbp	36.4568	0.37	0.262158	1.40055	0.16	0.53	10.3392	47.1364	12.7205	41.6069	37.9675	68.9702
Gm40782	5.65364	0.37	0.181513	2.05686	0.04	1	1.03392	0	0	14.2339	10.9906	7.66335
LOC105245328	164.204	0.37	0.273623	1.36876	0.17	0.55	188.174	114.842	77.2314	313.147	107.908	183.92
Olfr56	359.807	0.37	0.181189	2.02434	0.043	0.28	269.854	324.813	328.915	387.601	385.67	461.991
Ifi47	6374.46	0.37	0.104291	3.5789	0.00035	0.013	5147.9	5910.05	5510.69	6913.32	7278.78	7486
Zfp2	59.5816	0.37	0.272171	1.36458	0.17	0.55	14.4749	45.4224	65.4195	112.777	67.9419	51.4539
Shroom1	21.2757	0.37	0.235048	1.57258	0.12	1	12.4071	1.71405	17.2635	18.6136	57.9504	19.7058
Obscn	11.849	0.37	0.245733	1.50214	0.13	1	7.23746	5.14216	7.26884	9.85427	22.9803	18.611
Sco1	389.947	0.37	0.192471	1.92603	0.054	0.32	392.891	299.959	303.474	515.707	434.628	393.02
Kcnab3	111.533	0.37	0.274069	1.35408	0.18	0.56	110.63	54.8497	92.6777	65.6951	177.848	167.499
Nufip2	4573.3	0.37	0.140322	2.61	0.0091	0.11	3299.25	4022.88	4536.66	4918.38	5151.59	5511.04
LOC108167917	145.872	0.37	0.270693	1.36136	0.17	0.55	172.665	111.413	60.8765	225.553	121.896	182.826
Rnu2-10	37.6251	0.37	0.273419	1.36165	0.17	0.55	26.882	34.281	19.0807	62.4104	23.9795	59.1173
St6galnac1	60.6066	0.37	0.273296	1.3593	0.17	0.55	52.7301	59.1348	29.0754	94.163	63.9453	64.5911
L2hgdh	123.975	0.37	0.271868	1.36018	0.17	0.55	141.647	47.1364	102.672	193.801	134.885	123.708
Gm34084	69.3521	0.37	0.267561	1.36821	0.17	0.55	76.5103	48.8505	40.8872	74.4545	88.924	86.4864
Elovl7	266.724	0.37	0.200833	1.83724	0.066	0.35	227.463	197.973	254.409	310.957	345.704	263.838
Shisa8	41.2574	0.37	0.275108	1.33463	0.18	0.56	31.0177	33.424	29.984	68.9799	35.9692	48.1696
Mir6963	132.194	0.37	0.218283	1.69588	0.09	0.4	117.867	107.128	109.033	151.099	155.867	152.172
Gm15651	147.178	0.37	0.248642	1.48408	0.14	0.49	138.546	140.552	84.5002	144.529	211.819	163.12
Gm4944	479.69	0.37	0.179905	2.07734	0.038	0.26	351.534	397.66	478.835	575.927	489.581	584.604
Gm35290	123.727	0.37	0.274343	1.33281	0.18	0.57	49.6283	142.266	94.4949	85.4037	188.839	181.731
Ppard	69.5477	0.37	0.265205	1.37997	0.17	0.54	70.3068	58.2778	39.07	79.9291	79.9316	89.7707
B230354K17Rik	331.498	0.37	0.265946	1.37883	0.17	0.54	399.094	167.977	229.877	560.598	219.812	411.631
Gm16712	764.112	0.37	0.196628	1.87344	0.061	0.34	865.393	508.217	577.873	903.308	879.248	850.632
Gm26637	292.441	0.37	0.206326	1.80774	0.071	0.36	313.279	221.113	208.071	338.33	325.721	348.135
LOC102632541	6.59496	0.37	0.217085	1.68783	0.091	1	3.10177	2.57108	1.81721	12.0441	7.99316	12.0424
Zfp397	1341.03	0.37	0.174702	2.1279	0.033	0.25	1190.05	917.875	1334.74	1710.26	1294.89	1598.36
Cdc25c	45.0952	0.37	0.272976	1.33953	0.18	0.56	38.2551	28.2819	29.984	83.2138	68.941	21.8953
Ticam2	1269.49	0.37	0.162692	2.25272	0.024	0.21	1152.82	1013.86	1110.32	1149.66	1565.66	1624.63
Tkfc	226.787	0.37	0.241682	1.52239	0.13	0.48	128.206	247.681	188.081	268.255	311.733	216.763
Poll	569.245	0.37	0.177163	2.09041	0.037	0.26	433.214	484.22	543.346	764.253	567.515	622.921
Akap17b	130.272	0.37	0.252716	1.45861	0.14	0.51	90.9852	121.698	107.215	199.275	105.909	156.551
Mmgt1	745.477	0.37	0.189681	1.95488	0.051	0.31	551.081	532.213	822.287	919.732	847.275	800.273
Cfh	3860.02	0.36	0.156947	2.29287	0.022	0.19	3567.03	2636.21	3801.6	4509.97	3935.63	4709.68
Mpzl1	31.1911	0.36	0.245627	1.46706	0.14	0.5	15.5088	34.281	2.72581	28.4679	68.941	37.222
Gm35200	38.394	0.36	0.273961	1.32125	0.19	0.57	17.5767	40.2802	25.4409	33.9425	41.9641	71.1597
Slamf8	858.512	0.36	0.225067	1.61927	0.11	0.44	1003.94	449.082	714.163	917.542	1127.04	939.308
Mndal	11748.6	0.36	0.110199	3.22167	0.0013	0.032	11097.1	10273.2	9374.98	14031.4	12551.3	13163.4
Ptgs1	568.885	0.36	0.216621	1.65014	0.099	0.42	629.659	463.651	354.356	800.386	567.515	597.741
B230118H07Rik	60.4912	0.36	0.274438	1.30066	0.19	0.58	41.3569	51.4216	48.1561	39.4171	93.9197	88.6759
Prr5l	2192.4	0.36	0.1661	2.15714	0.031	0.24	2116.44	1468.94	2089.79	2242.39	2762.64	2474.17
Lsm14b	236.91	0.36	0.259119	1.39952	0.16	0.53	160.258	295.674	122.662	274.825	218.813	349.23
Zbtb46	733.608	0.36	0.173191	2.09797	0.036	0.26	685.491	537.355	668.733	699.653	884.244	926.171
D130007C19Rik	22.3423	0.36	0.270892	1.31405	0.19	0.57	21.7124	11.9984	13.6291	24.0882	31.9727	30.6534
Arhgef10l	2705.55	0.36	0.167707	2.15182	0.031	0.24	2814.34	2058.58	2119.78	2540.21	3221.25	3479.16
Tardbp	4500.28	0.36	0.112424	3.23961	0.0012	0.031	4001.28	3684.36	4044.2	5470.21	5145.6	4656.03
Gm42362	1208.41	0.36	0.134714	2.67215	0.0075	0.1	963.616	1102.99	1077.61	1463.91	1239.94	1402.39
Abcb8	845.667	0.36	0.152342	2.36592	0.018	0.18	650.338	807.319	735.061	1063.17	895.234	922.886
Sirt4	236.06	0.36	0.197977	1.83639	0.066	0.35	215.056	199.687	188.99	251.831	248.787	312.008
Por	6255.27	0.36	0.136625	2.65347	0.008	0.11	6052.58	4755.64	5449.81	6209.28	7477.61	7586.72
Alox5ap	5568.3	0.36	0.148502	2.39778	0.016	0.17	4978.34	4690.5	4811.97	4981.88	7162.87	6784.26
Irf5	13766	0.36	0.144888	2.51432	0.012	0.14	13499.9	10359.7	11839.1	13210.2	16584.8	17102.4
Skap2	4693.52	0.36	0.146269	2.48846	0.013	0.14	4810.84	3530.09	3829.77	4790.27	5712.12	5488.05
9130019P16Rik	79.7637	0.36	0.267947	1.34639	0.18	0.56	59.9675	51.4216	79.9572	78.8342	75.9351	132.466
Loxl3	1008.07	0.36	0.184835	1.95164	0.051	0.31	1107.33	816.746	669.642	1098.2	1194.98	1161.55
Il5ra	512.337	0.36	0.189746	1.90621	0.057	0.33	489.046	473.078	353.447	527.751	684.415	546.287
Klra13-ps	1392.78	0.36	0.240932	1.50904	0.13	0.48	1803.16	1045.57	627.846	1736.54	1481.73	1661.85
Leng8	10113	0.36	0.212012	1.68867	0.091	0.41	12459.8	7773.23	5547.03	12608	10384.1	11905.6
Gm42372	39.5244	0.36	0.258187	1.41206	0.16	0.53	40.323	11.9984	21.8065	98.5427	46.9598	17.5162
Clip3	11.5877	0.36	0.200565	1.8095	0.07	1	0	0.857026	8.17744	18.6136	19.9829	21.8953
Rras	1603.79	0.36	0.182721	1.95238	0.051	0.31	1699.77	1323.25	1113.04	1500.04	1904.37	2082.24
Trim3	1037.98	0.36	0.180019	2.02516	0.043	0.28	1080.45	672.766	916.782	1139.81	1260.92	1157.17
Mvb12a	1594.55	0.36	0.126976	2.82355	0.0047	0.077	1318.25	1421.81	1417.42	1671.94	1998.29	1739.58
Casp4	960.331	0.36	0.176313	2.05228	0.04	0.27	860.224	823.602	791.395	859.511	1085.07	1342.18
Rab3d	1584.74	0.36	0.168018	2.11928	0.034	0.25	1165.23	1210.98	1727.26	1864.65	1797.46	1742.86
Sema3f	12.7578	0.36	0.204942	1.73862	0.082	1	1.03392	3.4281	7.26884	2.18984	31.9727	30.6534
1700048O20Rik	28.3345	0.36	0.267812	1.34667	0.18	0.56	26.882	11.9984	19.0807	51.4612	18.9838	41.601
Pkib	1304.97	0.36	0.130674	2.73499	0.0062	0.092	1045.3	1198.12	1158.47	1405.88	1607.63	1414.44
Mfsd12	1556.83	0.36	0.184715	1.94268	0.052	0.31	1771.11	1178.41	1059.43	1814.28	1793.47	1724.25
Zfp938	202.131	0.36	0.257896	1.40065	0.16	0.53	156.122	131.982	207.162	360.228	178.847	178.447
Gm4924	147.635	0.36	0.275485	1.29335	0.2	0.58	133.376	143.98	55.4249	155.478	318.727	78.823
Timp3	8.88122	0.36	0.201335	1.79124	0.073	1	0	1.71405	5.45163	20.8035	9.99146	15.3267
Gm40802	26.646	0.36	0.274789	1.31415	0.19	0.57	21.7124	17.9975	19.0807	27.373	41.9641	31.7482
Sfi1	3271.93	0.36	0.186338	1.94392	0.052	0.31	3492.59	2979.02	1935.33	4005.21	3620.9	3598.49
LOC108167875	134.205	0.36	0.233175	1.52657	0.13	0.48	123.037	121.698	93.5863	166.428	131.887	168.594
Fstl4	14.0486	0.36	0.183132	1.96764	0.049	1	1.03392	3.4281	0	52.5561	0.999146	26.2743
0610009L18Rik	56.459	0.36	0.269561	1.32881	0.18	0.57	50.6622	47.9935	36.3442	62.4104	55.9522	85.3916
Mok	19.169	0.36	0.248039	1.44624	0.15	1	14.4749	6.85621	11.8119	52.5561	13.988	15.3267
Pld4	18969.6	0.36	0.162807	2.22584	0.026	0.21	20453.1	14382.6	14213.3	18550.1	22937.4	23281.3
Fgd3	2052.02	0.36	0.177782	2.03611	0.042	0.28	2097.83	1846.03	1342.92	2000.42	2413.94	2611.01
Zfp72	65.8384	0.36	0.275095	1.32542	0.19	0.57	31.0177	77.9894	36.3442	114.966	90.9222	43.7906
Homer1	583.525	0.36	0.183117	1.96217	0.05	0.3	583.133	477.364	442.491	614.249	593.492	790.42
Mtrf1	158.477	0.36	0.27527	1.29312	0.2	0.58	173.699	135.41	56.3335	213.509	277.762	94.1497
Trio	702.466	0.36	0.215247	1.68048	0.093	0.41	535.572	807.319	441.582	793.816	951.187	685.323
Dnal4	401.487	0.36	0.169885	2.14173	0.032	0.24	331.889	389.09	314.377	441.252	450.615	481.696
Hmox2	2956.52	0.36	0.129633	2.7735	0.0055	0.085	2635.47	2384.25	2683.11	2988.03	3761.78	3286.48
Gm6551	10.6072	0.36	0.203588	1.75772	0.079	1	2.06785	0	7.26884	22.9933	15.9863	15.3267
Upk1b	36.7116	0.36	0.259469	1.40442	0.16	0.53	46.5265	6.85621	16.3549	33.9425	62.9462	53.6435
Dynlt1a	726.188	0.36	0.184418	1.95655	0.05	0.31	748.56	639.342	480.652	752.209	857.267	879.096
Clcn7	4226.05	0.36	0.121439	2.96317	0.003	0.058	4112.95	3314.98	3594.44	4832.97	4958.76	4542.18
Msh5	132.792	0.36	0.257316	1.41016	0.16	0.53	127.173	71.1332	127.205	158.763	120.897	191.584
Rhoq	1854.83	0.36	0.230101	1.58232	0.11	0.45	2303.58	1477.51	885.89	2097.86	2032.26	2331.85
Tmco6	969.26	0.36	0.191513	1.86761	0.062	0.34	1074.25	795.32	622.394	1036.89	1158.01	1128.7
Atrnl1	1511.12	0.36	0.191756	1.90084	0.057	0.33	1049.43	1385.81	1435.6	1599.68	1373.83	2222.37
Gm32904	28.9963	0.36	0.274409	1.30936	0.19	0.58	18.6106	23.9967	20.8979	47.0815	23.9795	39.4115
Chic1	58.2552	0.36	0.274047	1.31143	0.19	0.57	28.9498	77.9894	19.9893	85.4037	64.9445	72.2545
Tsix	256.73	0.36	0.24671	1.47882	0.14	0.5	169.563	305.958	160.823	329.571	231.802	342.661
LOC108167614	7.83759	0.35	0.211023	1.67332	0.094	1	2.06785	0.857026	5.45163	17.5187	7.99316	13.1372
Mfsd9	79.753	0.35	0.227774	1.54662	0.12	0.47	43.4248	0	69.054	148.909	144.876	72.2545
Gm39667	8.25219	0.35	0.231004	1.52629	0.13	1	4.13569	4.28513	3.63442	12.0441	8.99231	16.4215
Htr2b	25.9931	0.35	0.246019	1.43441	0.15	0.52	18.6106	21.4257	4.54302	70.0748	25.9778	15.3267
Tnni1	29.1992	0.35	0.262045	1.3183	0.19	0.57	21.7124	30.8529	5.45163	36.1323	33.9709	47.0749
Rgs13	19.3821	0.35	0.214825	1.64313	0.1	1	10.3392	11.1413	0.908605	52.5561	36.9684	4.37906
Rnasel	698.815	0.35	0.16415	2.10566	0.035	0.25	596.574	701.047	521.539	800.386	730.375	842.969
LOC102639543	11626.5	0.35	0.115104	3.0033	0.0027	0.053	9435.58	9814.66	11273.1	13445.6	13648.3	12142
Gm39712	144.214	0.35	0.242248	1.45588	0.15	0.51	114.765	157.693	89.0433	159.858	169.855	174.068
Pfkfb3	3575.45	0.35	0.16053	2.20482	0.027	0.22	3769.68	2531.66	2982.95	3908.86	3756.79	4502.77
Nsmf	1075.21	0.35	0.143161	2.45255	0.014	0.15	1024.62	837.315	943.132	1247.11	1105.05	1294.01
Dpp4	7043.41	0.35	0.124865	2.80929	0.005	0.079	6732.91	5511.54	6184.87	7969.91	7226.82	8634.41
LOC102634483	28.1337	0.35	0.267253	1.31961	0.19	0.57	11.3732	29.9959	16.3549	37.2272	51.9556	21.8953
Fitm2	98.6149	0.35	0.263395	1.34555	0.18	0.56	107.528	67.7051	65.4195	106.207	152.869	91.9602
Tubb1	26.7529	0.35	0.204568	1.71093	0.087	0.4	14.4749	0	10.9033	8.75935	97.9163	28.4639
Tcea2	431.847	0.35	0.211544	1.67811	0.093	0.41	409.433	418.229	275.307	424.829	603.484	459.801
Gm9733	1893.29	0.35	0.160043	2.16354	0.03	0.24	1643.94	1710.62	1578.25	1677.42	2272.06	2477.45
Gm31813	26.4818	0.35	0.272899	1.29411	0.2	0.58	25.8481	18.8546	12.7205	26.2781	37.9675	37.222
Ndufaf4	455.699	0.35	0.171767	2.0389	0.041	0.28	376.348	428.513	377.071	545.27	562.519	444.474
Plin2	22699.4	0.35	0.188401	1.84054	0.066	0.35	24851.4	14686	19159.8	20193.6	29559.7	27745.7
Echdc2	14.4134	0.35	0.218843	1.61537	0.11	1	0	7.71324	9.99465	21.8984	24.9786	21.8953
Gm32611	25.9983	0.35	0.269083	1.30028	0.19	0.58	24.8141	20.5686	9.08605	32.8476	25.9778	42.6958
Gm36518	21.5632	0.35	0.26356	1.31023	0.19	1	14.4749	18.8546	9.99465	27.373	15.9863	42.6958
Padi1	17.186	0.35	0.244555	1.4457	0.15	1	10.3392	5.99918	12.7205	39.4171	26.9769	7.66335
Tmem51os1	62.4338	0.35	0.275544	1.27498	0.2	0.59	71.3407	27.4248	44.5216	71.1697	53.9539	106.192
Ptpn12	1347.64	0.35	0.125821	2.81139	0.0049	0.079	1085.62	1285.54	1149.39	1523.03	1476.74	1565.51
Lrrc8d	3296.94	0.35	0.239652	1.4691	0.14	0.5	3975.43	2859.04	1454.68	3526.73	3063.38	4902.36
Gigyf1	761.27	0.35	0.197627	1.76906	0.077	0.38	652.405	833.886	473.383	811.335	891.238	905.37
Tfr2	40.7222	0.35	0.263303	1.32744	0.18	0.57	47.5605	9.42729	24.5323	64.6002	71.9385	26.2743
Gm34752	19.5937	0.35	0.255862	1.38532	0.17	1	19.6445	4.28513	12.7205	32.8476	23.9795	24.0848
Hoxa7	29.5153	0.35	0.255568	1.35284	0.18	0.56	7.23746	11.1413	37.2528	26.2781	34.9701	60.212
Gm36816	17.5964	0.35	0.222877	1.55139	0.12	1	1.03392	17.9975	4.54302	14.2339	23.9795	43.7906
2310001H17Rik	336.822	0.35	0.196331	1.80255	0.071	0.36	273.99	343.667	248.049	375.557	432.63	347.04
LOC108169200	9.84655	0.35	0.206079	1.70145	0.089	1	6.20354	3.4281	0	12.0441	20.9821	16.4215
Gm14548	2988.01	0.35	0.148711	2.36197	0.018	0.18	2840.19	2336.25	2610.42	2867.59	3923.64	3349.98
Sertad3	732.92	0.35	0.191254	1.83261	0.067	0.35	614.15	716.474	559.701	643.812	1017.13	846.253
Siglecf	313.372	0.35	0.174401	2.02711	0.043	0.28	289.498	250.252	271.673	356.944	374.68	337.187
Galnt18	6.2591	0.35	0.171067	2.03111	0.042	1	0	0	0	19.7085	7.99316	9.85288
6820431F20Rik	1718.82	0.35	0.123178	2.84019	0.0045	0.075	1404.07	1476.66	1619.13	1983.99	2029.26	1799.79
Lrrc25	626.237	0.35	0.195291	1.77012	0.077	0.38	680.321	419.943	516.996	641.622	791.323	707.218
Fam129c	1497.6	0.35	0.197425	1.75254	0.08	0.38	1750.43	1113.28	999.465	1653.33	1912.36	1556.76
Phlpp2	84.1271	0.35	0.267556	1.31345	0.19	0.57	49.6283	89.1307	64.5109	89.7833	132.886	78.823
Adat1	216.969	0.35	0.210275	1.67559	0.094	0.41	158.19	172.262	224.425	236.502	248.787	261.649
Hyou1	1941.77	0.35	0.146848	2.41729	0.016	0.16	1918.96	1702.05	1432.87	2407.73	2054.24	2134.79
Nnmt	14.6909	0.35	0.211959	1.64948	0.099	1	7.23746	0	9.08605	18.6136	15.9863	37.222
Peak1os	58.745	0.35	0.273603	1.26629	0.21	0.59	32.0516	69.4191	37.2528	70.0748	65.9436	77.7283
Epm2aip1	1541.11	0.35	0.196634	1.75886	0.079	0.38	1685.29	973.582	1317.48	1934.72	1431.78	1903.8
Fuca2	4113.15	0.35	0.110288	3.17936	0.0015	0.036	3863.77	3275.55	3644.41	4702.68	4715.97	4476.49
Smpd2	1340.37	0.35	0.150025	2.34524	0.019	0.18	1344.1	1077.28	1070.34	1353.32	1619.61	1577.56
Stk11	1915.07	0.35	0.179065	1.93988	0.052	0.31	1359.61	1573.5	2030.73	1779.24	2272.06	2475.26
Gipc3	8.44569	0.35	0.227793	1.53489	0.12	1	3.10177	4.28513	4.54302	14.2339	6.99402	17.5162
Hmg20b	572.165	0.35	0.177417	1.99755	0.046	0.29	551.081	499.646	428.861	548.554	729.376	675.47
Gm33782	46.2728	0.35	0.274605	1.25673	0.21	0.59	35.1534	47.9935	25.4409	44.8917	63.9453	60.212
Avil	167.844	0.35	0.275032	1.27536	0.2	0.59	58.9336	194.545	136.291	325.191	127.891	164.215
Cdk2	1518.8	0.35	0.138666	2.50117	0.012	0.14	1335.83	1153.56	1482.84	1813.19	1654.59	1672.8
Zfp672	1044.8	0.35	0.152469	2.31752	0.02	0.19	991.532	902.449	824.105	1278.87	1016.13	1255.69
Tnfrsf13b	4426.62	0.35	0.124945	2.7992	0.0051	0.081	3505	4143.72	3937.89	4832.97	5532.27	4607.86
Smtnl2	12.0736	0.35	0.230871	1.50935	0.13	1	2.06785	11.1413	4.54302	27.373	11.9897	15.3267
Gm21975	9679.69	0.35	0.118563	2.93737	0.0033	0.061	7642.76	8409.14	9322.29	10125.8	11614.1	10964.1
Slfn2	19314.1	0.35	0.0951677	3.71581	0.0002	0.0087	16473.5	16328.9	17852.3	20675.4	22431.8	22123
Npepps	1504.75	0.35	0.150526	2.3238	0.02	0.19	1258.28	1236.69	1427.42	1496.75	1991.3	1618.06
Gm40491	53.8032	0.35	0.274443	1.29017	0.2	0.58	63.0693	28.2819	34.527	60.2205	69.9402	66.7806
Gm40559	10.8872	0.35	0.238106	1.4721	0.14	1	4.13569	7.71324	5.45163	9.85427	12.9889	25.1796
Hist1h2bl	7.22717	0.35	0.221951	1.58709	0.11	1	4.13569	3.4281	1.81721	9.85427	10.9906	13.1372
Hist1h1e	373.99	0.35	0.218616	1.61929	0.11	0.44	278.125	431.941	241.689	434.683	408.651	448.853
Lrrc16a	703.041	0.35	0.165103	2.1221	0.034	0.25	668.948	558.781	598.771	811.335	679.419	900.991
4921525O09Rik	47.4598	0.35	0.274933	1.28829	0.2	0.58	45.4926	26.5678	38.1614	74.4545	40.965	59.1173
Gzma	12207.4	0.35	0.167379	2.08358	0.037	0.26	13168	9782.95	8768.04	16131.4	13109.8	12284.4
Gm41077	164.463	0.35	0.260064	1.35624	0.18	0.55	149.919	147.408	106.307	163.143	129.889	290.113
Gm36079	39.2761	0.35	0.272677	1.29401	0.2	0.58	18.6106	31.71	34.527	30.6577	82.9291	37.222
Gm35566	139.807	0.35	0.268957	1.28573	0.2	0.58	96.1548	124.269	117.21	267.16	93.9197	140.13
Dleu2	627.858	0.35	0.155529	2.25568	0.024	0.21	558.318	591.348	484.286	763.158	658.437	711.597
Gm31896	10.3513	0.35	0.227492	1.52503	0.13	1	5.16961	7.71324	1.81721	19.7085	7.99316	19.7058
1700087I21Rik	70.0579	0.35	0.256718	1.35458	0.18	0.56	62.0354	51.4216	59.9679	93.0681	73.9368	79.9178
Pick1	669.321	0.35	0.143551	2.41703	0.016	0.16	599.675	593.919	555.158	786.152	688.411	792.609
Gm33531	11.6945	0.35	0.227211	1.5265	0.13	1	11.3732	2.57108	2.72581	13.139	12.9889	27.3691
Igfbp6	42.0144	0.35	0.27198	1.26924	0.2	0.59	31.0177	32.567	27.2581	20.8035	53.9539	86.4864
Phldb2	35.3766	0.35	0.227679	1.52518	0.13	0.48	0	22.2827	28.1667	37.2272	70.9393	53.6435
4930404I05Rik	31.8046	0.35	0.259581	1.33858	0.18	0.56	23.7802	32.567	5.45163	30.6577	35.9692	62.4016
Zfp946	347.16	0.35	0.222672	1.559	0.12	0.46	241.938	250.252	392.517	389.791	337.711	470.749
Lpin2	2943.53	0.35	0.188882	1.83824	0.066	0.35	3368.52	1816.04	2425.07	3223.44	3408.09	3420.04
Anxa1	11169.9	0.35	0.129073	2.72792	0.0064	0.093	9089.22	8970.49	11132.2	11428.8	13432.5	12966.4
Ffar4	50.7959	0.35	0.27492	1.26603	0.21	0.59	58.9336	24.8538	29.984	95.2579	51.9556	43.7906
Jade3	325.302	0.35	0.214986	1.64985	0.099	0.42	288.464	215.114	326.189	362.418	447.617	312.008
Hs6st2	15.3599	0.35	0.195709	1.79207	0.073	1	10.3392	0.857026	0	21.8984	11.9897	47.0749
Gla	4189.99	0.35	0.179046	1.93435	0.053	0.31	4336.27	2843.61	3687.12	3777.47	5434.35	5061.1
Hibch	464.281	0.34	0.157126	2.17738	0.029	0.23	399.094	389.09	424.318	569.358	515.559	488.265
Gm20257	83.0118	0.34	0.261906	1.29819	0.19	0.58	86.8495	60.8489	57.2421	112.777	105.909	74.444
Catip	26.6948	0.34	0.26451	1.27045	0.2	0.59	27.9159	19.7116	7.26884	24.0882	43.9624	37.222
Slc16a14	8.60086	0.34	0.200955	1.70129	0.089	1	4.13569	0	3.63442	10.9492	10.9906	21.8953
Capn10	466.15	0.34	0.210704	1.62705	0.1	0.43	463.197	385.662	348.904	598.921	381.674	618.542
BC026585	173.619	0.34	0.223428	1.53071	0.13	0.47	115.799	175.69	151.737	198.18	209.821	190.489
Gm34342	40.5347	0.34	0.274129	1.22425	0.22	0.61	24.8141	36.8521	34.527	41.6069	53.9539	51.4539
Cd46	150.252	0.34	0.217434	1.55219	0.12	0.46	138.546	131.982	115.393	188.326	160.862	166.404
Spaca9	78.1412	0.34	0.256808	1.33307	0.18	0.57	69.2728	54.8497	69.9626	107.302	91.9214	75.5387
Rbm43	1265.14	0.34	0.16289	2.09468	0.036	0.26	963.616	1233.26	1103.95	1665.37	1401.8	1222.85
Fastkd1	383.701	0.34	0.198959	1.69171	0.091	0.41	260.549	393.375	338.91	488.334	423.638	397.399
Fbxo3	2241.16	0.34	0.148854	2.3081	0.021	0.19	1683.23	1930.88	2244.25	2784.38	2546.82	2257.4
Depdc7	184.761	0.34	0.263853	1.27376	0.2	0.59	181.97	76.2753	197.167	190.516	267.771	194.868
Pxmp4	822.051	0.34	0.166265	2.05025	0.04	0.27	674.118	611.06	858.632	983.237	915.217	890.043
Ppp4r1l-ps	253.112	0.34	0.19096	1.79873	0.072	0.36	205.751	237.396	211.705	256.211	308.736	298.871
Gm14295	56.4074	0.34	0.265532	1.29831	0.19	0.58	74.4424	26.5678	14.5377	67.885	38.9667	116.045
Zfp972	14.4243	0.34	0.233769	1.47095	0.14	1	8.27138	8.57026	5.45163	6.56951	14.9872	42.6958
1810022K09Rik	799.759	0.34	0.182278	1.83834	0.066	0.35	842.647	672.766	567.878	967.908	971.169	776.188
Pex11b	914.701	0.34	0.14388	2.37097	0.018	0.18	748.56	886.165	760.502	1121.2	971.169	1000.61
Zranb2	1726.65	0.34	0.159653	2.12475	0.034	0.25	1619.12	1360.1	1533.72	2332.18	1881.39	1633.39
Triqk	7.9634	0.34	0.175237	1.9221	0.055	1	0	1.71405	0	2.18984	21.9812	21.8953
Gm30377	13.3293	0.34	0.239328	1.41189	0.16	1	12.4071	3.4281	6.36023	13.139	13.988	30.6534
C630043F03Rik	35.5558	0.34	0.27138	1.23839	0.22	0.6	36.1873	10.2843	30.8926	37.2272	54.953	43.7906
Klhl9	1493.55	0.34	0.144571	2.36349	0.018	0.18	1092.86	1432.09	1384.71	1658.8	1622.61	1770.23
Dock7	594.709	0.34	0.187292	1.81362	0.07	0.36	570.725	522.786	449.759	653.667	553.527	817.789
Lrp8os2	8.29635	0.34	0.1938	1.77935	0.075	1	4.13569	0.857026	0.908605	2.18984	21.9812	19.7058
Mknk1	3294.02	0.34	0.116451	2.93777	0.0033	0.061	3142.09	2754.48	2763.07	3980.03	3525.98	3598.49
Mutyh	400.98	0.34	0.200678	1.71606	0.086	0.4	423.908	322.242	288.028	502.568	481.588	387.547
Plk3	7405.96	0.34	0.195869	1.75923	0.079	0.38	8343.76	4992.18	5787.81	6383.38	9870.56	9058.08
Mpl	64.3122	0.34	0.268572	1.26759	0.2	0.59	43.4248	46.2794	66.3282	89.7833	57.9504	82.1073
Gm13073	65.2099	0.34	0.220184	1.55936	0.12	0.46	66.1711	0	19.0807	169.712	62.9462	73.3492
H6pd	1818.58	0.34	0.186083	1.81583	0.069	0.36	1123.87	1960.88	1639.12	2023.41	1936.34	2227.85
Slc2a5	7.41827	0.34	0.172142	1.94813	0.051	1	0	0	0.908605	12.0441	1.99829	29.5586
Pcdh7	6.21911	0.34	0.174388	1.97116	0.049	1	0	0.857026	0	4.37968	7.99316	24.0848
0610040J01Rik	331.962	0.34	0.233647	1.43626	0.15	0.52	334.991	173.976	337.092	344.899	417.643	383.168
Klb	8.70394	0.34	0.185933	1.84607	0.065	1	0	3.4281	0.908605	29.5628	2.99744	15.3267
Mir7035	20.5773	0.34	0.269423	1.27231	0.2	1	15.5088	17.1405	10.9033	22.9933	22.9803	33.9377
Ift22	332.458	0.34	0.194204	1.72555	0.084	0.39	256.413	347.953	258.044	353.659	408.651	370.03
Trip6	329.166	0.34	0.230992	1.46737	0.14	0.5	371.178	274.248	193.533	318.621	438.625	378.788
Tacstd2	329.028	0.34	0.236002	1.42907	0.15	0.52	338.093	295.674	202.619	262.781	454.611	420.39
Erc1	459.817	0.34	0.202148	1.67617	0.094	0.41	358.771	344.525	484.286	631.768	443.621	495.928
Tpi1	6327.12	0.34	0.110104	3.09491	0.002	0.044	5258.53	5378.7	6016.78	7106.02	7535.56	6667.12
Parp11	1163.71	0.34	0.157279	2.19136	0.028	0.22	991.532	1186.98	856.814	1324.85	1222.95	1399.11
Ppp1r13l	37.4292	0.34	0.269258	1.25526	0.21	0.59	43.4248	14.5694	21.8065	53.651	65.9436	25.1796
Apoc4-apoc2	1145.68	0.34	0.195021	1.71794	0.086	0.4	1275.86	971.868	725.067	1143.1	1390.81	1367.36
LOC105242891	40.6397	0.34	0.262352	1.29185	0.2	0.58	47.5605	19.7116	14.5377	94.163	22.9803	44.8853
Tyrobp	12355.7	0.34	0.138503	2.44904	0.014	0.15	12720.4	9986.93	9711.17	12551.1	14311.8	14852.7
Gdpgp1	192.43	0.34	0.249056	1.38315	0.17	0.54	204.717	105.414	171.726	273.73	177.848	221.142
Relt	2829.4	0.34	0.149034	2.27561	0.023	0.2	2330.46	2278.83	2801.23	2736.2	3654.87	3174.82
Il27	184.838	0.34	0.256765	1.32154	0.19	0.57	235.734	105.414	119.027	200.37	209.821	238.659
E430018J23Rik	185.6	0.34	0.212864	1.58008	0.11	0.45	178.869	145.694	153.554	243.072	200.828	191.584
Ifi30	3447.47	0.34	0.143008	2.4023	0.016	0.17	3025.26	2882.18	3114.7	3165.41	4201.41	4295.86
Casp1	2930.12	0.34	0.134525	2.50041	0.012	0.14	2971.49	2430.53	2300.59	3129.28	3470.03	3278.82
Tyk2	9253.35	0.34	0.123691	2.71044	0.0067	0.095	9133.68	7443.27	7794.01	10672.2	9477.89	10999.1
Anxa2	21273.4	0.34	0.109398	3.09618	0.002	0.044	19949.5	16841.4	19256.1	22503.9	24799.8	24289.5
Ptprk	39.6525	0.34	0.224418	1.50422	0.13	0.48	2.06785	28.2819	25.4409	145.624	18.9838	17.5162
Rnu3a	46.4776	0.34	0.272261	1.24813	0.21	0.6	17.5767	60.8489	22.7151	71.1697	41.9641	64.5911
Hkdc1	9.86127	0.34	0.184165	1.86033	0.063	1	0	0.857026	3.63442	2.18984	34.9701	17.5162
Gm39988	9.92367	0.34	0.22784	1.49962	0.13	1	2.06785	7.71324	4.54302	19.7085	7.99316	17.5162
Fbxo39	23.6599	0.34	0.196337	1.71581	0.086	0.4	18.6106	0.857026	0	19.7085	69.9402	32.8429
Gemin4	464.965	0.34	0.221137	1.54251	0.12	0.47	317.414	505.645	366.168	613.155	389.667	597.741
Evi2b	8275.54	0.34	0.124576	2.75619	0.0058	0.088	6382.41	7293.29	8043.88	8650.95	9934.5	9348.19
Ifi35	4205.79	0.34	0.132483	2.56947	0.01	0.12	4177.05	3445.25	3418.17	4263.61	5112.63	4818.06
Ace3	7.37554	0.34	0.182226	1.89003	0.059	1	1.03392	0	1.81721	14.2339	24.9786	2.18953
Hist1h2bb	33.1023	0.34	0.271143	1.24283	0.21	0.6	17.5767	39.4232	14.5377	52.5561	44.9615	29.5586
Tbc1d7	112.455	0.34	0.269416	1.26464	0.21	0.59	82.7138	125.983	63.6023	125.916	187.839	88.6759
Tspan17	428.998	0.34	0.186213	1.82049	0.069	0.36	410.467	367.664	336.184	396.361	534.543	528.771
F2rl2	226.395	0.34	0.25348	1.36006	0.17	0.55	197.479	166.263	199.893	401.835	172.852	220.048
Ccnb1	293.159	0.34	0.243592	1.39585	0.16	0.54	250.209	203.115	286.211	446.727	364.688	208.005
Slc22a17	94.8784	0.34	0.273667	1.2422	0.21	0.6	100.291	92.5588	17.2635	125.916	90.9222	142.319
Adcy4	111.298	0.34	0.275171	1.22181	0.22	0.61	78.5781	122.555	51.7905	51.4612	137.882	225.521
Rai14	157.321	0.34	0.261632	1.28204	0.2	0.59	166.462	116.556	106.307	205.845	107.908	240.848
Syngr1	68.3518	0.34	0.2719	1.2542	0.21	0.59	47.5605	77.9894	38.1614	76.6443	67.9419	101.813
Gm35545	1244.47	0.34	0.158976	2.12958	0.033	0.25	1068.04	1276.97	908.605	1293.1	1425.78	1494.35
4632428C04Rik	44.43	0.34	0.271937	1.26261	0.21	0.59	57.8997	23.9967	14.5377	61.3155	63.9453	44.8853
Cd200r4	397.885	0.34	0.21362	1.56825	0.12	0.46	458.028	309.386	258.044	459.866	458.608	443.38
Tiam2	946.146	0.34	0.12706	2.63685	0.0084	0.11	824.037	803.034	864.083	1052.22	1123.04	1010.47
Dynlt1c	1131.41	0.34	0.140673	2.41728	0.016	0.16	1090.79	982.152	894.067	1171.56	1366.83	1283.06
Xdh	15412.1	0.34	0.125316	2.69151	0.0071	0.098	15643.3	12095.2	12810.4	17695	16608.8	17620.2
Aldh3b1	2898.91	0.34	0.172244	1.98106	0.048	0.3	3050.07	2075.72	2423.25	2717.59	3364.12	3762.71
Majin	8.72408	0.34	0.194403	1.75591	0.079	1	2.06785	2.57108	1.81721	27.373	0.999146	17.5162
Hhex	1818.17	0.34	0.132388	2.54075	0.011	0.13	1429.92	1690.06	1660.02	2137.28	2148.16	1843.58
5430427O19Rik	1771.83	0.34	0.12545	2.71523	0.0066	0.094	1634.63	1556.36	1464.67	1889.83	2198.12	1887.37
Pid1	3878.36	0.33	0.140977	2.34257	0.019	0.18	3577.37	2851.33	3781.61	3962.51	4463.18	4634.14
Gm41958	19.7923	0.33	0.232732	1.42874	0.15	1	11.3732	18.8546	0.908605	19.7085	33.9709	33.9377
Cacna1e	260.192	0.33	0.257529	1.28256	0.2	0.59	183.004	246.824	219.882	483.954	211.819	215.669
Pigm	1237.81	0.33	0.192993	1.71331	0.087	0.4	1352.37	957.298	910.422	1570.11	1093.07	1543.62
Gsn	8579.74	0.33	0.111858	2.94584	0.0032	0.06	8340.66	6792.79	7549.6	9573.97	9533.85	9687.57
LOC108168750	5.82283	0.33	0.199666	1.63706	0.1	1	1.03392	0.857026	3.63442	8.75935	12.9889	7.66335
Cd302	1054.06	0.33	0.180686	1.81232	0.07	0.36	1004.97	905.02	845.911	891.264	1367.83	1309.34
Cers6	6763.42	0.33	0.154352	2.16994	0.03	0.23	7286.05	5286.99	5155.42	7586.69	6990.02	8275.32
Gm39888	71.0759	0.33	0.257898	1.29021	0.2	0.58	11.3732	95.1299	32.7098	58.0307	52.9547	176.257
Plcb1	772.875	0.33	0.193876	1.67797	0.093	0.41	863.326	635.056	516.996	785.057	917.216	919.602
Dzank1	41.5341	0.33	0.236821	1.38015	0.17	0.54	57.8997	8.57026	2.72581	63.5053	40.965	75.5387
Zfp931	90.84	0.33	0.275308	1.18975	0.23	0.62	93.0531	68.5621	47.2475	195.99	90.9222	49.2644
Lama5	30.6591	0.33	0.258942	1.26169	0.21	0.59	22.7463	24.8538	13.6291	15.3289	78.9325	28.4639
BC051628	13.5809	0.33	0.257414	1.27882	0.2	1	7.23746	9.42729	9.99465	15.3289	21.9812	17.5162
Tnfsf10	508.412	0.33	0.205769	1.58081	0.11	0.45	340.161	441.368	537.894	658.046	467.6	605.405
Adamtsl4	344.868	0.33	0.222383	1.46237	0.14	0.5	367.043	320.528	201.71	355.849	437.626	386.452
Gm42282	6.9656	0.33	0.213925	1.56077	0.12	1	4.13569	2.57108	1.81721	8.75935	6.99402	17.5162
Gng10	2375.57	0.33	0.19522	1.69931	0.089	0.4	1352.37	2333.68	2485.03	2807.37	2775.63	2499.35
Col27a1	138.5	0.33	0.274575	1.21459	0.22	0.61	99.2566	183.404	45.4302	162.048	201.827	139.035
E2f2	1636.4	0.33	0.160925	2.06305	0.039	0.27	1533.31	1444.95	1311.12	1461.72	2022.27	2045.02
Crocc	287.954	0.33	0.256887	1.27299	0.2	0.59	357.737	232.254	131.748	370.083	367.686	268.217
LOC102635786	155.602	0.33	0.227791	1.44048	0.15	0.51	155.088	119.984	124.479	208.035	173.851	152.172
Gm6745	55.0893	0.33	0.275388	1.18215	0.24	0.63	44.4587	62.5629	22.7151	59.1256	63.9453	77.7283
Tnip2	1687.22	0.33	0.197855	1.68143	0.093	0.41	1948.94	1363.53	1065.79	1740.92	1824.44	2179.68
Arhgap24	560.683	0.33	0.204097	1.61445	0.11	0.44	405.298	425.085	623.303	594.541	755.354	560.519
Zkscan1	1489.15	0.33	0.13181	2.53239	0.011	0.13	1286.2	1388.38	1244.79	1694.93	1496.72	1823.88
Retsat	260.306	0.33	0.2179	1.53245	0.13	0.47	214.022	252.823	202.619	225.553	307.737	359.083
Klre1	1790.84	0.33	0.207348	1.59956	0.11	0.44	1978.93	1524.65	1129.4	2598.24	1868.4	1645.43
Gm38921	5.77042	0.33	0.195085	1.70257	0.089	1	2.06785	1.71405	0.908605	4.37968	18.9838	6.56859
Apoc2	1169.05	0.33	0.192643	1.72325	0.085	0.39	1300.68	991.579	747.782	1174.85	1405.8	1393.64
Zfp940	219.725	0.33	0.254338	1.30248	0.19	0.58	124.071	172.262	254.409	179.567	318.727	269.312
2310034P14Rik	55.3856	0.33	0.274007	1.18727	0.24	0.62	55.8318	50.5645	26.3495	73.3596	53.9539	72.2545
Myo7a	1522.62	0.33	0.21859	1.49598	0.13	0.49	1840.38	843.314	1245.7	1635.81	2008.28	1562.23
Gm36430	118.712	0.33	0.260105	1.25281	0.21	0.6	135.444	72.8472	88.1347	167.523	104.91	143.414
Apobr	2613.66	0.33	0.129208	2.52435	0.012	0.14	2408.01	1978.02	2518.65	2951.9	2869.55	2955.86
LOC108167514	1445.03	0.33	0.177925	1.84751	0.065	0.35	1360.64	1482.66	934.954	1624.86	1758.5	1508.59
Ifitm3	14917.6	0.33	0.116035	2.87633	0.004	0.07	14040.7	12417.5	12893.1	14857	17522	17775.7
Taldo1	13118.7	0.33	0.103201	3.21612	0.0013	0.033	12006.9	10844.8	11829.1	13610.9	15110.1	15310.3
Gsr	12142.3	0.33	0.148687	2.22015	0.026	0.22	12785.5	9411	9729.34	12029.9	14066	14831.9
Pik3r2	1372.01	0.33	0.180625	1.84657	0.065	0.35	1460.93	1050.71	1065.79	1443.1	1343.85	1867.67
Cpne2	616.053	0.33	0.207465	1.58552	0.11	0.45	702.034	496.218	397.969	607.68	752.357	740.061
Usb1	1793.1	0.33	0.173713	1.91667	0.055	0.32	1812.47	1169.84	1702.73	1832.89	2121.19	2119.46
Kctd19	11.7344	0.33	0.2142	1.52099	0.13	1	5.16961	5.14216	4.54302	40.512	2.99744	12.0424
LOC102635661	195.976	0.33	0.251599	1.31782	0.19	0.57	212.988	179.975	99.9465	274.825	196.832	211.29
Pigyl	217.893	0.33	0.200181	1.66993	0.095	0.41	179.903	178.261	206.253	222.269	244.791	275.881
Kcnj1	51.0382	0.33	0.271256	1.2082	0.23	0.61	69.2728	15.4265	27.2581	47.0815	74.9359	72.2545
Gm39469	660.1	0.33	0.225049	1.45846	0.14	0.51	784.747	528.785	383.431	892.359	645.448	725.829
Slc35d3	10.3129	0.33	0.222391	1.50403	0.13	1	6.20354	1.71405	6.36023	24.0882	5.99487	17.5162
Hsf2	148.149	0.33	0.232027	1.4206	0.16	0.52	150.953	115.699	112.667	153.289	200.828	155.457
Stox1	23.511	0.33	0.256937	1.28523	0.2	0.58	7.23746	23.1397	15.4463	53.651	22.9803	18.611
Palm	841.436	0.33	0.151581	2.15321	0.031	0.24	762.001	695.048	757.776	834.328	922.211	1077.25
Abca7	10927.8	0.33	0.125686	2.66313	0.0077	0.1	10741.4	9492.42	8545.43	12358.3	11241.4	13187.5
Sbno2	10073.9	0.33	0.178447	1.85199	0.064	0.35	10682.5	6814.22	8818.92	9031.99	12462.3	12633.6
Pus10	791.048	0.33	0.141172	2.3528	0.019	0.18	710.305	624.772	745.965	847.467	910.222	907.56
Bcl11a	2133.18	0.33	0.184307	1.78594	0.074	0.37	1316.18	2151.99	2097.97	2165.75	2647.74	2419.43
Tmem95	18.8611	0.33	0.228082	1.43905	0.15	1	11.3732	1.71405	15.4463	44.8917	7.99316	31.7482
Rnu3b4	139.151	0.33	0.252066	1.29402	0.2	0.58	113.732	155.122	81.7744	192.706	144.876	146.698
Pctp	471.033	0.33	0.207662	1.58773	0.11	0.45	466.299	465.365	288.028	478.48	590.495	537.529
Ttc25	16.2091	0.33	0.258747	1.27922	0.2	1	9.30531	15.4265	7.26884	21.8984	15.9863	27.3691
Kat2a	2779.65	0.33	0.136991	2.4029	0.016	0.17	2769.88	2349.97	2206.09	2829.27	3110.34	3412.38
Gm11690	99.2852	0.33	0.2536	1.28825	0.2	0.58	111.664	70.2761	68.1454	112.777	117.899	114.95
Smim6	42.1868	0.33	0.273767	1.19245	0.23	0.62	43.4248	36.8521	14.5377	71.1697	38.9667	48.1696
Mxra7	10.6288	0.33	0.235566	1.39748	0.16	1	5.16961	9.42729	2.72581	10.9492	17.9846	17.5162
Pycr1	91.4916	0.33	0.275429	1.20558	0.23	0.61	73.4085	77.9894	62.6937	198.18	58.9496	77.7283
Gm36287	28.7465	0.33	0.217334	1.5001	0.13	0.49	0	30.8529	7.26884	53.651	48.9581	31.7482
Brms1l	488.693	0.33	0.202079	1.6174	0.11	0.44	470.435	304.244	495.19	597.826	522.553	541.908
Fam161b	42.1037	0.33	0.261507	1.25503	0.21	0.59	9.30531	35.9951	39.9786	86.4986	58.9496	21.8953
Mfsd7c	6.41224	0.33	0.177023	1.86375	0.062	1	2.06785	0	0	8.75935	19.9829	7.66335
Gm40496	114.834	0.33	0.256392	1.29582	0.2	0.58	111.664	91.7018	83.5916	162.048	88.924	151.077
9030617O03Rik	1063.93	0.33	0.171095	1.90264	0.057	0.33	1106.3	857.883	826.83	1197.84	1367.83	1026.89
Adssl1	3807.61	0.33	0.158506	2.08459	0.037	0.26	4069.52	3131.57	2791.23	3833.31	4630.04	4390.01
LOC108168108	10.4026	0.33	0.18808	1.72883	0.084	1	0	5.14216	1.81721	40.512	3.99658	10.9476
LOC105246056	8.28341	0.33	0.22176	1.48315	0.14	1	7.23746	2.57108	1.81721	13.139	13.988	10.9476
Tmem254c	542.619	0.33	0.159165	2.07801	0.038	0.26	439.417	473.078	510.636	679.945	573.51	579.13
Colq	53.4306	0.33	0.274765	1.21269	0.23	0.61	54.7979	32.567	39.07	85.4037	41.9641	66.7806
Gm30392	42.1883	0.33	0.275165	1.18282	0.24	0.63	45.4926	30.8529	23.6237	60.2205	46.9598	45.9801
Snx29	1226.03	0.33	0.191264	1.73281	0.083	0.39	1056.67	1296.68	835.916	1507.7	1098.06	1561.13
Pcyt1a	2220.45	0.33	0.184609	1.80882	0.07	0.36	2395.6	1383.24	2003.47	2511.74	2295.04	2733.63
Parp14	7395.83	0.33	0.1388	2.37627	0.017	0.17	6722.57	5655.52	7101.66	7941.45	7478.6	9475.19
Atp6v1a	5283.12	0.33	0.126698	2.63328	0.0085	0.11	4927.68	4057.16	4933.72	5460.36	6367.55	5952.23
Flot1	2915.99	0.33	0.137625	2.40113	0.016	0.17	2524.84	2418.53	2736.72	2790.95	3685.85	3339.03
LOC108168331	111.614	0.33	0.264059	1.24998	0.21	0.6	102.358	121.698	51.7905	124.821	128.89	140.13
Rab31	5157.47	0.33	0.135282	2.42758	0.015	0.16	5312.3	4230.28	4057.83	5401.23	5955.91	5987.27
Gtf2a1l	6.2616	0.33	0.176461	1.84836	0.065	1	2.06785	0	0	6.56951	17.9846	10.9476
Cxxc5	639.278	0.33	0.150839	2.16936	0.03	0.23	495.249	606.775	579.69	687.609	727.378	738.966
Igip	31.4012	0.33	0.266808	1.25079	0.21	0.6	14.4749	40.2802	10.9033	42.7018	32.9718	47.0749
Cyb561a3	10009.6	0.33	0.124043	2.64059	0.0083	0.11	9992.86	7992.63	8460.02	10628.4	12068.7	10914.8
2410080I02Rik	9.44744	0.33	0.230864	1.41491	0.16	1	5.16961	6.85621	2.72581	15.3289	7.99316	18.611
Plgrkt	2261.41	0.33	0.164748	1.99079	0.047	0.29	2367.68	2050.01	1515.55	2538.02	2596.78	2500.44
Ccnj	370.554	0.33	0.240541	1.35614	0.18	0.55	468.367	226.255	249.866	492.713	376.678	409.442
Arhgef4	306.856	0.32	0.188871	1.67744	0.093	0.41	268.82	267.392	268.038	394.171	353.698	289.018
4930439A04Rik	47.0973	0.32	0.245559	1.31921	0.19	0.57	8.27138	69.4191	7.26884	88.6884	39.9658	68.9702
Rnf149	4858.5	0.32	0.275559	1.14646	0.25	0.64	5998.82	3801.77	1590.06	5683.72	4573.09	7503.52
Tns1	308.109	0.32	0.233891	1.38933	0.16	0.54	296.736	180.833	311.651	390.886	266.772	401.779
Irs1	7.79084	0.32	0.168104	1.89076	0.059	1	0	0.857026	0	25.1831	0.999146	19.7058
Dbi	1310.83	0.32	0.143738	2.2409	0.025	0.21	1165.23	1166.41	1129.4	1255.87	1480.73	1667.33
Gm19705	35.3433	0.32	0.272796	1.16265	0.24	0.63	22.7463	41.9943	14.5377	32.8476	53.9539	45.9801
2310009B15Rik	74.1748	0.32	0.262425	1.20596	0.23	0.61	69.2728	44.5654	71.7798	75.5494	91.9214	91.9602
Angptl1	41.7693	0.32	0.275479	1.16488	0.24	0.63	22.7463	50.5645	23.6237	56.9358	52.9547	43.7906
Sec16b	188.608	0.32	0.269879	1.17877	0.24	0.63	87.8834	122.555	252.592	154.384	277.762	236.469
Batf3	154.362	0.32	0.245082	1.2872	0.2	0.58	174.733	125.126	94.4949	168.618	162.861	200.342
Gm37168	17.7781	0.32	0.227886	1.41292	0.16	1	2.06785	20.5686	4.54302	43.7968	15.9863	19.7058
Gtf3c5	1006.78	0.32	0.18385	1.73928	0.082	0.39	760.967	887.879	989.471	1419.01	1045.11	938.213
Zeb2	8150.68	0.32	0.146641	2.20076	0.028	0.22	8512.29	6192.87	6800	9087.83	8235.96	10075.1
Metap1d	1125.85	0.32	0.210269	1.52009	0.13	0.48	1254.15	1039.57	632.389	1420.11	1265.92	1142.93
Chst1	32.8091	0.32	0.265499	1.19938	0.23	0.62	24.8141	29.9959	14.5377	21.8984	28.9752	76.6335
Gm38515	25.1587	0.32	0.265877	1.18969	0.23	0.62	19.6445	26.5678	7.26884	27.373	33.9709	36.1272
Snap23	5454.54	0.32	0.158374	2.0499	0.04	0.27	5951.26	3902.9	4495.78	5858.91	6477.46	6040.91
Trib3	126.416	0.32	0.26554	1.21269	0.23	0.61	139.58	55.7067	118.119	127.011	153.868	164.215
Slc32a1	9.49193	0.32	0.201252	1.5822	0.11	1	0	3.4281	6.36023	17.5187	21.9812	7.66335
Gm30908	28.5678	0.32	0.274615	1.16767	0.24	0.63	16.5428	22.2827	26.3495	44.8917	33.9709	27.3691
Fam209	14.3772	0.32	0.24443	1.32739	0.18	1	14.4749	8.57026	2.72581	21.8984	19.9829	18.611
4632415L05Rik	229.256	0.32	0.225614	1.4008	0.16	0.53	258.481	160.264	174.452	256.211	290.751	235.374
LOC108168876	53.9972	0.32	0.263895	1.20392	0.23	0.62	52.7301	24.8538	35.4356	96.3529	14.9872	99.6236
Adam15	3344.58	0.32	0.19931	1.62525	0.1	0.43	3763.48	2451.95	2494.12	2799.71	3953.62	4604.58
Ap4b1	1498.91	0.32	0.14313	2.25296	0.024	0.21	1295.51	1240.97	1421.06	1436.53	1763.49	1835.92
Fam19a3	96.3196	0.32	0.268003	1.18861	0.23	0.62	63.0693	108.842	35.4356	204.75	28.9752	136.846
Tbc1d2	542.944	0.32	0.244591	1.2988	0.19	0.58	294.668	488.505	601.496	488.334	505.568	879.096
Otud3	240.255	0.32	0.206992	1.55038	0.12	0.46	235.734	207.4	181.721	258.401	240.794	317.482
Dok7	7.88443	0.32	0.168296	1.89057	0.059	1	0	0	0.908605	15.3289	29.9744	1.09476
Kcnip4	21.5785	0.32	0.223505	1.44158	0.15	1	18.6106	11.9984	0.908605	58.0307	28.9752	10.9476
Rassf6	16.4122	0.32	0.198037	1.59796	0.11	1	8.27138	7.71324	0	58.0307	18.9838	5.47382
Bri3bp	1077.61	0.32	0.194943	1.66185	0.097	0.42	795.087	916.161	1098.5	894.549	1311.88	1449.47
Lat2	5146.77	0.32	0.140951	2.24738	0.025	0.21	5384.67	4384.55	3857.03	5845.77	5890.96	5517.61
Akr1b10	751.803	0.32	0.159453	2.03067	0.042	0.28	762.001	650.483	566.061	798.196	858.266	875.812
Alms1	111.829	0.32	0.274141	1.17177	0.24	0.63	68.2389	133.696	66.3282	112.777	81.9299	208.005
Mxd1	24905.2	0.32	0.217227	1.46338	0.14	0.5	29287.9	12487.7	22811.4	23562.7	30762.7	30518.7
Srgap3	419.389	0.32	0.190312	1.66848	0.095	0.41	405.298	283.676	409.781	452.201	482.587	482.791
Apobec1	5795.73	0.32	0.125704	2.51387	0.012	0.14	5755.85	4716.21	4910.1	6068.04	7071.95	6252.2
Gm32914	20.5931	0.32	0.238531	1.34669	0.18	1	17.5767	6.85621	10.9033	8.75935	61.947	17.5162
Tmem150b	154.496	0.32	0.256807	1.23736	0.22	0.6	167.496	100.272	121.753	116.061	206.823	214.574
Ccdc106	14.2161	0.32	0.225164	1.42787	0.15	1	12.4071	4.28513	4.54302	5.47459	16.9855	41.601
Zscan18	128.152	0.32	0.258159	1.25404	0.21	0.59	124.071	92.5588	104.49	210.224	102.912	134.656
Zfp446	277.377	0.32	0.262224	1.23043	0.22	0.61	219.192	221.113	250.775	158.763	309.735	504.686
Ceacam15	8.75334	0.32	0.196874	1.62558	0.1	1	2.06785	5.99918	0	19.7085	15.9863	8.75812
Gm16174	45.465	0.32	0.272565	1.17193	0.24	0.63	42.3908	32.567	35.4356	58.0307	41.9641	62.4016
Zfp94	156.571	0.32	0.266584	1.19297	0.23	0.62	98.2227	203.972	85.4089	235.408	159.863	156.551
Ggn	11.3218	0.32	0.224038	1.42025	0.16	1	1.03392	11.1413	4.54302	16.4238	13.988	20.8005
Ntf5	21.4867	0.32	0.269521	1.19468	0.23	1	11.3732	19.7116	15.4463	32.8476	19.9829	29.5586
Gm39008	10.8513	0.32	0.231193	1.39519	0.16	1	9.30531	3.4281	4.54302	7.66443	14.9872	25.1796
Hps5	3627.11	0.32	0.184624	1.7315	0.083	0.39	4102.61	3028.73	2374.18	4665.45	3837.72	3753.95
Mrgpra2a	131.437	0.32	0.259938	1.215	0.22	0.61	114.765	72.8472	142.651	112.777	186.84	158.741
Trim6	45.8564	0.32	0.263266	1.20989	0.23	0.61	67.205	10.2843	18.1721	53.651	57.9504	67.8754
Cln3	3964.54	0.32	0.146437	2.15335	0.031	0.24	4211.17	3284.98	2997.49	4250.47	4377.26	4665.89
Stxbp2	8363.69	0.32	0.113795	2.83526	0.0046	0.075	8016	7336.14	6816.35	8589.64	9681.72	9742.31
Pomk	575.18	0.32	0.218517	1.46398	0.14	0.5	626.557	513.359	349.813	671.185	772.34	517.824
Msr1	2742.74	0.32	0.162917	1.98294	0.047	0.3	2989.07	2014.87	2210.64	3049.35	3346.14	2846.39
4831440D22Rik	16.5326	0.32	0.209502	1.50403	0.13	1	0	11.1413	9.08605	44.8917	9.99146	24.0848
Nol3	42.8329	0.32	0.272309	1.18802	0.23	0.62	29.9838	52.2786	12.7205	64.6002	45.9607	51.4539
Gm39265	9.0401	0.32	0.226936	1.38999	0.16	1	4.13569	2.57108	7.26884	18.6136	13.988	7.66335
Fanca	2098.43	0.32	0.216711	1.49362	0.14	0.49	2616.86	1626.64	1184.82	2669.41	2243.08	2249.74
Gas8	172.362	0.32	0.244875	1.32255	0.19	0.57	146.817	155.122	136.291	128.106	247.788	220.048
Nxpe4	2742.79	0.32	0.164365	1.95339	0.051	0.31	2995.27	2022.58	2200.64	2855.55	2983.45	3399.24
Megf11	14.4099	0.32	0.220486	1.4696	0.14	1	3.10177	5.14216	11.8119	40.512	3.99658	21.8953
Mst1	167.377	0.32	0.264202	1.19876	0.23	0.62	143.715	185.975	87.2261	268.255	131.887	187.205
Pfkfb4	2824.46	0.32	0.203299	1.59022	0.11	0.45	3193.79	1896.6	2256.97	2354.08	3784.76	3460.55
Tpgs1	1028.41	0.32	0.16724	1.93467	0.053	0.31	740.289	915.304	1045.8	1079.59	1296.89	1092.57
Gm8942	18.3917	0.32	0.268154	1.18628	0.24	1	11.3732	12.8554	15.4463	22.9933	27.9761	19.7058
Rab5b	2620.92	0.32	0.136436	2.3684	0.018	0.18	2576.54	2033.72	2315.13	3182.93	2665.72	2951.48
Mmgt2	426.69	0.32	0.194297	1.62539	0.1	0.43	342.228	398.517	376.162	549.649	523.552	370.03
Clec10a	927.717	0.32	0.209677	1.51165	0.13	0.48	798.188	600.775	1015.82	790.531	1216.96	1144.03
Unc119	1707.08	0.32	0.114888	2.77288	0.0056	0.085	1585	1456.94	1490.11	1785.81	1980.31	1944.3
Nos2	72.2291	0.32	0.271826	1.19431	0.23	0.62	21.7124	39.4232	98.1293	87.5935	52.9547	133.561
Evi2a	4957.78	0.32	0.114815	2.76691	0.0057	0.086	4537.89	4182.29	4445.8	4942.46	5904.95	5733.28
Gm33742	39.8388	0.32	0.274948	1.16899	0.24	0.63	29.9838	23.1397	41.7958	44.8917	49.9573	49.2644
Taco1	191.808	0.32	0.212277	1.48759	0.14	0.49	157.156	181.69	159.914	197.085	198.83	256.175
Scn4a	646.494	0.32	0.21103	1.50683	0.13	0.48	705.135	555.353	420.684	905.498	681.417	610.879
Mafg	2288.85	0.32	0.226187	1.422	0.16	0.52	2611.69	2145.14	1142.12	2296.04	2291.04	3247.07
Gm36660	21.719	0.32	0.241674	1.33165	0.18	1	2.06785	21.4257	14.5377	17.5187	30.9735	43.7906
Gm33682	67.5652	0.32	0.275567	1.17767	0.24	0.63	73.4085	53.9926	30.8926	44.8917	94.9188	107.287
Zfp493	30.9922	0.32	0.27165	1.18454	0.24	0.63	18.6106	33.424	16.3549	58.0307	29.9744	29.5586
Lrrc18	30.9411	0.32	0.274014	1.18139	0.24	0.63	22.7463	31.71	15.4463	38.3222	48.9581	28.4639
Tlr11	93.1234	0.32	0.27521	1.14768	0.25	0.64	126.139	30.8529	59.0593	100.733	79.9316	162.025
Ctsg	30.7063	0.32	0.262873	1.22178	0.22	0.61	28.9498	29.1389	5.45163	41.6069	42.9633	36.1272
Gm41235	780.683	0.32	0.264733	1.21574	0.22	0.61	1063.91	248.538	625.12	801.481	930.204	1014.85
Gm39556	395.607	0.32	0.191943	1.67758	0.093	0.41	397.026	365.093	271.673	432.493	482.587	424.769
Pfkm	377.042	0.32	0.210372	1.51306	0.13	0.48	280.193	400.231	299.84	366.798	526.55	388.641
Bcdin3d	192.706	0.32	0.241598	1.3039	0.19	0.58	161.292	218.542	113.576	195.99	246.789	220.048
Gm35853	1250.08	0.32	0.215351	1.49932	0.13	0.49	1509.53	880.166	847.728	1122.29	1671.57	1469.17
Gm21859	11.0994	0.32	0.190071	1.70694	0.088	1	7.23746	0	0.908605	18.6136	6.99402	32.8429
LOC108168349	459.807	0.32	0.204002	1.55495	0.12	0.46	466.299	378.806	354.356	391.981	556.524	610.879
Cryaa	12.5068	0.32	0.183972	1.74943	0.08	1	0	0	7.26884	13.139	23.9795	30.6534
H2-Q2	57.105	0.32	0.273033	1.16463	0.24	0.63	36.1873	38.5662	63.6023	55.8409	61.947	86.4864
A930015D03Rik	97.0636	0.32	0.24166	1.34096	0.18	0.56	86.8495	79.7034	80.8658	95.2579	114.902	124.803
Enpp4	815.846	0.32	0.211104	1.52458	0.13	0.48	937.768	487.648	692.357	1054.41	849.274	873.622
Ptk7	25.9006	0.32	0.232979	1.38408	0.17	0.54	16.5428	0.857026	24.5323	55.8409	26.9769	30.6534
Arhgap28	22.7033	0.32	0.234605	1.37512	0.17	0.55	22.7463	13.7124	0.908605	26.2781	30.9735	41.601
Ehbp1l1	8659.14	0.32	0.110333	2.86774	0.0041	0.071	8032.55	7013.05	7972.1	9634.19	9036.27	10266.7
LOC102639888	12.7921	0.32	0.227536	1.40953	0.16	1	9.30531	9.42729	0.908605	13.139	20.9821	22.9901
Slc25a28	1289.9	0.32	0.140067	2.31274	0.021	0.19	1264.49	1074.71	1066.7	1310.62	1564.66	1458.23
Slc25a43	89.2185	0.32	0.273957	1.18315	0.24	0.63	112.698	46.2794	55.4249	73.3596	135.884	111.666
Rap2c	1798.95	0.32	0.135403	2.34874	0.019	0.18	1571.56	1546.08	1646.39	2215.02	2088.21	1726.44
Mir5116	45.6651	0.32	0.27464	1.17063	0.24	0.63	37.2212	28.2819	43.613	68.9799	38.9667	56.9278
Stard8	980.116	0.32	0.208722	1.54573	0.12	0.47	1119.74	599.061	826.83	932.871	1141.02	1261.17
Mars2	494.367	0.31	0.206796	1.49048	0.14	0.49	485.944	502.217	305.291	619.724	550.529	502.497
Ugt1a6b	2452.14	0.31	0.141961	2.15344	0.031	0.24	2416.28	1808.33	2296.95	2662.84	2895.52	2632.91
Ugt1a6a	2463.94	0.31	0.141798	2.15746	0.031	0.24	2421.45	1817.75	2313.31	2672.7	2913.51	2644.95
Steap3	214.384	0.31	0.215347	1.46189	0.14	0.5	155.088	173.976	228.06	224.458	262.775	241.943
Gm4793	12.2642	0.31	0.232249	1.32014	0.19	1	2.06785	12.8554	5.45163	13.139	15.9863	24.0848
Gm32128	13.6454	0.31	0.222046	1.40309	0.16	1	1.03392	15.4265	3.63442	18.6136	17.9846	25.1796
Gm10851	23.7732	0.31	0.262697	1.17227	0.24	0.63	12.4071	26.5678	10.9033	19.7085	25.9778	47.0749
LOC108168740	49.9014	0.31	0.224898	1.37506	0.17	0.55	53.764	23.1397	0	70.0748	65.9436	86.4864
Pdss1	274.599	0.31	0.207222	1.49284	0.14	0.49	285.363	237.396	195.35	344.899	274.765	309.818
Gm13387	17.0587	0.31	0.22187	1.3762	0.17	1	18.6106	1.71405	5.45163	33.9425	34.9701	7.66335
Cacfd1	1125.34	0.31	0.133834	2.30547	0.021	0.19	1064.94	911.019	1016.73	1287.62	1158.01	1313.72
Chst14	114.167	0.31	0.261711	1.17435	0.24	0.63	128.206	100.272	59.0593	131.39	113.903	152.172
Snord17	62.4652	0.31	0.275226	1.116	0.26	0.66	44.4587	81.4175	19.9893	74.4545	78.9325	75.5387
Dnmt3b	416.17	0.31	0.173158	1.7951	0.073	0.37	402.196	333.383	362.533	475.195	414.645	509.065
Blcap	694.73	0.31	0.142213	2.16455	0.03	0.23	633.795	653.054	558.792	773.013	748.36	801.368
Bcas1	15.9278	0.31	0.231974	1.31601	0.19	1	1.03392	14.5694	10.9033	30.6577	21.9812	16.4215
Tlr2	10845.1	0.31	0.204634	1.52245	0.13	0.48	12843.4	6443.12	9065.15	9823.61	13967.1	12928.1
Flad1	2086.77	0.31	0.141785	2.21674	0.027	0.22	2090.59	1833.18	1606.41	2127.43	2515.85	2347.17
Rfx5	930.505	0.31	0.143056	2.19259	0.028	0.22	849.885	803.034	813.201	1103.68	1110.05	903.181
Gm40096	10.1856	0.31	0.228206	1.37098	0.17	1	8.27138	5.99918	1.81721	13.139	9.99146	21.8953
Hist2h3c1	22.6321	0.31	0.271479	1.15952	0.25	0.63	11.3732	17.9975	20.8979	25.1831	32.9718	27.3691
Adora3	40.4264	0.31	0.274326	1.11484	0.26	0.66	32.0516	24.8538	36.3442	38.3222	29.9744	81.0126
3110043O21Rik	1008.26	0.31	0.209408	1.47709	0.14	0.5	1174.54	602.489	857.723	1067.55	1291.9	1055.35
Stx17	1759.91	0.31	0.151348	2.06699	0.039	0.27	1812.47	1398.67	1448.32	2177.79	1761.49	1960.72
Gm12708	71.4357	0.31	0.266612	1.16013	0.25	0.63	52.7301	65.991	59.0593	95.2579	55.9522	99.6236
Dph2	689.122	0.31	0.222012	1.37574	0.17	0.55	767.171	561.352	466.114	866.081	933.202	540.814
Map7d1	3965.6	0.31	0.219325	1.41274	0.16	0.53	4363.15	3995.46	1956.23	4365.44	3929.64	5183.71
Ptafr	1960.76	0.31	0.232553	1.32087	0.19	0.57	2498.99	966.726	1607.32	1854.79	2435.92	2400.82
Pigv	1265.75	0.31	0.137495	2.2693	0.023	0.2	1137.32	983.009	1239.34	1375.22	1474.74	1384.88
AI507597	8.37573	0.31	0.220307	1.41914	0.16	1	3.10177	1.71405	7.26884	8.75935	12.9889	16.4215
Ccnl2	14622.5	0.31	0.148088	2.11572	0.034	0.25	15774.6	12171.5	10777.9	16146.8	15733.5	17130.9
Gtpbp10	281.106	0.31	0.207866	1.47323	0.14	0.5	280.193	243.395	212.614	329.571	364.688	256.175
Rbks	441.604	0.31	0.181817	1.68642	0.092	0.41	428.044	420.8	316.194	454.391	514.56	515.634
Klhl5	2127.07	0.31	0.199817	1.53729	0.12	0.47	2419.38	1901.74	1260.23	2113.19	2422.93	2644.95
BC005561	1059.26	0.31	0.171735	1.78622	0.074	0.37	1009.11	956.441	835.008	1423.39	1166	965.582
Brdt	15.4273	0.31	0.226652	1.3817	0.17	1	1.03392	13.7124	9.08605	38.3222	13.988	16.4215
Oas1c	320.09	0.31	0.180048	1.73518	0.083	0.39	296.736	259.679	286.211	338.33	336.712	402.873
Oas1h	13.3669	0.31	0.254566	1.20101	0.23	1	7.23746	10.2843	9.08605	20.8035	11.9897	20.8005
Slc46a3	1796.06	0.31	0.111222	2.79244	0.0052	0.082	1698.74	1536.65	1550.08	2050.78	1955.33	1984.81
Herc6	2891.48	0.31	0.14702	2.0878	0.037	0.26	2820.54	2083.43	2775.79	3314.32	3366.12	2988.71
LOC108169150	9.28567	0.31	0.222102	1.4111	0.16	1	3.10177	5.99918	4.54302	4.37968	17.9846	19.7058
8430408G22Rik	30.7745	0.31	0.204023	1.50242	0.13	0.48	33.0855	0	2.72581	71.1697	34.9701	42.6958
Necap1	2566.81	0.31	0.131088	2.34972	0.019	0.18	2435.92	2137.42	2256.97	2542.4	3199.26	2828.87
LOC102639979	22.8608	0.31	0.248773	1.23196	0.22	0.61	16.5428	17.1405	9.99465	47.0815	6.99402	39.4115
Zfp27	212.181	0.31	0.253427	1.20387	0.23	0.62	109.596	213.4	217.157	285.774	177.848	269.312
4931406B18Rik	6.53084	0.31	0.17682	1.77791	0.075	1	0	0	2.72581	15.3289	7.99316	13.1372
Fcgrt	3652.1	0.31	0.164484	1.90365	0.057	0.33	3558.76	2956.74	3128.33	3136.94	4411.23	4720.62
Gys1	963.82	0.31	0.162443	1.89549	0.058	0.33	827.138	736.185	988.562	1127.77	1153.01	950.256
Zfp143	1671.2	0.31	0.126557	2.41985	0.016	0.16	1404.07	1510.94	1537.36	1823.04	2047.25	1704.55
Orai3	1548.13	0.31	0.157903	1.97368	0.048	0.3	1647.04	1304.39	1144.84	1827.42	1706.54	1658.57
Mir7062	433.854	0.31	0.238419	1.29679	0.19	0.58	524.199	239.967	353.447	391.981	550.529	543.003
Athl1	1416.21	0.31	0.16	1.93821	0.053	0.31	1391.66	1048.14	1308.39	1746.4	1638.6	1364.08
Sct	11.5437	0.31	0.239173	1.27851	0.2	1	8.27138	7.71324	4.54302	7.66443	16.9855	24.0848
Ccl25	83.1158	0.31	0.250356	1.25394	0.21	0.59	65.1371	78.8464	67.2368	109.492	84.9274	93.055
Acsl1	1954.01	0.31	0.161599	1.89759	0.058	0.33	2040.96	1478.37	1658.2	1878.88	2224.1	2443.51
Gm16675	117.13	0.31	0.265232	1.16052	0.25	0.63	74.4424	146.551	71.7798	130.295	165.858	113.856
Clgn	15.9905	0.31	0.232776	1.31561	0.19	1	2.06785	12.8554	11.8119	24.0882	8.99231	36.1272
N4bp1	1934.73	0.31	0.234605	1.33946	0.18	0.56	2348.04	1727.76	904.97	2495.32	1766.49	2365.79
LOC102636360	25.0053	0.31	0.267963	1.17544	0.24	0.63	18.6106	15.4265	19.9893	39.4171	14.9872	41.601
Disc1	363.108	0.31	0.227541	1.35553	0.18	0.55	402.196	293.103	246.232	523.371	320.726	393.02
A230050P20Rik	968.269	0.31	0.250155	1.23348	0.22	0.61	1257.25	822.745	390.7	1177.04	998.146	1163.73
Ccdc15	219.772	0.31	0.268628	1.15098	0.25	0.64	258.481	205.686	80.8658	216.794	221.81	334.998
Oaf	72.578	0.31	0.270316	1.15749	0.25	0.64	62.0354	76.2753	21.8065	74.4545	39.9658	160.93
Layn	21.1873	0.31	0.229433	1.37128	0.17	1	26.882	5.14216	1.81721	19.7085	31.9727	41.601
Cib2	104.461	0.31	0.25849	1.21289	0.23	0.61	67.205	81.4175	114.484	94.163	123.894	145.604
Mir6385	47.0257	0.31	0.274682	1.14421	0.25	0.64	32.0516	47.1364	33.6184	62.4104	37.9675	68.9702
Dapk2	405.731	0.31	0.233408	1.33869	0.18	0.56	449.756	383.091	213.522	514.612	402.656	470.749
Plod2	73.502	0.31	0.25135	1.23607	0.22	0.6	74.4424	4.28513	63.6023	157.668	47.959	93.055
Poc1a	151.933	0.31	0.23404	1.31353	0.19	0.57	123.037	159.407	109.941	176.282	145.875	197.058
Gm20300	204.308	0.31	0.222565	1.37912	0.17	0.54	188.174	186.832	156.28	289.059	189.838	215.669
Aifm2	424.46	0.31	0.173747	1.78297	0.075	0.37	402.196	340.239	377.98	428.113	459.607	538.624
Gm4925	5.58345	0.31	0.173176	1.78039	0.075	1	1.03392	0	0.908605	8.75935	1.99829	20.8005
Cfap54	19.7031	0.31	0.236101	1.33163	0.18	1	2.06785	7.71324	23.6237	38.3222	28.9752	17.5162
4732465J04Rik	18.5229	0.31	0.261242	1.18398	0.24	1	17.5767	14.5694	6.36023	25.1831	18.9838	28.4639
Zfc3h1	2474.28	0.31	0.179977	1.74625	0.081	0.38	2666.49	2105.71	1735.44	3227.82	2289.04	2821.21
Cd63	1827.47	0.31	0.165282	1.86653	0.062	0.34	1979.96	1473.23	1381.99	1922.68	2290.04	1916.93
Trim25	12513.9	0.31	0.168121	1.82899	0.067	0.35	12271.6	9492.42	11334.8	10573.6	15330.9	16079.9
Snx11	1060.67	0.31	0.177744	1.74782	0.08	0.38	1106.3	884.451	805.024	1394.93	993.151	1180.16
Cd79b	11180.8	0.31	0.121273	2.57803	0.0099	0.12	10112.8	10706.8	8909.78	12228.1	13654.3	11473.1
Abca5	91.8322	0.31	0.258821	1.18986	0.23	0.62	27.9159	25.7108	134.474	47.0815	234.799	81.0126
Fdxr	623.86	0.31	0.157021	1.99231	0.046	0.29	587.268	576.779	486.104	637.243	746.362	709.407
Trim65	567.963	0.31	0.18428	1.7018	0.089	0.4	471.469	581.064	439.765	734.691	645.448	535.34
5033406O09Rik	28.3599	0.31	0.269663	1.13664	0.26	0.65	26.882	21.4257	14.5377	25.1831	56.9513	25.1796
Dnah11	288.659	0.31	0.238528	1.28251	0.2	0.59	270.888	192.831	280.759	458.771	263.774	264.933
Cdk20	211.195	0.31	0.257054	1.21134	0.23	0.61	158.19	112.27	263.495	189.421	277.762	266.028
Gm41071	10.1349	0.31	0.163619	1.90438	0.057	1	0	0	0	2.18984	50.9564	7.66335
Ear2	2288.72	0.31	0.180761	1.72331	0.085	0.39	2169.17	2286.55	1570.07	2029.98	2903.52	2773.04
Mettl17	1263.06	0.31	0.175509	1.78147	0.075	0.37	1260.35	1242.69	825.013	1373.03	1484.73	1392.54
Mipep	636.901	0.31	0.165097	1.89685	0.058	0.33	525.233	633.342	522.448	810.24	663.433	666.712
Gm17066	289.989	0.31	0.2405	1.30163	0.19	0.58	240.904	326.527	176.269	385.411	240.794	370.03
Deptor	610.554	0.31	0.210317	1.45961	0.14	0.51	557.284	438.797	600.588	532.131	907.224	627.3
Gm41348	27.0907	0.31	0.239842	1.28766	0.2	0.58	35.1534	9.42729	3.63442	37.2272	17.9846	59.1173
Zfp41	155.476	0.31	0.274603	1.11229	0.27	0.66	167.496	76.2753	132.656	303.293	88.924	164.215
Parp10	4645.83	0.31	0.122733	2.52708	0.012	0.13	4499.63	3879.76	3984.23	5406.71	4622.05	5482.58
Gm10791	10.4881	0.31	0.217788	1.42053	0.16	1	11.3732	1.71405	1.81721	19.7085	12.9889	15.3267
1600012H06Rik	941.41	0.31	0.181741	1.72551	0.084	0.39	949.141	774.752	752.325	1073.02	1263.92	835.305
Zfp160	574.529	0.31	0.177088	1.77589	0.076	0.37	505.588	487.648	518.813	741.26	680.418	513.445
Ccdc78	37.4627	0.31	0.275321	1.12943	0.26	0.65	38.2551	22.2827	29.0754	39.4171	51.9556	43.7906
Enpp5	297.143	0.31	0.221132	1.38617	0.17	0.54	259.515	215.114	298.931	425.923	321.725	261.649
Fem1a	1360.73	0.31	0.126794	2.42528	0.015	0.16	1122.84	1307.82	1192.09	1579.97	1540.68	1421
C3	14490.1	0.31	0.12732	2.40789	0.016	0.17	13632.3	11213.3	13749.9	15444.9	15088.1	17811.8
Mir6978	440.852	0.31	0.174004	1.80231	0.071	0.36	425.976	351.381	384.34	452.201	469.598	561.614
Hbegf	150.878	0.31	0.245114	1.24957	0.21	0.6	122.003	106.271	159.006	132.485	215.815	169.688
Mir6981	36.2855	0.31	0.275198	1.13426	0.26	0.65	34.1195	30.8529	21.8065	49.2713	38.9667	42.6958
Grpel2	1050.84	0.31	0.157083	1.99832	0.046	0.29	775.442	934.159	1067.61	1109.15	1163.01	1255.69
Malat1	35001.1	0.31	0.168312	1.85025	0.064	0.35	37073.4	32836.1	22505.2	36322.8	39660.1	41608.7
Tm7sf2	161.904	0.31	0.253967	1.22582	0.22	0.61	111.664	166.263	132.656	125.916	179.846	255.08
Tmem180	287.123	0.31	0.210402	1.45965	0.14	0.51	216.09	241.681	292.571	273.73	306.738	391.926
Mirt1	681.061	0.31	0.195485	1.59285	0.11	0.45	690.661	668.48	427.044	731.406	835.286	733.492
Tmem14a	40.1806	0.3	0.272909	1.08725	0.28	0.67	12.4071	35.9951	43.613	62.4104	43.9624	42.6958
Raph1	242.579	0.3	0.20307	1.45329	0.15	0.51	236.768	176.547	226.243	295.628	248.787	271.502
Wnt6	35.5512	0.3	0.253997	1.17869	0.24	0.63	47.5605	9.42729	14.5377	21.8984	39.9658	79.9178
Sp110	8042.12	0.3	0.144079	2.07204	0.038	0.27	8486.44	5868.06	7088.93	8782.34	8802.47	9224.49
Ugt1a10	2443.29	0.3	0.142856	2.11074	0.035	0.25	2415.24	1798.04	2295.14	2648.61	2878.54	2624.15
Ugt1a9	2444.19	0.3	0.142537	2.11362	0.035	0.25	2415.24	1801.47	2295.14	2648.61	2880.54	2624.15
Ugt1a5	2445.69	0.3	0.142056	2.12346	0.034	0.25	2415.24	1804.9	2295.14	2648.61	2879.54	2630.72
Ugt1a2	2443.29	0.3	0.142856	2.11074	0.035	0.25	2415.24	1798.04	2295.14	2648.61	2878.54	2624.15
Ugt1a1	2447.59	0.3	0.143442	2.0958	0.036	0.26	2420.41	1798.04	2303.31	2654.08	2885.53	2624.15
Mroh2a	86.4234	0.3	0.273544	1.07995	0.28	0.67	73.4085	93.4159	45.4302	108.397	59.9487	137.94
Sh3bp4	304.67	0.3	0.258953	1.16524	0.24	0.63	337.059	137.124	298.931	257.306	462.604	334.998
Gm30431	34.794	0.3	0.273344	1.10895	0.27	0.66	12.4071	32.567	34.527	33.9425	44.9615	50.3592
Tmcc2	184.594	0.3	0.25525	1.18041	0.24	0.63	206.785	158.55	105.398	220.079	266.772	149.983
Selp	108.84	0.3	0.272759	1.0994	0.27	0.66	133.376	56.5637	78.14	81.024	175.85	128.087
B4galt3	1892.51	0.3	0.139016	2.12841	0.033	0.25	1782.48	1563.22	1709.99	1797.86	2221.1	2280.39
Cfap45	17.6967	0.3	0.250217	1.20755	0.23	1	4.13569	11.1413	19.0807	24.0882	15.9863	31.7482
AI607873	9730.2	0.3	0.178398	1.66796	0.095	0.41	9593.77	6046.32	10150	9755.73	11202.4	11633
LOC105244085	94.8491	0.3	0.266002	1.13804	0.26	0.64	147.851	38.5662	19.0807	180.662	78.9325	104.003
Tmem141	173.953	0.3	0.254167	1.19742	0.23	0.62	211.954	140.552	90.8605	188.326	201.827	210.195
Gm34657	8.0448	0.3	0.210007	1.41384	0.16	1	7.23746	1.71405	1.81721	6.56951	19.9829	10.9476
Sqrdl	1491.99	0.3	0.13646	2.19146	0.028	0.22	1406.14	1357.53	1218.44	1561.35	1859.41	1549.09
Cst3	16431	0.3	0.097872	3.11524	0.0018	0.042	15465.4	14301.2	14164.2	17197.9	18336.3	19121.2
Tox2	55.9166	0.3	0.274344	1.09821	0.27	0.66	40.323	41.1373	54.5163	61.3155	42.9633	95.2445
Car1	39.1034	0.3	0.217223	1.36801	0.17	0.55	14.4749	0	42.7044	90.8783	44.9615	41.601
Gm1647	15.3289	0.3	0.255864	1.17754	0.24	1	13.441	8.57026	9.08605	30.6577	15.9863	14.2319
Ash1l	3191.33	0.3	0.145475	2.07473	0.038	0.26	2685.1	3375.83	2434.15	3342.79	3679.85	3630.24
Gm15471	205.526	0.3	0.217947	1.38522	0.17	0.54	207.819	188.546	140.834	206.94	243.792	245.227
Tmigd3	28.8166	0.3	0.273319	1.09031	0.28	0.67	22.7463	16.2835	27.2581	26.2781	29.9744	50.3592
LOC108168903	21.0483	0.3	0.267868	1.11911	0.26	1	21.7124	11.9984	12.7205	21.8984	34.9701	22.9901
Usp45	1537.43	0.3	0.130533	2.31978	0.02	0.19	1275.86	1324.11	1499.2	1817.57	1572.66	1735.2
Gm32240	8.53019	0.3	0.19063	1.55975	0.12	1	4.13569	0	3.63442	20.8035	3.99658	18.611
Pgm2	1195.02	0.3	0.130578	2.26637	0.023	0.2	1038.06	1000.15	1157.56	1259.16	1416.79	1298.39
Tie1	23.3711	0.3	0.185228	1.60169	0.11	0.44	1.03392	17.1405	0	88.6884	5.99487	27.3691
Gm42351	69.3494	0.3	0.236399	1.25713	0.21	0.59	14.4749	105.414	2.72581	127.011	67.9419	98.5288
Sdhaf3	89.3392	0.3	0.249302	1.20445	0.23	0.62	72.3746	81.4175	75.4142	97.4478	122.895	86.4864
Umad1	722.969	0.3	0.165755	1.81374	0.07	0.36	542.81	712.189	663.282	870.46	835.286	713.786
Agbl3	25.8162	0.3	0.263041	1.14071	0.25	0.64	9.30531	29.1389	16.3549	41.6069	17.9846	40.5063
Klrg2	35.1452	0.3	0.243037	1.242	0.21	0.6	35.1534	1.71405	28.1667	61.3155	31.9727	52.5487
Braf	2171.02	0.3	0.112814	2.68644	0.0072	0.099	2012.01	2014.01	1774.51	2457	2346.99	2421.62
Prok2	40.3546	0.3	0.274094	1.10099	0.27	0.66	38.2551	25.7108	34.527	42.7018	54.953	45.9801
Irak2	6467.68	0.3	0.128242	2.36727	0.018	0.18	5538.73	5403.55	6303.9	6279.36	7448.63	7831.94
[truncated: 15,393 more rows]

## Sheet: 2. NLRP3(STZ)_vs_WT(STZ) DFs
gene_id	baseMean	log2FoldChange	lfcSE	stat	pvalue	padj	B6_GD1	B6_GD2	B6_GD3	NLP_GD1	NLP_GD2	NLP_GD3
Fcrls	535.073	1.8	0.226564	7.9266	2.3e-15	1.3e-12	235.141	130.488	98.3792	847.51	1087	811.917
Slc15a2	302.007	1.79	0.247281	7.22443	5e-13	2.1e-10	25.6315	67.7727	63.0069	280.826	659.442	715.365
Fbxw10	197.939	1.73	0.217158	7.98551	1.4e-15	8.5e-13	67.9791	68.7842	57.48	354.303	250.686	388.404
Mcpt8	377.518	1.72	0.220551	7.82068	5.3e-15	2.9e-12	122.585	168.926	74.0608	608.959	676.155	614.424
Mpeg1	8267.4	1.61	0.181336	8.88861	6.2e-19	5.2e-16	2828.38	3758.86	3808.05	9025.68	14539.8	15643.7
Fcer1a	102.291	1.52	0.24554	6.2091	5.3e-10	1.2e-07	36.7756	14.1615	29.8454	192.25	191.496	149.217
Erdr1	1280.96	1.48	0.220902	6.68178	2.4e-11	6.9e-09	579.494	388.429	543.849	1299.45	3036.78	1837.79
Mir6949	64.4491	1.41	0.247054	5.71773	1.1e-08	1.7e-06	17.8306	24.2768	11.0538	108.707	110.719	114.107
Cadm1	211.314	1.39	0.198871	6.96497	3.3e-12	1.1e-09	117.013	80.9226	95.0631	315.048	325.195	334.642
Prss34	790.605	1.39	0.207191	6.69016	2.2e-11	6.6e-09	225.111	475.421	363.672	1123.3	1203.29	1352.83
Hbb-bs	2828.95	1.38	0.194868	7.09277	1.3e-12	5.3e-10	1218.05	1626.55	1136.34	4331.16	5664.1	2997.51
Psg28	114.246	1.35	0.229742	5.88684	3.9e-09	6.9e-07	46.8053	54.6228	37.5831	189.23	204.727	152.509
Hbb-bt	1494.9	1.31	0.208543	6.29721	3e-10	7.2e-08	587.295	887.114	633.385	2039.26	3194.15	1628.22
Ednrb	80.7815	1.29	0.248512	5.17436	2.3e-07	2.5e-05	23.4027	12.1384	33.1615	157.021	100.971	157.995
Hba-a2	2143.14	1.25	0.198561	6.27101	3.6e-10	8.3e-08	893.759	1383.78	986.003	3519.88	3889.8	2185.59
Psg23	282.928	1.21	0.178394	6.76616	1.3e-11	4.2e-09	172.734	131.499	156.965	415.703	421.291	399.376
Cdh1	702.069	1.2	0.238598	5.03182	4.9e-07	5e-05	465.824	198.26	232.131	712.633	1067.5	1536.06
Hba-a1	2578.81	1.19	0.208472	5.6962	1.2e-08	1.8e-06	1058.69	1788.39	1114.23	4308.01	4661.36	2542.18
Osbpl1a	166.285	1.14	0.205672	5.522	3.4e-08	4.6e-06	82.4665	96.0956	87.3254	271.767	210.994	249.061
Cyp11a1	531.279	1.13	0.234295	4.8198	1.4e-06	0.00013	216.196	322.679	211.128	428.788	1031.29	977.593
Retnla	92.5138	1.13	0.225982	4.99385	5.9e-07	6e-05	2.22882	2.02307	0	38.2487	337.033	175.55
Olfml3	234.022	1.11	0.205344	5.40172	6.6e-08	8.6e-06	157.132	128.465	96.1685	321.088	344.693	356.585
Folr2	69.0621	1.08	0.248652	4.34594	1.4e-05	0.00092	16.7162	17.1961	38.6885	90.589	139.27	111.913
Mgl2	330.319	1.07	0.248588	4.28915	1.8e-05	0.0011	169.391	73.8419	101.695	185.204	670.584	781.196
Gas6	148.219	1.02	0.24857	4.12342	3.7e-05	0.002	26.7459	53.6113	81.7985	192.25	380.206	154.703
Jchain	18906.8	0.98	0.201338	4.85296	1.2e-06	0.00012	13847.7	10859.8	9163.64	16170.1	30922.8	32476.7
Psg26	57.5691	0.97	0.247719	3.91357	9.1e-05	0.0041	17.8306	18.2076	25.4238	111.726	123.95	48.2762
ND3	344.525	0.97	0.182196	5.31828	1e-07	1.3e-05	258.544	177.018	205.602	472.069	462.376	491.539
Cd200r3	178.819	0.96	0.246915	3.89957	9.6e-05	0.0043	131.501	42.4844	72.9554	285.858	334.944	205.174
C1qa	872.863	0.89	0.178021	5.0243	5.1e-07	5.2e-05	573.922	690.877	437.732	1020.64	1284.07	1229.95
Zpbp	269.651	0.89	0.186291	4.80032	1.6e-06	0.00014	163.819	174.995	181.283	430.801	327.98	339.03
Cbr2	60.8348	0.89	0.235441	3.77792	0.00016	0.0065	8.9153	20.2307	13.2646	32.2094	174.087	116.302
Sema6d	103.749	0.88	0.235733	3.75013	0.00018	0.007	67.9791	59.6804	47.5315	149.975	116.29	181.036
Snca	46.5919	0.88	0.229962	3.82544	0.00013	0.0055	15.6018	2.02307	7.73769	76.4973	131.61	46.0818
Siglech	737.388	0.88	0.189058	4.65	3.3e-06	0.00027	625.185	412.705	392.412	855.562	1065.41	1073.05
C1qc	1612.07	0.87	0.131876	6.59576	4.2e-11	1.2e-08	1199.11	1116.73	997.057	2111.73	2352.96	1894.84
Gata2	1035.19	0.87	0.165856	5.22046	1.8e-07	2e-05	675.334	671.658	730.659	1059.89	1457.46	1616.15
Lgi4	166.703	0.87	0.224351	3.85881	0.00011	0.005	24.5171	21.2422	24.3185	22.144	401.097	506.9
Rb1	2152.75	0.86	0.231868	3.70101	0.00021	0.008	1214.71	1169.33	1413.79	4981.39	2579.28	1558
Gm41776	32.8899	0.86	0.23801	3.60706	0.00031	0.01	7.80088	5.05767	14.37	51.3337	81.4728	37.3043
Gna12	272.653	0.85	0.236173	3.61282	0.0003	0.01	73.5512	59.6804	84.0092	1115.25	183.836	119.593
Spred1	301.867	0.84	0.247176	3.38196	0.00072	0.019	84.6953	115.315	176.862	963.263	231.884	239.186
Fgfr1	685.279	0.83	0.17061	4.84615	1.3e-06	0.00012	490.341	439.005	468.683	702.568	995.082	1015.99
Psg21	377.98	0.82	0.207575	3.93965	8.2e-05	0.0038	215.082	325.714	195.653	572.724	534.099	424.611
Mex3c	737.613	0.82	0.242247	3.36569	0.00076	0.02	518.202	396.521	340.458	1834.93	748.575	586.994
Setbp1	114.658	0.82	0.244367	3.37179	0.00075	0.02	74.6656	62.715	51.9531	114.746	242.329	141.537
Pf4	98.9353	0.81	0.246808	3.26765	0.0011	0.026	31.2035	63.7266	64.1123	121.792	194.281	118.496
Snx25	266.738	0.81	0.241414	3.35436	0.0008	0.021	73.5512	126.442	79.5877	935.079	277.147	108.621
AU041133	331.214	0.81	0.223843	3.62403	0.00029	0.0099	231.798	240.745	150.332	531.455	525.743	307.212
Marveld1	301.631	0.81	0.240926	3.34451	0.00082	0.021	69.0936	130.488	113.855	1079.02	296.645	120.69
Slc13a3	58.2481	0.8	0.245819	3.2385	0.0012	0.028	33.4324	23.2653	15.4754	45.2945	105.845	126.176
C1galt1	736.701	0.8	0.247833	3.22953	0.0012	0.029	398.96	314.587	444.365	2031.21	804.283	426.805
G530011O06Rik	217.005	0.8	0.248083	3.22573	0.0013	0.029	90.2674	95.0841	112.749	93.6086	427.558	482.762
Raver2	209.574	0.79	0.229756	3.45686	0.00055	0.016	140.416	127.453	122.698	369.402	317.535	179.938
Mrc1	730.771	0.78	0.213517	3.64128	0.00027	0.0096	365.527	706.05	370.304	890.791	1112.77	939.191
Tuft1	262.468	0.78	0.188806	4.12851	3.7e-05	0.002	153.789	190.168	194.548	377.454	359.316	299.532
Doxl2	25.5692	0.77	0.208885	3.71001	0.00021	0.0079	0	1.01153	2.21077	71.4646	63.3677	15.3606
LOC108167413	48.2115	0.77	0.245243	3.1236	0.0018	0.038	13.3729	34.3921	13.2646	65.4254	100.274	62.5396
Ing1	1113.62	0.77	0.187208	4.09168	4.3e-05	0.0023	761.143	836.538	708.552	1828.89	1522.91	1023.67
Tmem204	62.0339	0.77	0.247105	3.09834	0.0019	0.04	35.6612	30.346	36.4777	119.779	65.4568	84.4833
Tshz1	540.093	0.77	0.205142	3.76297	0.00017	0.0068	283.061	304.471	499.634	651.234	817.513	684.644
Fgfbp3	30.8496	0.77	0.247364	3.12621	0.0018	0.037	14.4874	15.173	12.1592	53.3468	51.5298	38.4015
Xlr	66.5096	0.77	0.246046	3.1412	0.0017	0.036	49.0341	25.2883	37.5831	85.5562	107.238	94.358
Fam102b	878.221	0.76	0.233041	3.26794	0.0011	0.026	160.475	286.264	329.405	2588.83	1443.53	460.818
Fktn	234.622	0.76	0.229367	3.30658	0.00094	0.024	188.336	145.661	114.96	368.395	375.332	215.048
B930041F14Rik	30.4151	0.76	0.227547	3.34421	0.00083	0.021	3.34324	9.1038	8.84308	85.5562	22.9795	52.6649
Gm10677	62.4456	0.76	0.244361	3.12571	0.0018	0.037	45.6909	29.3345	33.1615	86.5628	80.0801	99.8439
Otub2	275.982	0.76	0.208211	3.64782	0.00026	0.0094	198.365	188.145	170.229	426.775	410.149	262.227
Cep170b	379.553	0.76	0.248245	3.056	0.0022	0.044	121.471	158.811	274.135	849.523	703.312	170.064
Papd7	473.421	0.76	0.248221	3.05643	0.0022	0.044	164.933	225.572	299.559	1418.22	477.695	254.547
Brd1	1055.12	0.76	0.24296	3.11179	0.0019	0.038	524.888	720.212	626.753	2691.5	968.621	798.751
Prss30	166.028	0.76	0.218141	3.4927	0.00048	0.014	115.899	116.326	95.0631	170.106	240.937	257.839
Acsl3	436.946	0.75	0.199889	3.75167	0.00018	0.007	281.946	395.509	219.972	592.854	561.953	569.439
Hgf	501.009	0.75	0.230232	3.2643	0.0011	0.026	442.422	233.664	284.084	452.945	924.751	668.186
Tmx3	4063.38	0.75	0.123802	6.02472	1.7e-09	3.2e-07	3460.25	2716.98	2721.46	5017.62	5031.82	5432.17
Alas2	206.357	0.75	0.248272	3.02956	0.0024	0.047	121.471	92.0495	120.487	283.845	493.015	127.274
Gm39015	83.6343	0.74	0.242076	3.07408	0.0021	0.042	65.7503	36.4152	48.6369	108.707	105.149	137.148
Alox15	207.602	0.74	0.232373	3.17664	0.0015	0.033	98.0683	5.05767	86.22	255.662	463.768	336.836
Adgre4	7602.83	0.74	0.098945	7.50958	5.9e-14	3e-11	5630.01	5521.96	5671.73	9253.16	8916.05	10624
Mycl	459.174	0.73	0.189412	3.84682	0.00012	0.0051	361.07	259.964	347.091	487.167	603.038	696.713
Il6	615.272	0.73	0.229551	3.19554	0.0014	0.032	405.646	440.017	350.407	426.775	1047.31	1021.48
Gm36851	81.5243	0.73	0.248491	2.92631	0.0034	0.061	63.5215	21.2422	40.8992	165.073	105.149	93.2608
2810021J22Rik	498.635	0.73	0.196635	3.69594	0.00022	0.0081	398.96	320.656	322.772	820.333	491.622	637.465
Tvp23b	1612.8	0.73	0.168951	4.29556	1.7e-05	0.0011	1259.29	1252.28	960.579	2559.64	1890.59	1754.4
Rnf138	2285.9	0.73	0.121508	5.97547	2.3e-09	4.1e-07	1793.09	1752.99	1512.17	2617.01	3123.82	2916.32
Tmem106b	2792.63	0.72	0.12285	5.85232	4.8e-09	8.1e-07	2361.44	1984.63	1850.41	3301.46	3650.26	3607.55
Zswim6	188.629	0.72	0.248652	2.89441	0.0038	0.065	72.4368	88.0034	141.489	464.017	237.455	128.371
Pp2d1	185.642	0.72	0.21036	3.43108	0.0006	0.017	138.187	143.638	99.4846	214.394	270.183	247.964
Gldc	19.4293	0.72	0.202302	3.55829	0.00037	0.012	0	1.01153	0	44.2879	15.3197	55.9565
Nr1i3	79.6803	0.71	0.237026	3.01653	0.0026	0.049	59.0638	49.5651	43.11	124.811	94.0071	107.524
B3galnt1	59.6774	0.71	0.244834	2.89503	0.0038	0.065	26.7459	20.2307	34.2669	141.923	95.3998	39.4987
Cdh17	214.755	0.71	0.231761	3.06098	0.0022	0.043	124.814	164.88	130.435	332.16	179.658	356.585
Chst2	29.2845	0.71	0.244164	2.91488	0.0036	0.062	8.9153	12.1384	17.6862	50.3272	51.5298	35.1099
Btg3	723.901	0.71	0.229692	3.09018	0.002	0.04	355.497	440.017	634.491	887.772	1410.11	615.521
Fbxo11	826.412	0.71	0.171557	4.11951	3.8e-05	0.0021	497.028	666.6	630.069	958.23	1267.35	939.191
Gpr34	306.452	0.71	0.216566	3.29388	0.00099	0.025	291.976	158.811	174.651	383.493	443.574	386.209
Lypla1	4521.66	0.7	0.112104	6.2823	3.3e-10	7.8e-08	3670.87	3324.91	3144.82	6101.67	5115.38	5772.29
Ptger3	41.3016	0.7	0.248583	2.79815	0.0051	0.081	23.4027	24.2768	18.7915	74.4843	64.0641	42.7902
Xcr1	143.404	0.7	0.23683	2.93598	0.0033	0.059	106.984	72.8304	98.3792	131.857	250.686	199.688
4930430F08Rik	198.115	0.7	0.227348	3.06228	0.0022	0.043	103.64	150.718	142.595	327.127	185.925	278.685
Arsk	776.319	0.7	0.160202	4.35179	1.4e-05	0.00091	636.329	540.159	530.585	1132.36	992.297	826.181
Nim1k	95.4865	0.7	0.242214	2.89418	0.0038	0.065	59.0638	55.6343	63.0069	172.119	87.0436	136.051
Epcam	161.549	0.7	0.228493	3.08363	0.002	0.041	118.128	110.257	92.8523	148.969	234.67	264.422
1110032F04Rik	80.5947	0.69	0.24847	2.78615	0.0053	0.083	54.6062	32.3691	49.7423	135.883	146.233	64.734
Capn12	132.143	0.69	0.239916	2.87936	0.004	0.067	99.1827	99.1302	54.1638	217.413	188.014	134.954
Znrf3	188.059	0.69	0.248487	2.77053	0.0056	0.086	102.526	121.384	78.4823	510.318	130.217	185.424
Hnrnpa0	167.413	0.69	0.246471	2.78016	0.0054	0.084	55.7206	132.511	113.855	288.878	270.88	142.634
Nid2	126.13	0.69	0.245648	2.80415	0.005	0.08	108.098	72.8304	48.6369	118.772	190.103	218.34
Cacna1h	170.913	0.69	0.248217	2.7977	0.0051	0.081	168.276	54.6228	45.3208	172.119	283.414	301.726
Ms4a2	143.337	0.69	0.248501	2.78241	0.0054	0.083	88.0386	36.4152	118.276	142.929	268.094	206.271
Cfap43	433.607	0.69	0.184688	3.7328	0.00019	0.0074	364.413	331.783	242.079	495.22	580.058	588.092
Fam122b	514.288	0.69	0.19058	3.63182	0.00028	0.0098	356.612	465.305	281.873	732.764	605.127	644.048
Gm33272	2288.47	0.69	0.237714	2.90516	0.0037	0.064	772.288	794.053	1109.81	1026.67	5040.17	4987.81
Zbtb18	669.595	0.68	0.146912	4.66067	3.2e-06	0.00026	445.765	515.882	531.69	881.733	892.023	750.475
Larp1b	303.852	0.68	0.248233	2.73434	0.0063	0.091	108.098	169.938	207.812	790.137	399.008	148.12
Slc25a40	484.569	0.68	0.166145	4.11213	3.9e-05	0.0021	355.497	314.587	397.938	575.743	564.739	698.907
Itga2b	241.003	0.68	0.192642	3.51099	0.00045	0.014	207.281	169.938	143.7	299.95	316.839	308.309
Ttc7b	424.701	0.68	0.248317	2.73633	0.0062	0.091	209.509	124.419	348.196	1152.49	441.485	272.102
Myo10	205.832	0.68	0.242468	2.80608	0.005	0.08	114.784	110.257	164.702	148.969	349.567	346.711
Gpam	626.824	0.68	0.179651	3.80473	0.00014	0.0059	480.312	458.224	427.784	1002.52	642.73	749.378
ND6	2267.57	0.68	0.1399	4.85188	1.2e-06	0.00012	1922.36	1740.85	1425.95	2730.75	3146.8	2638.73
Crls1	92.2584	0.67	0.216768	3.0942	0.002	0.04	16.7162	12.1384	29.8454	332.16	146.233	16.4578
Fndc7	91.046	0.67	0.247726	2.71656	0.0066	0.094	76.8944	30.346	35.3723	122.798	80.0801	200.785
Hspb1	434.232	0.67	0.242544	2.77008	0.0056	0.086	121.471	370.221	334.932	459.991	573.791	744.989
Fam149a	72.2875	0.67	0.247898	2.72095	0.0065	0.094	39.0044	51.5882	23.2131	58.3796	107.934	153.606
Zcchc14	27.1635	0.67	0.22994	2.91213	0.0036	0.063	2.22882	12.1384	12.1592	44.2879	36.2101	55.9565
AU019823	806.602	0.67	0.127175	5.27289	1.3e-07	1.6e-05	583.952	615.012	628.964	1012.58	1073.07	926.025
Dnajc21	445.902	0.67	0.246974	2.71876	0.0066	0.094	189.45	308.518	309.508	1008.56	603.734	255.644
Gm7334	136.112	0.67	0.242209	2.78155	0.0054	0.084	79.1233	75.865	105.012	146.955	273.665	136.051
Cerkl	2232.1	0.66	0.124186	5.30186	1.1e-07	1.4e-05	1907.87	1511.23	1671.34	2898.85	2560.47	2842.81
Bach2	2925.84	0.66	0.196684	3.35235	0.0008	0.021	1608.1	1966.42	2778.94	4260.7	4256.08	2684.81
Ppbp	42.5907	0.66	0.228397	2.89076	0.0038	0.065	16.7162	22.2537	2.21077	97.6348	64.0641	52.6649
Zfp780b	302.651	0.66	0.166444	3.96128	7.5e-05	0.0035	218.425	216.468	239.868	387.519	350.96	402.667
Purb	1191.18	0.66	0.169348	3.90072	9.6e-05	0.0043	716.567	1076.27	856.673	1733.27	1375.29	1389.04
Prl8a9	122.947	0.66	0.246147	2.69931	0.0069	0.097	64.6359	107.223	55.2692	144.942	241.633	123.982
Arc	145.801	0.66	0.2452	2.70687	0.0068	0.096	102.526	47.5421	122.698	151.988	220.743	229.312
Hspa1l	375.736	0.66	0.229137	2.89096	0.0038	0.065	198.365	303.46	265.292	293.911	616.269	577.12
Zxda	240.269	0.66	0.240831	2.72607	0.0064	0.093	100.297	142.626	77.3769	763.967	275.058	82.2889
St8sia6	1440.59	0.65	0.196883	3.29202	0.00099	0.025	1283.8	1092.46	769.348	2178.16	1348.13	1971.64
Dph6	622.492	0.65	0.147754	4.41885	9.9e-06	0.00069	505.943	490.594	412.308	713.64	820.299	792.168
Gatm	829.217	0.65	0.140217	4.67085	3e-06	0.00025	682.02	568.482	632.28	982.387	1141.32	968.815
Alcam	1524.54	0.65	0.178948	3.60626	0.00031	0.01	984.026	1259.36	1150.71	1444.39	2420.51	1888.26
Dmrta1	52.8267	0.64	0.247924	2.58068	0.0099	0.12	20.0594	46.5305	19.8969	92.602	65.4568	72.4143
Mast2	489.869	0.64	0.248333	2.56022	0.01	0.13	236.255	254.906	392.412	1131.36	687.296	236.992
Nipal1	120.642	0.64	0.233461	2.72363	0.0065	0.093	84.6953	90.0264	71.85	146.955	121.861	208.465
Anpep	251.271	0.64	0.190371	3.36861	0.00076	0.02	148.217	209.387	196.758	324.107	309.875	319.281
Slc18b1	14.4759	0.64	0.193907	3.31498	0.00092	1	0	0	0	36.2356	18.8014	31.8184
Cts3	87.1544	0.64	0.246347	2.58216	0.0098	0.12	61.2927	31.3575	71.85	99.6479	133.699	125.079
Cd2ap	2858.74	0.64	0.111584	5.70926	1.1e-08	1.7e-06	2077.26	2267.86	2267.14	3136.39	3743.57	3660.21
Prkce	348.844	0.64	0.228253	2.78329	0.0054	0.083	190.564	245.803	290.716	570.71	518.78	276.491
Zxdb	256.218	0.64	0.24167	2.63851	0.0083	0.11	80.2377	134.534	143.7	830.399	248.596	99.8439
Ptchd1	75.1477	0.64	0.244116	2.60892	0.0091	0.12	35.6612	57.6574	51.9531	92.602	127.432	85.5805
LOC108168645	103.473	0.64	0.240678	2.66547	0.0077	0.1	51.263	25.2883	64.1123	45.2945	188.014	246.867
Fam124b	41.6895	0.63	0.24764	2.55214	0.011	0.13	32.318	16.1845	19.8969	44.2879	73.813	63.6368
Penk	63.166	0.63	0.245356	2.57225	0.01	0.12	40.1188	46.5305	34.2669	64.4188	90.5253	103.135
Sfn	515.783	0.63	0.181987	3.44736	0.00057	0.016	361.07	391.463	403.465	785.104	651.086	502.511
Rasd2	16.0909	0.63	0.198458	3.15301	0.0016	0.035	1.11441	1.01153	1.10538	12.0785	20.8905	60.3452
Trat1	1047.34	0.63	0.156312	4.00095	6.3e-05	0.0031	945.021	718.188	727.343	1472.57	1194.24	1226.65
Chic1	108.09	0.63	0.228825	2.75043	0.006	0.089	86.9241	65.7496	72.9554	170.106	128.825	123.982
LOC102632770	126.358	0.62	0.231913	2.68718	0.0072	0.099	71.3224	111.269	79.5877	131.857	169.909	194.202
Skint3	529.458	0.62	0.242394	2.55245	0.011	0.13	372.214	368.198	311.718	288.878	990.904	844.833
Zfp658	233.967	0.62	0.228386	2.70395	0.0069	0.096	148.217	141.615	203.391	199.296	371.154	340.128
Gpr83	99.2794	0.62	0.248384	2.50524	0.012	0.14	49.0341	47.5421	84.0092	209.361	90.5253	115.205
Pls1	82.8687	0.62	0.247693	2.50438	0.012	0.14	49.0341	33.3806	55.2692	141.923	50.8335	166.772
Snrpf	419.261	0.62	0.141637	4.34289	1.4e-05	0.00093	322.065	322.679	323.878	527.429	510.424	509.094
Gm36796	145.29	0.62	0.230138	2.69018	0.0071	0.099	49.0341	67.7727	46.4262	25.1636	337.729	345.614
Synpo	42.6283	0.62	0.245548	2.51686	0.012	0.14	24.5171	23.2653	18.7915	96.6282	35.5138	57.0537
Vma21	1177.83	0.62	0.180633	3.44572	0.00057	0.016	1177.93	771.8	699.708	1498.74	1503.42	1415.37
D230017M19Rik	62.9185	0.61	0.248006	2.4631	0.014	0.15	43.4621	16.1845	47.5315	112.733	73.1166	84.4833
Wwp1	1005.04	0.61	0.173527	3.53924	0.0004	0.013	978.454	663.566	640.018	1300.45	1147.58	1300.17
Kmt5a	1236.8	0.61	0.22361	2.71139	0.0067	0.095	888.186	881.045	885.413	2493.21	1321.67	951.26
Gm32220	281.779	0.61	0.1978	3.08088	0.0021	0.041	179.42	196.237	252.028	414.696	314.75	333.544
Furin	1697.72	0.6	0.233965	2.56601	0.01	0.13	854.754	1063.12	1639.29	3455.47	1880.14	1293.58
Zfp560	214.774	0.6	0.212614	2.8032	0.0051	0.08	154.903	182.076	135.962	339.205	254.864	221.632
Ccdc38	294.843	0.6	0.160127	3.76509	0.00017	0.0068	228.454	232.653	217.761	360.343	365.583	364.266
Plxnc1	1588.96	0.6	0.227045	2.6503	0.008	0.11	1118.87	893.184	1381.73	2941.12	2114.81	1084.02
Smurf2	785.069	0.6	0.236582	2.55556	0.011	0.13	533.803	525.997	564.852	1433.32	1202.59	449.846
Hs6st1	429.775	0.59	0.21399	2.75676	0.0058	0.088	75.78	74.8534	187.915	1529.95	495.104	215.048
Chil5	175.329	0.59	0.215444	2.75726	0.0058	0.088	112.556	127.453	144.805	276.8	200.548	189.813
C1qb	3430.26	0.59	0.145568	4.06901	4.7e-05	0.0024	2742.57	2929.4	2325.73	3686.97	5001.87	3895.01
Gm38804	36.5083	0.59	0.247182	2.39123	0.017	0.17	18.945	28.3229	14.37	40.2618	55.7079	61.4424
Gm34225	113.334	0.59	0.247751	2.39948	0.016	0.17	82.4665	96.0956	37.5831	179.165	178.265	106.427
Lpl	2046.83	0.59	0.130772	4.51875	6.2e-06	0.00047	1628.16	1765.13	1410.47	2304.99	2769.38	2402.84
Inpp4b	3662.54	0.59	0.162447	3.63343	0.00028	0.0097	3426.82	2480.28	2566.7	5288.38	3679.51	4533.57
Pawr	18.284	0.59	0.211312	2.78585	0.0053	0.083	4.45765	6.0692	2.21077	19.1243	59.1896	18.6522
Ifng	727.685	0.59	0.208875	2.81541	0.0049	0.078	498.142	540.159	581.432	578.763	1205.38	962.232
Foxk2	368.331	0.59	0.246399	2.38999	0.017	0.17	92.4962	298.402	222.182	1029.69	348.871	218.34
Prl3b1	187.94	0.59	0.230362	2.55197	0.011	0.13	89.153	134.534	177.967	210.368	284.11	231.506
Cnih1	998.231	0.59	0.139771	4.2186	2.5e-05	0.0015	904.903	707.062	724.027	1275.29	1194.24	1183.86
Armcx2	426.506	0.59	0.200856	2.9582	0.0031	0.057	244.056	303.46	407.887	590.841	564.042	448.749
Tlk1	1926.7	0.58	0.221241	2.60874	0.0091	0.12	1133.36	1371.64	1725.51	3569.2	2341.82	1418.66
Cdk5rap1	662.413	0.58	0.198087	2.94359	0.0032	0.059	363.298	566.458	567.062	644.188	905.253	928.219
Rad9b	409.118	0.58	0.163888	3.53895	0.0004	0.013	344.353	295.368	311.718	498.239	558.472	446.555
Cav2	376.428	0.58	0.187191	3.12417	0.0018	0.038	307.578	251.872	299.559	368.395	518.78	512.386
Gprc5a	326.624	0.58	0.24504	2.36177	0.018	0.18	81.3521	284.241	168.018	129.844	591.896	704.393
Ceacam11	206.053	0.58	0.234639	2.46395	0.014	0.15	129.272	153.753	154.754	280.826	358.62	159.092
Aph1b	519.557	0.58	0.17536	3.30569	0.00095	0.024	462.481	409.671	327.194	579.769	724.899	613.327
Zfp280d	1322.63	0.58	0.120775	4.76631	1.9e-06	0.00016	1073.18	1111.67	950.631	1706.09	1593.25	1500.95
Tmcc3	1482.16	0.58	0.238364	2.42109	0.015	0.16	566.121	1501.12	1035.75	1065.93	2358.53	2365.53
Pmp22	103.62	0.58	0.24846	2.3368	0.019	0.18	27.8603	90.0264	77.3769	125.818	144.841	155.8
Polr3g	252.038	0.58	0.226428	2.54254	0.011	0.13	123.7	232.653	191.232	251.636	322.409	390.598
Lclat1	595.077	0.58	0.187255	3.11982	0.0018	0.038	366.642	411.694	579.222	655.26	732.559	825.084
4930543D07Rik	50.5315	0.58	0.247211	2.33043	0.02	0.19	32.318	36.4152	29.8454	74.4843	52.2262	77.9002
Gm32026	24.2606	0.58	0.237417	2.46173	0.014	0.15	12.2585	9.1038	12.1592	54.3534	23.6759	34.0128
Atp11c	1356.62	0.58	0.216111	2.66829	0.0076	0.1	1452.08	832.492	721.816	2201.31	1581.41	1350.64
Arhgap6	236.112	0.58	0.183457	3.17017	0.0015	0.034	203.937	164.88	172.44	271.767	300.823	302.823
Cacna1s	68.7234	0.57	0.247228	2.29135	0.022	0.2	36.7756	57.6574	25.4238	49.3207	116.987	126.176
Zc3h6	313.188	0.57	0.221502	2.57517	0.01	0.12	246.285	260.976	182.388	547.56	310.572	331.35
Pfdn4	207.306	0.57	0.191107	2.985	0.0028	0.053	180.535	150.718	143.7	270.76	261.131	236.992
Maneal	27.4141	0.57	0.231765	2.47281	0.013	0.15	4.45765	20.2307	9.94846	41.2683	34.8174	53.7621
Slc29a4	67.3048	0.57	0.24799	2.28053	0.023	0.2	53.4918	38.4383	28.74	49.3207	135.092	98.7467
Zfp9	14.978	0.57	0.192543	2.93717	0.0033	0.059	3.34324	0	0	35.229	27.1576	24.1381
Tepp	57.1394	0.57	0.247525	2.30497	0.021	0.19	45.6909	40.4613	25.4238	91.5955	66.1531	73.5114
Lca5	243.96	0.57	0.246745	2.29871	0.022	0.2	193.908	64.7381	226.604	292.904	387.17	298.435
Marcks	1538.4	0.57	0.229592	2.49776	0.012	0.14	501.485	487.559	898.678	4025.17	2676.76	640.756
Fam120a	1714.76	0.57	0.226555	2.498	0.012	0.14	1294.95	1240.14	1214.82	3488.68	1832.09	1217.88
Mccc2	305.16	0.57	0.195362	2.91294	0.0036	0.063	267.459	241.756	187.915	384.5	428.951	320.378
Gm38486	39.8618	0.57	0.246501	2.30064	0.021	0.19	22.2882	19.2191	26.5292	86.5628	41.7809	42.7902
Pcmtd1	3048.81	0.56	0.151467	3.7096	0.00021	0.0079	2588.78	2459.04	2141.13	4293.92	2935.81	3874.16
Pmepa1	93.7429	0.56	0.247056	2.28068	0.023	0.2	66.8647	59.6804	59.6908	163.06	146.233	66.9283
Gm6710	115.906	0.56	0.22163	2.54331	0.011	0.13	70.208	93.061	92.8523	134.877	142.055	162.383
Sit1	480.527	0.56	0.157872	3.53197	0.00041	0.013	347.697	382.359	402.36	509.311	628.107	613.327
D930016D06Rik	150.064	0.56	0.220443	2.56021	0.01	0.13	98.0683	102.165	132.646	202.315	213.779	151.412
9430038I01Rik	356.645	0.56	0.176982	3.13628	0.0017	0.037	316.493	248.837	267.503	385.506	488.14	433.388
Plxnb1	44.339	0.56	0.225283	2.49179	0.013	0.14	14.4874	14.1615	22.1077	15.0982	77.2947	122.885
Cpm	2396.64	0.56	0.103874	5.42992	5.6e-08	7.4e-06	1961.37	1987.66	1787.41	2757.93	2803.5	3081.99
Trim16	668.625	0.56	0.17913	3.14529	0.0017	0.036	431.277	504.755	615.699	672.371	921.966	865.68
Smc6	4112.11	0.56	0.105247	5.32431	1e-07	1.3e-05	3297.55	3365.37	3193.46	5475.6	4802.72	4537.96
Vipr2	29.8154	0.56	0.230287	2.43676	0.015	0.16	4.45765	10.1153	23.2131	36.2356	59.886	44.9846
A530099J19Rik	103.779	0.56	0.246958	2.28046	0.023	0.2	70.208	88.0034	47.5315	126.825	92.6144	197.493
Ubr5	1643.8	0.56	0.246936	2.26118	0.024	0.21	782.317	917.46	1177.23	3898.34	2148.24	939.191
Gcsam	158.561	0.56	0.227501	2.44613	0.014	0.16	124.814	99.1302	123.803	159.034	176.873	267.713
Ids	3363.95	0.56	0.0998488	5.58898	2.3e-08	3.2e-06	2615.53	2885.9	2578.86	3870.16	3939.94	4293.29
Klhdc9	189.604	0.55	0.202398	2.742	0.0061	0.09	159.361	144.649	129.33	198.289	264.613	241.381
Tmem144	40.2955	0.55	0.24233	2.25775	0.024	0.21	15.6018	31.3575	17.6862	62.4057	31.3357	83.3861
Dnajb4	1053.28	0.55	0.220775	2.50049	0.012	0.14	604.011	1070.2	675.39	831.405	1523.61	1615.06
Abca1	6610.27	0.55	0.178772	3.07103	0.0021	0.042	5861.81	4092.66	5497.08	10575.8	6616.71	7017.6
Zfp800	2002.64	0.55	0.189573	2.90034	0.0037	0.064	1591.38	1544.61	1505.53	3452.45	1998.52	1923.37
Gdf3	385.261	0.55	0.202171	2.7282	0.0064	0.093	323.18	275.137	284.084	342.225	587.718	499.22
Lag3	54.1123	0.55	0.248384	2.20201	0.028	0.22	42.3477	39.4498	18.7915	68.445	97.4888	58.1508
Lhpp	112.821	0.55	0.231014	2.39952	0.016	0.17	74.6656	98.1187	72.9554	111.726	155.982	163.481
Dock1	609.849	0.55	0.214681	2.54421	0.011	0.13	502.6	394.498	480.842	559.638	623.232	1098.28
4930415F15Rik	84.8917	0.55	0.248387	2.22779	0.026	0.22	22.2882	64.7381	69.6392	86.5628	147.626	118.496
1700007J10Rik	128.491	0.55	0.233739	2.35352	0.019	0.18	33.4324	73.8419	70.7446	425.768	115.594	51.5677
Specc1	1285.09	0.55	0.131818	4.1766	3e-05	0.0017	1069.84	1068.18	932.945	1632.61	1647.56	1359.41
Tanc2	88.6673	0.55	0.228991	2.38022	0.017	0.17	37.89	16.1845	59.6908	296.93	67.5458	53.7621
Atp13a3	1751.33	0.55	0.23857	2.28472	0.022	0.2	632.986	610.966	1420.42	4156.02	2699.05	988.564
Ppp1r14b	272.142	0.55	0.248643	2.22246	0.026	0.22	149.331	107.223	257.555	587.822	379.51	151.412
Htr7	53.2399	0.55	0.244021	2.2387	0.025	0.21	11.1441	45.519	32.0562	63.4123	98.1852	69.1227
Inafm2	391.855	0.54	0.247208	2.20109	0.028	0.22	150.446	308.518	329.405	886.765	323.802	352.197
Asxl1	2225.25	0.54	0.226628	2.37459	0.018	0.17	1467.68	1488.98	1994.11	4084.56	2897.51	1418.66
Epb41l1	66.844	0.54	0.245885	2.20317	0.028	0.22	44.5765	44.5075	47.5315	108.707	59.1896	96.5523
Mbnl1	32390.7	0.54	0.101196	5.30851	1.1e-07	1.3e-05	28930.1	24670.3	24896.6	41008.6	36412.1	38426.7
Ugcg	6137.76	0.54	0.196037	2.75515	0.0059	0.088	5065	4254.51	4900.17	10774	6715.59	5117.27
Ptp4a2	9941.59	0.54	0.16218	3.32177	0.00089	0.023	8012.62	7447.92	8123.47	14630.1	12736.9	8698.49
Zfp606	433.468	0.54	0.227989	2.3882	0.017	0.17	472.511	229.618	255.344	661.299	426.862	555.176
Palld	227.155	0.54	0.211136	2.54302	0.011	0.13	152.674	165.891	200.075	214.394	295.252	334.642
Csnk2a2	159.444	0.54	0.24863	2.16957	0.03	0.24	102.526	106.211	99.4846	392.552	133.003	122.885
Rad54l2	473.63	0.54	0.205469	2.6506	0.008	0.11	375.557	299.414	408.992	782.085	472.124	503.608
Gm20300	305.323	0.54	0.200471	2.70063	0.0069	0.097	294.205	192.191	217.761	426.775	371.85	329.156
Chd3os	97.9278	0.54	0.233311	2.30726	0.021	0.19	89.153	67.7727	57.48	108.707	137.181	127.274
Abca6	757.558	0.54	0.167088	3.25462	0.0011	0.027	688.707	496.663	602.435	1044.79	804.283	908.47
Stxbp6	1145.36	0.54	0.188414	2.84637	0.0044	0.072	706.537	1046.94	921.891	1063.92	1413.59	1719.29
Arhgap5	1468.76	0.54	0.132998	4.06059	4.9e-05	0.0025	1172.36	1022.66	1329.78	1876.2	1739.48	1672.11
Mir6939	129.256	0.54	0.232801	2.31268	0.021	0.19	50.1485	53.6113	76.2715	442.879	106.541	46.0818
Mta1	244.617	0.54	0.233233	2.3124	0.021	0.19	59.0638	145.661	138.173	872.674	156.678	95.4552
Irf4	3330	0.54	0.204923	2.62474	0.0087	0.11	1652.67	3312.77	2690.51	3167.59	5141.84	4014.6
Gm30316	32.9192	0.54	0.217437	2.4768	0.013	0.15	2.22882	8.09226	23.2131	46.301	81.4728	36.2071
Klf9	526.451	0.54	0.226284	2.37114	0.018	0.17	244.056	540.159	389.095	522.396	839.797	623.202
Nek7	7140.21	0.53	0.125326	4.26516	2e-05	0.0012	6595.09	5776.87	4844.9	8478.12	8229.45	8916.83
Pdk1	3517.25	0.53	0.145801	3.64528	0.00027	0.0095	3297.55	2622.91	2513.64	4703.58	4391.18	3574.63
Clvs1	234.319	0.53	0.224275	2.35141	0.019	0.18	223.997	168.926	133.752	276.8	230.491	371.946
Bach2os	588.861	0.53	0.220262	2.41768	0.016	0.16	325.408	412.705	592.486	883.746	819.602	499.22
Itgb3bp	142.882	0.53	0.23581	2.23695	0.025	0.21	64.6359	129.476	118.276	199.296	188.711	156.898
Zfp667	208.421	0.53	0.24762	2.16016	0.031	0.24	114.784	111.269	193.442	447.912	148.322	234.798
Rps27rt	337.547	0.53	0.194311	2.72547	0.0064	0.093	238.484	326.725	222.182	452.945	426.165	358.78
Perp	61.0752	0.53	0.238943	2.2326	0.026	0.22	25.6315	41.4729	27.6346	33.216	71.7239	166.772
Brip1	176.926	0.53	0.239143	2.19963	0.028	0.23	191.679	99.1302	91.7469	269.754	188.711	220.534
Ptch1	569.352	0.53	0.230158	2.31214	0.021	0.19	544.948	259.964	456.524	992.452	632.285	529.941
Zdhhc14	334.109	0.53	0.196799	2.69804	0.007	0.097	220.654	298.402	258.66	416.709	483.266	326.961
Kctd1	52.1533	0.53	0.24865	2.13845	0.032	0.25	42.3477	35.4037	23.2131	94.6151	59.1896	58.1508
Eif2s3x	3081.35	0.53	0.104856	5.05732	4.3e-07	4.5e-05	2631.13	2485.34	2367.73	3947.67	3672.54	3383.72
Gm37416	189.309	0.52	0.185538	2.78292	0.0054	0.083	151.56	155.776	140.384	233.518	231.884	222.729
Gm38528	111.418	0.52	0.236681	2.21794	0.027	0.22	69.0936	89.0149	85.1146	189.23	127.432	108.621
Ift80	647.238	0.52	0.191975	2.71646	0.0066	0.094	453.566	499.697	565.957	1032.71	706.098	625.396
Glt28d2	21.8162	0.52	0.229046	2.25881	0.024	0.21	11.1441	5.05767	13.2646	20.1309	34.1211	47.179
Dnajb14	1267.73	0.52	0.171464	3.01728	0.0026	0.049	810.178	941.737	1271.19	1406.14	1464.42	1712.71
Dpy19l4	413.065	0.52	0.202638	2.56476	0.01	0.13	425.705	260.976	275.241	523.403	556.383	436.68
Plxna4os1	154.248	0.52	0.209969	2.45528	0.014	0.15	101.412	142.626	112.749	196.276	193.585	178.841
Ccser1	28.7894	0.52	0.234919	2.20485	0.027	0.22	5.57206	16.1845	21.0023	54.3534	30.6393	44.9846
Gm5595	108.645	0.52	0.226495	2.28311	0.022	0.2	67.9791	98.1187	78.4823	150.982	124.646	131.662
Kctd21	236.579	0.52	0.205787	2.52856	0.011	0.13	178.306	182.076	187.915	372.421	248.596	250.158
Mrvi1	74.8755	0.52	0.239603	2.18725	0.029	0.23	52.3774	16.1845	50.8477	196.276	71.0276	62.5396
Sept7	8304.18	0.52	0.117342	4.42367	9.7e-06	0.00068	7629.27	6316.01	6262	10348.3	10329.6	8939.87
Amd2	299.728	0.52	0.21151	2.45865	0.014	0.15	216.196	256.929	217.761	257.675	452.627	397.181
Igf1	99.4142	0.52	0.246538	2.09322	0.036	0.26	54.6062	83.9572	67.4285	154.001	75.2057	161.286
Gm3718	140.153	0.52	0.245498	2.10721	0.035	0.26	54.6062	113.292	126.014	125.818	198.459	222.729
Fam71b	78.8895	0.52	0.242213	2.14033	0.032	0.25	70.208	40.4613	58.5854	114.746	103.756	85.5805
LOC108168101	949.858	0.52	0.146608	3.56204	0.00037	0.012	850.296	725.269	710.762	1303.47	1062.63	1046.72
Lifr	1229.72	0.52	0.172468	3.03366	0.0024	0.047	1109.95	980.175	832.355	1176.65	1485.31	1793.9
Mllt4	625.647	0.52	0.149019	3.48445	0.00049	0.015	541.604	452.155	512.898	680.424	739.522	827.278
Galnt1	5317.58	0.52	0.208471	2.50125	0.012	0.14	4323.92	3483.72	4479.02	9873.19	5330.55	4415.08
Tmem206	3807.77	0.51	0.217301	2.35367	0.019	0.18	2652.3	2802.96	3292.94	6808.26	4749.1	2541.08
Gad1	144.889	0.51	0.247553	2.07006	0.038	0.27	30.0891	121.384	119.382	286.865	144.841	166.772
Clstn1	217.128	0.51	0.241302	2.10288	0.035	0.26	119.242	58.6689	186.81	636.136	192.192	109.719
Zfp316	51.6898	0.51	0.212817	2.41486	0.016	0.16	14.4874	13.1499	23.2131	172.119	77.2947	9.87467
Prkrir	1096.88	0.51	0.181524	2.82925	0.0047	0.075	986.255	663.566	956.158	1441.37	1476.26	1057.69
Elmod2	959.703	0.51	0.148815	3.40645	0.00066	0.018	841.381	733.361	750.556	1265.23	1210.95	956.746
Cul5	1593.57	0.51	0.138801	3.70673	0.00021	0.0079	1287.15	1260.37	1314.3	1601.41	2201.16	1897.03
Ccng1	4920.64	0.51	0.144121	3.54428	0.00039	0.012	4808.69	3573.75	3535.02	6311.03	5190.58	6104.74
Abcc3	432.676	0.51	0.154687	3.32175	0.00089	0.023	334.324	379.325	328.299	559.638	513.905	480.567
Prl8a6	23.8421	0.51	0.208665	2.46684	0.014	0.15	2.22882	16.1845	2.21077	50.3272	42.4773	29.624
Fam169a	156.094	0.51	0.242975	2.09577	0.036	0.26	127.043	148.695	59.6908	166.08	235.366	199.688
LOC105243785	43.9928	0.51	0.247347	2.07426	0.038	0.27	26.7459	40.4613	14.37	66.4319	57.7969	58.1508
4930503L19Rik	926.696	0.51	0.164044	3.13766	0.0017	0.037	890.415	716.165	615.699	1036.74	1247.86	1053.3
ND2	4537.21	0.51	0.118765	4.258	2.1e-05	0.0013	3714.34	4073.44	3313.94	5268.25	5899.47	4953.79
Rftn2	275.743	0.5	0.235634	2.14153	0.032	0.25	287.518	140.603	184.599	473.076	291.074	277.588
Ppp2r5a	5642.65	0.5	0.246087	2.02028	0.043	0.29	3034.54	2867.7	4501.13	12837.5	7773.34	2841.71
Pdcl	1556.96	0.5	0.157518	3.17154	0.0015	0.034	1286.03	1300.83	1182.76	2313.04	1579.32	1679.79
Calcrl	1306.03	0.5	0.145015	3.47393	0.00051	0.015	1212.48	998.383	961.685	1758.43	1504.11	1401.11
Ehf	56.1184	0.5	0.214137	2.32292	0.02	0.19	3.34324	8.09226	48.6369	113.739	105.845	57.0537
Gm29948	35.2761	0.5	0.240928	2.0604	0.039	0.27	25.6315	13.1499	21.0023	25.1636	61.975	64.734
Inip	1697.77	0.5	0.111586	4.45667	8.3e-06	0.00059	1303.86	1351.41	1521.01	2098.64	1968.58	1943.12
Slc35d1	487.388	0.5	0.173013	2.87439	0.004	0.068	344.353	477.444	350.407	623.051	571.702	557.37
Epha2	181.599	0.5	0.243947	2.04386	0.041	0.28	98.0683	164.88	128.225	126.825	312.661	258.936
Flt3	4876.92	0.5	0.161846	3.11616	0.0018	0.038	3367.75	3913.62	4480.12	4454.96	6632.03	6413.05
Tpk1	370.144	0.5	0.14843	3.34594	0.00082	0.021	293.09	298.402	309.508	445.899	444.967	429
Dmwd	15.9058	0.5	0.196653	2.53078	0.011	0.13	4.45765	5.05767	0	44.2879	22.9795	18.6522
Rab30	598.435	0.5	0.166139	2.98716	0.0028	0.053	393.387	545.216	507.372	688.476	786.874	669.283
Sirt1	489.225	0.5	0.216228	2.29532	0.022	0.2	140.416	250.86	160.281	1719.18	440.789	223.826
Nuak1	13.1057	0.5	0.196093	2.55098	0.011	1	0	3.0346	4.42154	26.1701	28.5503	16.4578
Tmx1	4081.56	0.5	0.126178	3.97514	7e-05	0.0034	3812.4	3302.66	2868.47	4968.3	4510.25	5027.31
Ppp3cb	1219.42	0.5	0.142819	3.48037	0.0005	0.015	967.31	1049.97	957.263	1274.28	1698.39	1369.29
Cyp4f41-ps	11.7889	0.5	0.20594	2.44056	0.015	1	1.11441	3.0346	5.52692	18.1178	18.8014	24.1381
Rps28	860.631	0.5	0.123773	4.04164	5.3e-05	0.0026	653.045	689.866	764.926	1004.53	1014.58	1036.84
Pcgf6	479.118	0.5	0.180695	2.75827	0.0058	0.088	330.98	374.267	441.048	539.508	502.067	686.838
Map3k19	140.5	0.49	0.231466	2.13556	0.033	0.25	101.412	116.326	100.59	169.099	230.491	125.079
Il10	42.7294	0.49	0.238138	2.04772	0.041	0.28	8.9153	42.4844	18.7915	48.3141	65.4568	72.4143
Mettl8	377.03	0.49	0.177545	2.7519	0.0059	0.088	307.578	344.933	256.449	464.017	490.926	398.278
Dennd2c	163.069	0.49	0.220531	2.20815	0.027	0.22	135.958	122.395	120.487	166.08	259.042	174.453
Kcna2	126.86	0.49	0.244771	1.99303	0.046	0.3	127.043	85.9803	60.7962	219.427	148.322	119.593
Gm4610	91.486	0.49	0.243459	1.999	0.046	0.3	61.2927	68.7842	69.6392	80.5235	162.249	106.427
Ssbp3	668.257	0.49	0.232077	2.11766	0.034	0.25	412.332	351.002	749.451	945.145	1011.79	539.815
Sync	137.54	0.49	0.245403	1.98696	0.047	0.3	108.098	95.0841	92.8523	190.237	247.9	91.0664
Fbrsl1	1161.06	0.49	0.225333	2.17468	0.03	0.23	605.126	947.806	1114.23	1762.46	1703.97	832.764
Pon3	172.567	0.49	0.220036	2.2428	0.025	0.21	142.645	127.453	129.33	155.008	260.434	220.534
Ceacam12	133.144	0.49	0.248141	1.95485	0.051	0.31	89.153	93.061	95.0631	85.5562	281.325	154.703
Psg27	151.794	0.49	0.240263	2.05155	0.04	0.28	18.945	122.395	114.96	193.256	340.515	120.69
Akt2	3969.03	0.49	0.100485	4.87683	1.1e-06	0.0001	3532.69	3166.1	3117.18	4528.44	4498.41	4971.35
LOC108167643	81.1648	0.49	0.241735	2.02709	0.043	0.29	51.263	77.888	48.6369	85.5562	105.149	118.496
Gramd2	57.6117	0.49	0.227189	2.14834	0.032	0.24	33.4324	38.4383	8.84308	82.5366	153.893	28.5268
Tmem108	114.159	0.49	0.223855	2.18166	0.029	0.23	90.2674	79.9111	92.8523	170.106	126.735	125.079
Chchd10	424.253	0.49	0.195007	2.52687	0.012	0.13	286.404	380.336	341.564	630.097	505.549	401.57
Grm6	98.4565	0.49	0.234555	2.08265	0.037	0.27	103.64	26.2999	24.3185	76.4973	259.042	100.941
LOC108167848	356.626	0.49	0.181171	2.72678	0.0064	0.093	346.582	268.056	240.974	441.873	435.218	407.056
Cd300c	286.715	0.49	0.200607	2.42814	0.015	0.16	191.679	246.814	242.079	272.773	405.971	360.974
Begain	10.2715	0.49	0.18973	2.56018	0.01	1	2.22882	0	2.21077	19.1243	13.927	24.1381
Akr1c18	17.647	0.49	0.219523	2.23449	0.025	0.22	8.9153	10.1153	2.21077	36.2356	26.4613	21.9437
Zfp874b	490.836	0.49	0.23651	2.07362	0.038	0.27	441.307	435.971	219.972	715.653	366.279	765.836
Ahrr	20.2118	0.49	0.230718	2.12499	0.034	0.25	7.80088	15.173	6.63231	23.1505	41.0846	27.4296
Tlr11	164.489	0.49	0.24731	1.96129	0.05	0.31	102.526	80.9226	163.597	125.818	191.496	322.573
Zbtb12	56.725	0.49	0.248618	1.97651	0.048	0.31	27.8603	50.5767	36.4777	51.3337	94.0071	80.0946
Fech	1509.66	0.49	0.150196	3.24092	0.0012	0.028	1476.6	1185.52	1026.9	1687.97	1910.08	1770.86
Slc25a53	645.822	0.49	0.160508	3.03301	0.0024	0.047	562.778	423.832	584.748	787.117	729.773	786.682
Efhd1	8.71469	0.48	0.178895	2.65777	0.0079	1	1.11441	0	0	16.1047	15.3197	19.7493
Rfwd2	1352.92	0.48	0.212456	2.27047	0.023	0.2	315.379	346.956	804.72	3879.22	2325.8	445.457
Neb	92.8255	0.48	0.244669	1.96853	0.049	0.31	79.1233	18.2076	72.9554	105.687	186.621	94.358
Hcn3	83.8735	0.48	0.241884	1.99446	0.046	0.3	56.835	50.5767	77.3769	134.877	94.7034	88.872
Vcam1	113.704	0.48	0.245512	1.9663	0.049	0.31	47.9197	81.9342	114.96	183.191	122.557	131.662
Gng10	3301.43	0.48	0.105595	4.55231	5.3e-06	0.0004	2857.35	2810.04	2523.59	3753.4	4186.45	3677.77
Hs3st1	952.383	0.48	0.23832	2.02099	0.043	0.29	300.891	1085.37	743.924	1216.91	1207.47	1159.73
Clec9a	418.677	0.48	0.232706	2.05754	0.04	0.27	307.578	201.295	444.365	529.442	365.583	663.797
Psg19	44.0297	0.48	0.246191	1.94236	0.052	0.32	26.7459	34.3921	22.1077	38.2487	93.3107	49.3734
Tulp2	517.912	0.48	0.23938	1.9928	0.046	0.3	197.251	550.274	410.098	441.873	731.166	776.808
Cdr2	130.013	0.48	0.248652	1.94175	0.052	0.32	105.869	92.0495	65.2177	249.623	73.1166	194.202
Pex11g	158.02	0.48	0.248614	1.92535	0.054	0.33	71.3224	131.499	121.592	99.6479	334.247	189.813
Col4a2	239.177	0.48	0.232211	2.07062	0.038	0.27	209.509	177.018	158.07	432.814	251.382	206.271
Rfwd3	2508.74	0.48	0.146759	3.26975	0.0011	0.026	2115.15	1904.72	2135.6	3544.04	2434.44	2918.51
Rab21	825.95	0.48	0.197077	2.41554	0.016	0.16	159.361	149.707	286.295	3238.05	909.431	212.854
Taf15	233.762	0.48	0.225143	2.13357	0.033	0.25	241.827	118.349	180.178	262.708	281.325	318.184
0610039H22Rik	28.7586	0.48	0.246025	1.95621	0.05	0.31	23.4027	17.1961	13.2646	34.2225	43.87	40.5959
Gm11651	856.053	0.48	0.133135	3.6397	0.00027	0.0096	733.283	675.704	696.392	913.942	997.868	1119.13
Ace	6614.26	0.48	0.119146	4.05005	5.1e-05	0.0026	5621.09	5267.05	5456.18	6882.75	7464.86	8993.63
Gm5141	172.504	0.48	0.241535	1.97671	0.048	0.31	130.386	92.0495	160.281	236.538	284.11	131.662
Thrb	9.83323	0.48	0.17798	2.67276	0.0075	1	0	1.01153	0	13.0851	30.6393	14.2634
Dyrk1a	971.669	0.48	0.240132	1.9999	0.046	0.3	479.197	625.127	562.641	2697.54	833.529	631.979
Hspa1b	118225	0.48	0.192759	2.51349	0.012	0.14	67399.6	106202	109083	98724.9	154068	173872
Vps13a	1701.98	0.48	0.198407	2.39721	0.017	0.17	1706.16	1194.62	1168.39	2273.78	1394.79	2474.15
1500017E21Rik	40.8913	0.48	0.247375	1.95631	0.05	0.31	14.4874	26.2999	37.5831	59.3861	49.4408	58.1508
Vbp1	2936.46	0.48	0.122158	3.95158	7.8e-05	0.0037	2714.71	2355.86	2179.82	3774.54	3297.91	3295.95
Bmpr2	307.442	0.47	0.235646	1.99341	0.046	0.3	180.535	279.183	239.868	380.474	539.67	224.923
Casc5	195.078	0.47	0.23514	2.00128	0.045	0.3	151.56	157.799	133.752	265.728	143.448	318.184
Fam73a	542.881	0.47	0.162743	2.91075	0.0036	0.063	411.218	440.017	475.315	676.398	538.974	715.365
Otud6b	1069.97	0.47	0.128685	3.66558	0.00025	0.0089	931.649	870.93	848.935	1206.85	1401.75	1159.73
Osgin2	805.801	0.47	0.222609	2.10684	0.035	0.26	703.194	643.335	536.112	539.508	1139.92	1272.74
Manea	1582.88	0.47	0.138892	3.40015	0.00067	0.018	1440.93	1345.34	1121.97	2027.18	1899.64	1662.24
Arap2	3253.11	0.47	0.162857	2.86089	0.0042	0.069	2925.33	2239.53	2819.84	4663.32	3813.9	3056.76
Tmed5	4713.89	0.47	0.121427	3.8316	0.00013	0.0054	4105.49	4133.12	3491.91	4850.54	5932.19	5770.1
Tmem119	395.879	0.47	0.24787	1.88473	0.059	0.34	268.573	280.195	291.822	168.093	597.467	769.127
Lrp6	1607.84	0.47	0.163066	2.88438	0.0039	0.066	1658.25	1087.4	1192.71	1763.47	2028.46	1916.78
Fancf	40.5678	0.47	0.194188	2.43388	0.015	0.16	2.22882	16.1845	7.73769	175.139	27.8539	14.2634
Ppp2cb	552.342	0.47	0.218583	2.13685	0.033	0.25	181.649	234.676	287.4	1911.43	413.631	285.268
Cbfb	4259.67	0.47	0.085759	5.47786	4.3e-08	5.7e-06	3638.56	3563.63	3451.01	4721.7	5132.79	5050.35
Elovl5	5797.6	0.47	0.106895	4.37967	1.2e-05	0.00081	5295.69	4723.86	4434.8	7198.8	6335.38	6797.07
D830035M03Rik	16.6955	0.47	0.228085	2.057	0.04	0.28	5.57206	12.1384	6.63231	21.1374	25.0686	29.624
Tcaim	350.82	0.47	0.15973	2.93258	0.0034	0.06	314.264	277.16	269.714	394.565	413.631	435.583
Upb1	328.593	0.47	0.178725	2.62116	0.0088	0.11	315.379	236.699	247.606	363.362	415.72	392.793
Cirbp	1877.58	0.47	0.146482	3.24081	0.0012	0.028	1326.15	1640.71	1651.44	2590.84	2066.07	1990.3
4933408J17Rik	140.865	0.47	0.209942	2.24072	0.025	0.21	123.7	102.165	108.328	192.25	162.946	155.8
Gm12253	26.543	0.47	0.219108	2.12903	0.033	0.25	23.4027	5.05767	5.52692	24.1571	47.3517	53.7621
Ccl9	10132.9	0.47	0.143323	3.3058	0.00095	0.024	7652.67	8948.02	8363.34	9366.9	13193.7	13272.7
Ccr10	352.777	0.47	0.236584	1.98714	0.047	0.3	424.591	171.961	203.391	368.395	464.465	483.859
4921511I17Rik	309.052	0.47	0.207578	2.26988	0.023	0.2	288.633	262.999	182.388	374.434	309.179	436.68
Trib2	2789.3	0.47	0.127696	3.67465	0.00024	0.0087	2646.73	2257.74	2012.91	3452.45	3066.72	3299.24
Klhdc1	644.24	0.47	0.159635	2.95698	0.0031	0.057	488.113	609.954	479.737	841.471	680.333	765.836
Pcnx4	361.321	0.47	0.158039	2.95591	0.0031	0.057	288.633	319.644	279.662	452.945	425.469	401.57
3830408C21Rik	29.3532	0.47	0.234209	2.02557	0.043	0.29	8.9153	11.1269	26.5292	62.4057	32.032	35.1099
Gnpnat1	892.824	0.47	0.181561	2.60832	0.0091	0.12	932.763	579.608	651.072	1091.09	1156.64	945.774
Serpine3	29.289	0.47	0.236161	1.99564	0.046	0.3	21.1738	21.2422	5.52692	46.301	37.6028	43.8874
Crebbp	2330.59	0.47	0.210928	2.22469	0.026	0.22	1736.25	1778.28	2011.8	4308.01	2154.5	1994.68
Slc44a4	16.8432	0.47	0.211767	2.23206	0.026	0.22	3.34324	6.0692	8.84308	43.2814	28.5503	10.9719
Efnb1	136.143	0.47	0.230959	2.04389	0.041	0.28	93.6106	80.9226	138.173	142.929	169.213	192.008
Mir7646	47.2169	0.47	0.248252	1.88705	0.059	0.34	44.5765	25.2883	24.3185	68.445	43.87	76.803
Arl5a	4203.05	0.46	0.168907	2.72847	0.0064	0.093	4325.03	2896.02	3090.66	5963.77	4279.76	4663.04
Rps27	2939.26	0.46	0.116104	3.98972	6.6e-05	0.0032	2232.17	2621.89	2473.85	3679.92	3098.06	3529.65
Ccdc64	201.384	0.46	0.240211	1.92706	0.054	0.33	56.835	144.649	152.543	601.913	108.63	143.731
Pds5b	2193.77	0.46	0.170317	2.68787	0.0072	0.099	2021.54	1679.14	1684.61	3030.7	1903.82	2842.81
Hipk2	817.054	0.46	0.207678	2.20094	0.028	0.22	649.702	641.312	665.442	1427.28	752.753	765.836
Clec4b1	252.554	0.46	0.23782	1.9455	0.052	0.32	159.361	233.664	180.178	172.119	381.599	388.404
Gm34908	14.3306	0.46	0.191399	2.42477	0.015	1	3.34324	5.05767	0	21.1374	41.0846	15.3606
Papd5	1512.24	0.46	0.229388	2.01108	0.044	0.29	1108.84	817.319	1581.81	2701.56	1764.55	1099.38
Slc36a4	707.93	0.46	0.206267	2.22425	0.026	0.22	736.626	388.429	571.484	695.522	866.954	988.564
Cdcp1	22.7302	0.46	0.220781	2.08208	0.037	0.27	17.8306	6.0692	6.63231	19.1243	57.1006	29.624
Zdhhc17	1321.91	0.46	0.132754	3.45076	0.00056	0.016	1114.41	1178.44	997.057	1726.22	1520.83	1394.52
Gid4	1885.47	0.46	0.156471	2.94216	0.0033	0.059	1434.25	1727.7	1488.95	2733.77	2004.79	1923.37
2610035D17Rik	804.52	0.46	0.151633	3.058	0.0022	0.044	634.1	686.831	664.336	1112.23	912.217	817.403
Snx13	2310.23	0.46	0.157291	2.91923	0.0035	0.062	1478.82	2262.8	1958.74	2463.01	2822.3	2875.72
Hspa2	408.683	0.46	0.238956	1.91427	0.056	0.33	299.777	285.252	342.669	235.531	681.029	607.841
Mblac2	219.824	0.46	0.235124	1.94335	0.052	0.32	131.501	247.826	124.908	335.179	238.151	241.381
Commd6	819.441	0.46	0.137183	3.31962	0.0009	0.023	695.393	739.431	603.54	987.42	891.326	999.536
Ly6k	37.6132	0.46	0.2338	1.96287	0.05	0.31	12.2585	21.2422	27.6346	20.1309	80.7765	63.6368
Dcbld2	36.2501	0.46	0.215139	2.15586	0.031	0.24	20.0594	22.2537	1.10538	70.4581	41.0846	62.5396
9630028I04Rik	15.1339	0.46	0.228061	2.03018	0.042	0.29	6.68647	10.1153	5.52692	23.1505	22.2832	23.0409
Zfp763	162.985	0.46	0.240437	1.93353	0.053	0.32	79.1233	139.592	147.016	278.813	177.569	155.8
Hspa1a	101312	0.46	0.199349	2.30368	0.021	0.19	61145.6	91054.2	91962.5	76482.2	134188	153037
Ide	4050.52	0.46	0.167224	2.72437	0.0064	0.093	3727.71	3106.42	3134.87	5855.07	3539.54	4939.53
ND4	9933.67	0.46	0.106718	4.28067	1.9e-05	0.0012	8986.62	8402.8	7500.03	11490.7	12435.4	10786.4
Hspe1	2065.87	0.45	0.181859	2.46861	0.014	0.15	1263.74	2022.05	1777.46	1964.77	2449.75	2917.42
Nr6a1	70.6475	0.45	0.247713	1.8006	0.072	0.38	54.6062	42.4844	56.3746	92.602	121.861	55.9565
Itga6	1799.13	0.45	0.182883	2.44416	0.015	0.16	1582.47	1231.04	1599.49	2318.07	2550.73	1513.02
Prdm11	98.6253	0.45	0.232887	1.92257	0.055	0.33	76.8944	71.8188	80.6931	127.831	143.448	91.0664
Oip5	62.984	0.45	0.247859	1.81586	0.069	0.37	59.0638	34.3921	42.0046	101.661	58.4933	82.2889
Gm14440	65.5855	0.45	0.245348	1.8535	0.064	0.35	56.835	53.6113	34.2669	77.5039	98.8815	72.4143
Ufl1	1651.98	0.45	0.168043	2.70222	0.0069	0.097	1153.42	1590.13	1323.15	2391.55	1681.68	1771.96
Tada2b	177.694	0.45	0.221763	2.04365	0.041	0.28	103.64	82.9457	59.6908	679.417	100.971	39.4987
Cd38	3816.78	0.45	0.186106	2.41175	0.016	0.16	3326.52	3475.63	2530.23	6131.87	3755.41	3681.06
Nxpe5	81.5813	0.45	0.241006	1.87931	0.06	0.34	65.7503	64.7381	54.1638	85.5562	133.699	85.5805
6330408A02Rik	77.1902	0.45	0.248283	1.82435	0.068	0.37	85.8097	46.5305	32.0562	97.6348	102.363	98.7467
Apbb1	201.156	0.45	0.222592	2.02614	0.043	0.29	106.984	206.353	161.386	239.557	253.471	239.186
Dennd5a	3043.8	0.45	0.212671	2.09865	0.036	0.26	1853.27	2204.13	3238.78	4582.79	4104.98	2278.85
Far1	7792.03	0.45	0.110308	4.07473	4.6e-05	0.0024	7268.2	6099.54	6201.21	9724.22	8395.18	9063.85
Camsap3	36.8529	0.45	0.246537	1.8394	0.066	0.36	31.2035	27.3114	13.2646	59.3861	43.87	46.0818
Dnajb1	21075.6	0.45	0.247206	1.81397	0.07	0.37	8235.51	19888.8	17773.5	16309	29888.7	34358.4
Derl3	424.324	0.45	0.205478	2.17084	0.03	0.23	469.167	281.206	274.135	473.076	504.156	544.204
Tcf7	7074.75	0.45	0.24741	1.8189	0.069	0.37	4781.94	4023.88	6541.67	13293.4	9142.36	4665.23
Rsad1	108.023	0.45	0.248026	1.82633	0.068	0.37	49.0341	92.0495	90.6415	92.602	207.512	116.302
Pdk2	723.982	0.45	0.139168	3.23854	0.0012	0.028	585.066	607.931	612.383	879.719	917.091	741.698
Pnpla8	2372.28	0.45	0.112047	3.97345	7.1e-05	0.0034	2072.81	2040.26	1854.84	2783.09	2973.41	2509.26
Sos2	830.649	0.45	0.232346	1.91719	0.055	0.33	348.811	519.928	487.475	2427.78	755.538	444.36
Frmd6	529.728	0.45	0.188056	2.37785	0.017	0.17	522.659	371.233	401.255	501.259	669.887	712.074
Hsp90aa1	22442.9	0.45	0.181567	2.47917	0.013	0.15	15547.2	20749.6	18692.1	17844	29640.8	32183.8
Kif13a	254.094	0.45	0.244508	1.84858	0.065	0.35	103.64	112.28	265.292	625.064	314.053	104.233
Fam120aos	266.214	0.45	0.187966	2.40509	0.016	0.17	240.713	190.168	218.866	339.205	338.425	269.908
Erbb2ip	6052.63	0.45	0.203221	2.23705	0.025	0.21	5743.68	3807.41	5023.97	10395.6	6219.09	5126.05
Dgkh	531.633	0.45	0.247886	1.81884	0.069	0.37	338.781	301.437	504.055	1065.93	743.7	235.895
Oxct1	1953.01	0.45	0.166948	2.6812	0.0073	0.1	1841.01	1672.06	1312.09	2798.19	1972.76	2121.96
Tnfrsf13c	2500.35	0.45	0.175742	2.56337	0.01	0.13	2041.6	2092.86	2009.59	3948.67	2637.07	2272.27
Sept3	148.478	0.45	0.245061	1.83006	0.067	0.36	64.6359	147.684	117.171	237.544	199.852	123.982
Celsr1	116.874	0.45	0.247819	1.81753	0.069	0.37	74.6656	59.6804	100.59	282.839	96.7925	86.6777
Polh	223.597	0.45	0.206635	2.17554	0.03	0.23	166.047	163.868	207.812	245.597	229.099	329.156
Myof	1130.31	0.45	0.184518	2.4655	0.014	0.15	1179.05	774.834	804.72	1082.03	1428.21	1513.02
Got1	1316.7	0.45	0.179733	2.52805	0.011	0.13	843.61	1283.64	1095.44	1228.99	1717.2	1731.36
Cask	554.71	0.45	0.225945	2.00969	0.044	0.29	325.408	477.444	497.423	980.374	598.86	448.749
Chst7	50.4986	0.45	0.239398	1.86559	0.062	0.35	11.1441	44.5075	34.2669	44.2879	105.149	63.6368
Hdac8	455.55	0.45	0.152871	2.94317	0.0032	0.059	357.726	406.636	365.882	493.207	525.047	584.8
Npl	112.249	0.44	0.246364	1.80576	0.071	0.38	49.0341	76.8765	121.592	116.759	177.569	131.662
Pde7a	1446.95	0.44	0.237702	1.86309	0.062	0.35	725.482	560.389	1251.3	3239.06	2195.59	709.879
Cyr61	80.8801	0.44	0.226586	1.95638	0.05	0.31	53.4918	4.04613	65.2177	145.949	100.274	116.302
Alg6	267.351	0.44	0.238847	1.83353	0.067	0.36	229.569	224.56	161.386	339.205	467.25	182.133
Rcc2	2000.55	0.44	0.201623	2.19632	0.028	0.23	503.714	585.678	841.198	7725.22	1649.65	697.81
Dbf4	755.57	0.44	0.184166	2.39687	0.017	0.17	569.465	728.304	558.219	688.476	911.52	1077.44
Tbc1d19	152.272	0.44	0.244158	1.78979	0.073	0.38	164.933	91.038	87.3254	144.942	267.398	157.995
Rell1	2348.64	0.44	0.112488	3.91977	8.9e-05	0.0041	2136.33	1865.27	1916.74	2489.18	2868.96	2815.38
Atp10d	3857.94	0.44	0.155956	2.80428	0.005	0.08	3074.66	2669.44	3875.48	4756.93	3804.15	4966.96
Pitpnm2	152.275	0.44	0.248623	1.76886	0.077	0.39	109.212	98.1187	111.644	365.375	116.29	113.01
Cald1	19.7579	0.44	0.192371	2.3119	0.021	0.19	0	5.05767	8.84308	19.1243	59.1896	26.3325
Fam174b	180.004	0.44	0.242101	1.81049	0.07	0.37	177.192	73.8419	158.07	276.8	213.083	181.036
Tmc3	43.1833	0.44	0.244774	1.80378	0.071	0.38	16.7162	34.3921	32.0562	34.2225	83.5618	58.1508
Scoc	514.409	0.44	0.158031	2.79276	0.0052	0.082	451.337	458.224	370.304	612.985	648.301	545.301
Bcar1	18.8849	0.44	0.200669	2.20878	0.027	0.22	6.68647	3.0346	7.73769	62.4057	25.7649	7.6803
Themis	1890.41	0.44	0.191913	2.30768	0.021	0.19	1987	1359.5	1272.3	2855.57	1773.6	2094.53
Tnrc6c	1164.2	0.44	0.227873	1.94275	0.052	0.32	724.368	910.38	1104.28	2082.54	1385.73	777.905
Rarb	24.7731	0.44	0.223513	1.98584	0.047	0.3	5.57206	21.2422	8.84308	59.3861	25.0686	28.5268
Cdh24	81.8621	0.44	0.244919	1.7985	0.072	0.38	39.0044	83.9572	59.6908	96.6282	98.8815	113.01
Zdhhc20	7069.67	0.44	0.0939979	4.64442	3.4e-06	0.00028	5779.34	6389.85	5734.74	8432.83	8425.12	7656.16
Egr3	621.54	0.44	0.212171	2.09139	0.036	0.26	404.532	653.45	434.416	525.416	816.121	895.304
Gpalpp1	2167.08	0.44	0.161589	2.7393	0.0062	0.091	2117.38	1669.03	1591.75	2789.13	2026.37	2808.8
Fbxl3	2395.64	0.44	0.129413	3.37969	0.00073	0.02	2179.79	2026.1	1817.25	2457.98	3116.86	2775.88
Cldn10	89.5434	0.44	0.237164	1.85793	0.063	0.35	78.0088	55.6343	72.9554	88.5759	109.327	132.759
Slc45a4	405.959	0.44	0.245382	1.80984	0.07	0.37	125.929	159.822	500.739	656.267	804.283	188.716
Rabl3	333.543	0.44	0.181926	2.39339	0.017	0.17	274.145	249.849	298.454	454.958	332.158	391.695
Slc9a3r2	103.531	0.44	0.246172	1.77493	0.076	0.39	60.1783	113.292	56.3746	96.6282	160.857	133.857
Hsp90ab1	46718.2	0.44	0.153308	2.85003	0.0044	0.071	34482.1	41614.5	40533.3	41210.9	59621.4	62846.8
Sft2d3	175.372	0.44	0.244597	1.79522	0.073	0.38	162.704	40.4613	134.857	272.773	348.174	93.2608
LOC105246496	33.7696	0.44	0.221222	2.00817	0.045	0.3	15.6018	18.2076	13.2646	109.713	19.4978	26.3325
Tigd3	20.8754	0.44	0.211913	2.07792	0.038	0.27	5.57206	17.1961	2.21077	43.2814	22.9795	34.0128
Fads1	461.287	0.44	0.153558	2.85428	0.0043	0.07	395.616	416.752	338.248	510.318	549.419	557.37
Pten	8334.89	0.44	0.0760543	5.76803	8e-09	1.3e-06	7133.35	6879.44	7129.73	9564.18	9955.7	9346.93
Cybb	47270.6	0.44	0.077336	5.63103	1.8e-08	2.6e-06	39238.5	39812.9	40985.5	52866.7	53084.1	57636.3
P2ry10	6647.79	0.44	0.178044	2.48658	0.013	0.15	3967.31	7071.63	5339.01	6889.79	9033.04	7585.94
Mid1	121.326	0.44	0.241479	1.83849	0.066	0.36	74.6656	89.0149	111.644	94.6151	174.784	183.23
Hspd1	5558.3	0.43	0.14695	2.94981	0.0032	0.058	4835.43	4752.18	4339.74	5003.53	7100.67	7318.23
Abcb6	390.027	0.43	0.205368	2.10047	0.036	0.26	308.692	284.241	357.039	485.154	575.88	329.156
Sgpp2	50.3905	0.43	0.22557	1.90267	0.057	0.33	36.7756	15.173	25.4238	156.014	25.0686	43.8874
Ier5l	37.3144	0.43	0.224239	1.93617	0.053	0.32	14.4874	21.2422	19.8969	117.766	28.5503	21.9437
Lin7c	3719.62	0.43	0.120555	3.60484	0.00031	0.01	3319.83	3040.67	3018.81	4472.07	3719.89	4746.43
Bambi-ps1	200.008	0.43	0.193989	2.19909	0.028	0.23	154.903	185.111	151.438	240.564	212.386	255.644
Spaca1	29.3292	0.43	0.238039	1.78898	0.074	0.38	15.6018	14.1615	23.2131	50.3272	52.9225	19.7493
Zdhhc21	1209.43	0.43	0.159169	2.70179	0.0069	0.097	1183.51	912.403	926.312	1660.8	1277.8	1295.78
Tmem243	1947.65	0.43	0.185923	2.31229	0.021	0.19	1668.27	1347.36	1792.93	2725.72	2563.96	1587.63
Rasl11b	106.412	0.43	0.237657	1.79953	0.072	0.38	70.208	70.8073	106.117	106.694	121.165	163.481
Tesc	242.044	0.43	0.209459	2.04889	0.04	0.28	223.997	199.272	163.597	344.238	224.921	296.24
A930024E05Rik	64.7028	0.43	0.248464	1.74636	0.081	0.4	30.0891	74.8534	29.8454	89.5824	87.0436	76.803
Wbscr27	93.7624	0.43	0.242278	1.75812	0.079	0.4	60.1783	74.8534	79.5877	158.027	106.541	83.3861
Brca2	208.781	0.43	0.191523	2.24645	0.025	0.21	168.276	182.076	162.492	254.656	213.083	272.102
Pot1a	1895.85	0.43	0.11307	3.78449	0.00015	0.0064	1631.5	1613.4	1558.59	2325.12	2292.38	1954.09
Psg-ps1	34.603	0.43	0.221891	1.92097	0.055	0.33	27.8603	16.1845	6.63231	34.2225	25.0686	97.6495
Tdrp	1057.98	0.43	0.174446	2.48786	0.013	0.15	1029.72	892.172	699.708	1482.64	1090.48	1153.14
Tmem184c	1187.98	0.43	0.130025	3.31211	0.00093	0.023	1036.4	992.314	966.106	1196.78	1446.32	1489.98
Pccb	196.884	0.43	0.21601	1.99419	0.046	0.3	159.361	139.592	174.651	241.571	177.569	288.56
Gm867	42.7573	0.43	0.24865	1.74363	0.081	0.4	25.6315	39.4498	25.4238	64.4188	44.5663	57.0537
Chpt1	573.443	0.43	0.227325	1.87066	0.061	0.35	416.79	333.806	614.594	825.366	818.906	431.194
Frs2	1305.89	0.43	0.131134	3.27468	0.0011	0.026	1083.21	1039.86	1168.39	1482.64	1355.09	1706.12
Zmiz2	2150.28	0.43	0.244454	1.77092	0.077	0.39	1204.68	1453.57	1504.43	5241.07	2203.25	1294.68
Fam49a	6715.34	0.43	0.118665	3.58775	0.00033	0.011	6059.06	5703.02	5243.94	7287.38	7133.4	8865.26
Slc26a3	7.46962	0.43	0.177569	2.43632	0.015	1	1.11441	1.01153	0	16.1047	16.7124	9.87467
Bcap29	1738.56	0.43	0.110997	3.83938	0.00012	0.0053	1543.46	1531.46	1334.2	1915.45	2052.84	2053.93
Rps29	1369.52	0.43	0.122266	3.54244	0.0004	0.013	1037.52	1167.31	1249.08	1651.74	1483.22	1628.22
Prl8a8	46.776	0.43	0.248645	1.71893	0.086	0.41	25.6315	38.4383	35.3723	40.2618	69.6349	71.3171
Tpbpa	235.001	0.43	0.243938	1.75927	0.079	0.4	98.0683	273.114	161.386	214.394	355.834	307.212
Kpna3	2345.59	0.43	0.141399	3.06889	0.0021	0.043	2138.56	2034.19	1712.24	3163.57	2411.46	2613.5
Rhobtb2	1322.79	0.43	0.179549	2.38061	0.017	0.17	1202.45	856.768	1221.45	1915.45	1447.01	1293.58
Gm41199	14.6314	0.43	0.172028	2.49694	0.013	0.14	0	1.01153	1.10538	3.01963	50.8335	31.8184
Apol7c	38.0536	0.43	0.20568	2.08801	0.037	0.26	28.9747	1.01153	12.1592	90.589	62.6714	32.9156
Sun2	1056.15	0.43	0.211301	2.02852	0.043	0.29	858.097	671.658	1030.22	791.144	1451.89	1533.87
5031439G07Rik	2989.26	0.43	0.244767	1.7416	0.082	0.4	1281.57	1803.56	2772.3	6473.08	3955.96	1649.07
Alkbh7	213.702	0.43	0.187931	2.28227	0.022	0.2	199.48	171.961	155.859	257.675	256.953	240.284
Twsg1	1632.89	0.43	0.136466	3.12055	0.0018	0.038	1448.74	1320.05	1348.57	2223.46	1718.59	1737.94
Xkrx	732.144	0.43	0.204799	2.1198	0.034	0.25	617.384	705.039	456.524	1148.47	667.798	797.654
Stk17b	33452.4	0.42	0.163711	2.54716	0.011	0.13	21595.1	35224.6	27135	33131.4	41239.9	42388.7
Pecr	84.9833	0.42	0.248443	1.68901	0.091	0.43	98.0683	45.519	42.0046	99.6479	135.788	88.872
Cul3	1685.31	0.42	0.212633	1.97169	0.049	0.31	762.258	694.923	741.713	5847.01	1328.63	737.309
Ahctf1	2716.7	0.42	0.161219	2.5815	0.0098	0.12	2854.01	2215.26	1757.56	3152.5	3024.94	3295.95
Ephx1	1927.57	0.42	0.141272	2.94484	0.0032	0.058	1544.58	1721.63	1609.44	2602.92	2222.75	1864.12
Lnp	902.194	0.42	0.157098	2.70126	0.0069	0.097	666.418	864.861	729.554	1160.55	898.986	1092.8
Hltf	3830.64	0.42	0.139172	2.98665	0.0028	0.053	3825.78	2855.56	3015.49	4878.72	4428.78	3979.49
Bcar3	2298.45	0.42	0.174072	2.42438	0.015	0.16	1667.16	2289.1	1773.04	3399.1	2437.22	2225.09
5730508B09Rik	1056.2	0.42	0.165581	2.50677	0.012	0.14	815.75	837.549	999.268	1072.98	1508.99	1102.67
Asph	1819.27	0.42	0.159226	2.65092	0.008	0.11	1796.43	1356.47	1409.37	1890.29	1927.49	2535.6
Ptprf	133.477	0.42	0.248574	1.70975	0.087	0.42	65.7503	88.0034	128.225	168.093	78.6874	272.102
Gm34375	76.9668	0.42	0.248626	1.69055	0.091	0.42	73.5512	46.5305	46.4262	59.3861	144.841	91.0664
Zfp518b	78.0657	0.42	0.246481	1.68931	0.091	0.43	27.8603	73.8419	56.3746	115.753	50.8335	143.731
5830416I19Rik	55.9607	0.42	0.245338	1.71015	0.087	0.42	60.1783	30.346	21.0023	84.5497	94.7034	44.9846
Uba6	1360.69	0.42	0.184033	2.2909	0.022	0.2	1323.92	1068.18	982.687	1786.62	1151.76	1850.95
Zfp655	2814.67	0.42	0.0930201	4.49998	6.8e-06	0.0005	2250	2443.86	2488.22	3143.44	3245.68	3316.79
Gm35113	16.7687	0.42	0.216266	1.94659	0.052	0.32	6.68647	3.0346	13.2646	24.1571	34.8174	18.6522
Arpin	17.4166	0.42	0.192127	2.20087	0.028	0.22	0	7.08073	6.63231	15.0982	43.87	31.8184
Prcp	2018.38	0.42	0.143341	2.95528	0.0031	0.057	1716.19	1667.01	1702.29	1872.17	2527.05	2625.57
Plekha1	3029.1	0.42	0.114807	3.65326	0.00026	0.0093	2460.62	2805.99	2431.85	3152.5	3715.02	3608.64
Ankrd11	4155.54	0.42	0.246547	1.70844	0.088	0.42	2434.99	2805.99	3166.93	9679.93	4118.9	2726.51
Dlat	1727.26	0.42	0.104666	4.00897	6.1e-05	0.003	1484.4	1551.69	1360.73	1961.75	1953.26	2051.74
Pdcd7	627.22	0.42	0.245594	1.69003	0.091	0.42	396.731	367.186	658.809	1033.72	998.564	308.309
Tcf12	2179	0.42	0.155707	2.69666	0.007	0.097	1930.16	1693.31	1853.73	3162.56	2282.63	2151.58
Myo6	458.771	0.42	0.238069	1.77873	0.075	0.39	568.35	310.541	189.021	635.129	530.618	518.969
3000002C10Rik	54.9553	0.42	0.248041	1.69821	0.089	0.42	61.2927	23.2653	29.8454	81.5301	59.1896	74.6086
Cdk19	3341.43	0.42	0.154568	2.69386	0.0071	0.098	2647.84	2631	3135.98	4663.32	3089.7	3880.75
Nlrp1a	784.524	0.42	0.146456	2.86866	0.0041	0.068	644.13	756.627	577.011	866.634	963.05	899.692
Atl1	67.9115	0.42	0.239612	1.73233	0.083	0.41	53.4918	50.5767	54.1638	98.6413	81.4728	69.1227
Ranbp9	703.017	0.42	0.228075	1.84855	0.065	0.35	512.63	549.262	612.383	1325.62	697.045	521.163
Zfp367	671.454	0.42	0.186217	2.2675	0.023	0.2	677.563	572.528	413.414	873.68	795.927	695.616
Slc6a19	457.393	0.42	0.234809	1.79998	0.072	0.38	338.781	343.921	391.306	901.863	389.955	378.529
F2rl1	318.808	0.42	0.234785	1.78701	0.074	0.38	355.497	256.929	138.173	368.395	452.627	341.225
Nadk2	959.027	0.42	0.222156	1.88073	0.06	0.34	738.855	525.997	1045.69	1110.22	1536.84	796.557
Rpl30	1437.22	0.42	0.108124	3.84164	0.00012	0.0052	1170.13	1289.7	1202.66	1596.38	1615.53	1748.91
A130051J06Rik	21.1281	0.42	0.230617	1.80785	0.071	0.37	5.57206	13.1499	16.5808	21.1374	34.1211	36.2071
Ildr1	289.47	0.42	0.193737	2.18828	0.029	0.23	223.997	292.333	196.758	312.029	362.798	348.905
Polq	104.333	0.42	0.22908	1.84956	0.064	0.35	7.80088	115.315	46.4262	205.335	126.039	125.079
Tle4	1341.1	0.42	0.220638	1.89269	0.058	0.34	581.723	619.058	780.402	4082.54	1518.74	464.11
Ppp1r3f	179.19	0.42	0.214411	1.94204	0.052	0.32	159.361	157.799	118.276	257.675	184.532	197.493
Bhlhb9	493.526	0.42	0.163899	2.54786	0.011	0.13	407.875	380.336	450.997	583.796	645.515	492.636
Tceb1	1309.17	0.41	0.116387	3.53495	0.00041	0.013	1124.44	1073.24	1139.65	1651.74	1448.41	1417.56
Bend6	48.0578	0.41	0.248372	1.63579	0.1	0.45	40.1188	38.4383	27.6346	75.4908	60.5823	46.0818
Scai	605.405	0.41	0.162323	2.5427	0.011	0.13	595.096	466.317	462.051	777.052	697.741	634.173
Itgav	2845.74	0.41	0.174923	2.35264	0.019	0.18	3056.83	1853.13	2217.4	2787.12	3582.02	3577.92
Gm14207	8.86957	0.41	0.193064	2.12723	0.033	1	1.11441	2.02307	4.42154	14.0916	19.4978	12.069
Zbtb10	235.774	0.41	0.245677	1.66859	0.095	0.43	106.984	260.976	108.328	609.966	174.784	153.606
P2ry1	270.911	0.41	0.226712	1.78863	0.074	0.38	263.001	176.007	214.445	387.519	376.028	208.465
Impad1	1747.94	0.41	0.12782	3.23998	0.0012	0.028	1418.65	1661.95	1358.52	2213.39	1920.53	1914.59
2610301B20Rik	429.138	0.41	0.185102	2.22806	0.026	0.22	349.925	339.875	378.042	528.436	387.17	591.383
Dnajb5	365.843	0.41	0.217664	1.89159	0.059	0.34	217.31	383.371	287.4	386.513	364.19	556.273
Rpl22	879.627	0.41	0.154128	2.63287	0.0085	0.11	686.478	879.022	661.02	942.125	1110.68	998.439
Cd36	3114.93	0.41	0.137592	2.98575	0.0028	0.053	2265.6	3171.16	2467.22	3697.04	3605	3483.56
Phtf2	1641.42	0.41	0.119752	3.39216	0.00069	0.019	1563.52	1314.99	1312.09	1976.85	1799.37	1881.67
Zcchc4	699.871	0.41	0.193328	2.13736	0.033	0.25	775.631	435.971	522.847	875.693	798.016	791.071
Tgfbr3	989.753	0.41	0.174441	2.37008	0.018	0.18	1047.55	775.846	653.282	1165.58	1061.93	1234.33
Dr1	3385.59	0.41	0.123202	3.34403	0.00083	0.021	3325.41	2663.37	2628.6	4013.09	4007.49	3675.57
Rpl37rt	125.24	0.41	0.208177	1.95694	0.05	0.31	98.0683	111.269	98.3792	148.969	145.537	149.217
Bhlha15	146.037	0.41	0.247991	1.65892	0.097	0.44	118.128	125.43	80.6931	250.629	217.957	83.3861
Fam136a	767.477	0.41	0.190913	2.13534	0.033	0.25	510.401	752.581	646.65	1105.19	887.845	702.199
Aldh1l1	13.3654	0.41	0.172616	2.39941	0.016	1	0	1.01153	2.21077	4.02618	25.7649	47.179
Ybx3	660.275	0.41	0.18925	2.17889	0.029	0.23	151.56	189.157	170.229	2860.6	402.49	187.619
Mettl20	439.951	0.41	0.206899	1.9856	0.047	0.3	405.646	388.429	286.295	685.456	439.396	434.486
Gm2225	114.31	0.41	0.214144	1.91336	0.056	0.33	86.9241	100.142	91.7469	135.883	127.432	143.731
Maf	265.468	0.41	0.20508	1.97706	0.048	0.31	208.395	219.503	227.709	237.544	391.348	308.309
Chordc1	2902.53	0.41	0.114612	3.55658	0.00038	0.012	2777.11	2364.96	2271.57	3517.87	3220.61	3263.03
Dpy19l1	2021.04	0.41	0.208262	1.9818	0.048	0.31	558.32	704.027	1230.29	5792.66	3336.21	504.705
Gm40514	225.508	0.41	0.23698	1.73967	0.082	0.4	245.171	143.638	141.489	382.487	226.313	213.951
Heca	1063.29	0.41	0.211955	1.92496	0.054	0.33	386.701	563.424	464.262	3799.7	586.326	579.314
Pex7	896.097	0.41	0.13146	3.08364	0.002	0.041	791.233	760.673	731.765	921.994	1125.3	1045.62
Nt5dc1	1592.56	0.41	0.177769	2.2962	0.022	0.2	1565.75	1395.92	1028.01	2170.11	1904.51	1491.08
Polr3b	2053.63	0.41	0.1592	2.58874	0.0096	0.12	2092.87	1515.28	1565.22	2601.92	1999.91	2546.57
Mprip	2629.73	0.41	0.23737	1.74112	0.082	0.4	1399.7	1746.92	1648.13	6900.87	2935.11	1147.66
Hs3st3a1	12.5688	0.41	0.218344	1.8746	0.061	1	5.57206	8.09226	4.42154	24.1571	16.7124	16.4578
Prkar2b	781.234	0.41	0.162894	2.53395	0.011	0.13	683.135	689.866	592.486	729.744	1014.58	977.593
1700047I17Rik2	1167.21	0.41	0.114946	3.53728	0.0004	0.013	1010.77	1004.45	968.317	1267.24	1451.19	1301.26
Ptpn21	143.585	0.41	0.242791	1.67013	0.095	0.43	64.6359	114.303	153.648	145.949	165.731	217.243
Rcor1	1179.14	0.41	0.218195	1.89098	0.059	0.34	459.138	655.473	588.065	3649.73	1330.72	391.695
Hfe	2049.78	0.41	0.157907	2.58416	0.0098	0.12	1382.99	2036.22	1756.46	2083.55	2391.96	2647.51
Prl2b1	35.8302	0.41	0.224403	1.8416	0.066	0.36	15.6018	16.1845	24.3185	12.0785	84.2582	62.5396
Dek	4412.64	0.41	0.0898146	4.54072	5.6e-06	0.00042	3840.26	3632.42	3842.32	5375.95	4884.89	4900.03
Gkap1	34.9272	0.41	0.238859	1.73092	0.083	0.41	31.2035	8.09226	25.4238	59.3861	45.959	39.4987
Srek1ip1	220.038	0.41	0.222676	1.85707	0.063	0.35	195.022	191.18	144.805	329.14	275.754	184.327
Gm16973	788.213	0.41	0.171609	2.37543	0.018	0.17	670.876	700.992	607.962	1149.47	792.445	807.529
Cdc42ep1	41.262	0.41	0.248195	1.672	0.095	0.43	39.0044	21.2422	26.5292	69.4515	45.2627	46.0818
Fkbp11	82.5664	0.41	0.247033	1.67852	0.093	0.43	52.3774	47.5421	85.1146	71.4646	107.238	131.662
Tnfrsf17	107.068	0.41	0.242967	1.67704	0.094	0.43	105.869	76.8765	65.2177	89.5824	169.909	134.954
Gm15776	154.294	0.41	0.22653	1.78854	0.074	0.38	133.729	125.43	112.749	130.851	191.496	231.506
Hes1	873.569	0.41	0.237052	1.71652	0.086	0.41	534.918	797.088	729.554	478.108	1426.82	1274.93
H2-Eb2	658.199	0.41	0.173615	2.35978	0.018	0.18	485.884	649.404	515.109	900.857	737.433	660.506
Fbxl17	670.985	0.41	0.229525	1.78942	0.074	0.38	221.768	320.656	581.432	1549.07	1063.32	289.657
Zfp91	962.066	0.41	0.234366	1.73595	0.083	0.41	687.592	517.905	1079.96	1353.8	1490.19	642.951
Stag2	8638.7	0.41	0.117886	3.47699	0.00051	0.015	8467.3	6530.46	7033.56	9901.37	10390.2	9509.31
Gm14719	44.863	0.41	0.247703	1.64126	0.1	0.45	27.8603	41.4729	30.9508	53.3468	58.4933	57.0537
Klhl15	477.511	0.41	0.205386	2.00532	0.045	0.3	361.07	471.374	341.564	685.456	605.127	400.473
Ap1s2	4357.88	0.41	0.108965	3.74467	0.00018	0.0071	3901.56	3801.34	3438.85	4552.6	5439.88	5013.04
Tcea1	4443.71	0.4	0.127654	3.10149	0.0019	0.039	4156.76	3542.39	3676.51	5848.02	4493.54	4945.02
Rhbdd1	1788.99	0.4	0.106831	3.71388	0.0002	0.0078	1488.85	1577.99	1528.75	2207.35	1912.17	2018.82
Tnfrsf11a	629.909	0.4	0.158785	2.54503	0.011	0.13	605.126	446.086	542.744	685.456	786.874	713.171
Lefty1	68.6953	0.4	0.248561	1.59385	0.11	0.47	42.3477	73.8419	33.1615	79.517	121.861	61.4424
Pip4k2a	9131.64	0.4	0.13293	3.00129	0.0027	0.051	8063.89	6426.27	8830.92	10439.9	11369.3	9659.62
Ivd	1533.78	0.4	0.164913	2.42878	0.015	0.16	1483.28	1112.69	1280.04	2082.54	1426.12	1818.04
Casc4	266.335	0.4	0.241403	1.64312	0.1	0.45	276.374	104.188	244.29	382.487	340.515	250.158
Hdgf	2602.22	0.4	0.246041	1.60876	0.11	0.46	1325.04	1477.85	2567.81	4944.14	3863.34	1435.12
Ampd1	73.4553	0.4	0.248187	1.60807	0.11	0.46	54.6062	51.5882	57.48	133.87	54.3152	88.872
Lef1	4295.99	0.4	0.172269	2.3349	0.02	0.18	4258.17	3406.84	3152.56	6389.54	3993.56	4575.26
Fv1	91.0899	0.4	0.247063	1.62422	0.1	0.45	55.7206	75.865	74.0608	125.818	64.7604	150.314
Wfs1	312.238	0.4	0.204982	1.9371	0.053	0.32	265.23	210.399	298.454	445.899	364.887	288.56
Atxn2	451.941	0.4	0.210875	1.88578	0.059	0.34	144.874	157.799	305.086	1533.97	382.295	187.619
Kdm7a	10665.7	0.4	0.10652	3.75181	0.00018	0.007	9576.14	8047.76	9749.49	12163.1	11629.7	12828.3
Jazf1	170.033	0.4	0.238031	1.67774	0.093	0.43	182.764	126.442	92.8523	151.988	206.119	260.033
Gm9794	146.657	0.4	0.215289	1.85182	0.064	0.35	125.929	128.465	105.012	154.001	158.071	208.465
Slc41a3	756.608	0.4	0.168455	2.34897	0.019	0.18	671.99	639.289	603.54	683.443	1020.85	920.539
Wnt5b	24.7437	0.4	0.225217	1.75719	0.079	0.4	26.7459	7.08073	6.63231	32.2094	41.7809	34.0128
C3ar1	2063.07	0.4	0.131315	3.00944	0.0026	0.05	2013.74	1665.99	1600.6	2349.27	2578.58	2170.23
Mansc1	63.8852	0.4	0.241182	1.64458	0.1	0.44	45.6909	43.4959	60.7962	81.5301	79.3838	72.4143
Psg16	386.969	0.4	0.248563	1.59193	0.11	0.47	182.764	379.325	295.138	749.875	542.456	172.258
Nipa1	61.6629	0.4	0.247658	1.61439	0.11	0.46	65.7503	44.5075	19.8969	65.4254	95.3998	78.9974
Ipo7	2777.65	0.4	0.121981	3.27801	0.001	0.025	2470.65	2169.74	2466.11	3254.16	2806.29	3498.93
Zfpm1	155.833	0.4	0.219021	1.80641	0.071	0.38	69.0936	32.3691	134.857	548.566	112.808	37.3043
Mir6236	216.368	0.4	0.207898	1.91374	0.056	0.33	161.59	153.753	219.972	236.538	295.948	230.409
Cnksr3	352.627	0.4	0.22612	1.7576	0.079	0.4	279.717	283.229	291.822	239.557	501.371	520.066
Rnf145	8309.56	0.4	0.0931018	4.32217	1.5e-05	0.00099	6842.49	7357.89	7145.21	8741.83	9696.66	10073.3
Rasd1	134.488	0.4	0.24318	1.65269	0.098	0.44	91.3818	112.28	108.328	90.589	191.496	212.854
Snord49a	52.0836	0.4	0.246851	1.63704	0.1	0.45	33.4324	43.4959	30.9508	32.2094	91.2217	81.1917
Cd300e	1406.62	0.4	0.110043	3.62857	0.00028	0.0098	1218.05	1282.62	1107.6	1631.61	1623.19	1576.66
Sypl	3611.96	0.4	0.15606	2.55483	0.011	0.13	3055.72	3699.18	2409.74	4651.24	3865.43	3990.46
Etv1	52.2052	0.4	0.241515	1.67389	0.094	0.43	28.9747	51.5882	19.8969	88.5759	32.032	92.1636
Fam177a	1199.33	0.4	0.124237	3.23726	0.0012	0.028	1039.75	1085.37	939.577	1255.16	1449.8	1426.34
1110008L16Rik	448.543	0.4	0.194489	2.06709	0.039	0.27	363.298	364.152	389.095	690.489	451.93	432.291
Slc25a29	84.5302	0.4	0.2462	1.62044	0.11	0.45	44.5765	70.8073	77.3769	134.877	73.1166	106.427
Fam8a1	511.642	0.4	0.189163	2.10615	0.035	0.26	451.337	337.852	491.896	652.24	655.961	480.567
Mir682	234.635	0.4	0.179057	2.22676	0.026	0.22	200.594	186.122	203.391	298.944	265.309	253.45
Map3k1	3532.39	0.4	0.145863	2.76803	0.0056	0.086	2541.97	2901.08	3529.49	4131.86	4526.27	3563.66
Adk	1042.27	0.4	0.152217	2.60626	0.0092	0.12	884.843	948.818	817.985	1087.07	1433.09	1081.83
Nudt15	438.377	0.4	0.199683	1.98864	0.047	0.3	393.387	346.956	349.302	634.123	365.583	540.913
Ext1	565.673	0.4	0.225475	1.78325	0.075	0.38	196.137	204.33	517.32	1243.08	995.082	238.089
Ift27	334.642	0.4	0.177904	2.24904	0.025	0.21	312.035	241.756	287.4	427.781	346.085	392.793
Yaf2	783.241	0.4	0.23024	1.74249	0.081	0.4	716.567	456.201	709.657	1102.17	1212.34	502.511
Arid2	2373.17	0.4	0.138042	2.90756	0.0036	0.063	2085.07	2067.57	1893.52	3248.12	2566.05	2378.7
N6amt1	315.536	0.4	0.20553	1.9436	0.052	0.32	327.637	218.491	234.342	447.912	320.32	344.516
Qk	2305.4	0.4	0.221932	1.7851	0.074	0.38	1252.6	1122.8	1250.19	7478.62	1264.57	1463.65
Axin1	1928.8	0.4	0.204566	1.94709	0.052	0.32	454.68	464.294	1408.26	5663.82	2970.62	611.132
Crisp3	193.491	0.4	0.225678	1.77739	0.076	0.39	161.59	177.018	129.33	311.022	199.852	182.133
Gltscr1l	2270.05	0.4	0.224675	1.77728	0.076	0.39	1878.9	1518.31	2109.07	4355.32	1999.91	1758.79
Arhgap12	1631.8	0.4	0.148047	2.67797	0.0074	0.1	1366.27	1267.45	1523.22	1742.33	2238.06	1653.46
Esco1	4339.07	0.4	0.119072	3.34489	0.00082	0.021	4164.56	3771	3181.3	5003.53	4854.94	5059.12
Nsdhl	616.785	0.4	0.162712	2.43607	0.015	0.16	522.659	591.747	447.681	726.725	627.41	784.488
Zc4h2	179.023	0.4	0.24839	1.61616	0.11	0.46	91.3818	210.399	81.7985	357.323	114.898	218.34
Cxcr3	1685.5	0.4	0.123099	3.26756	0.0011	0.026	1634.84	1362.53	1310.99	1896.33	1999.22	1909.1
Smap1	1720.74	0.39	0.224753	1.7231	0.085	0.41	1247.03	1066.16	1890.21	2596.88	2378.73	1145.46
Gm7846	53.1575	0.39	0.246427	1.57486	0.12	0.47	37.89	47.5421	36.4777	64.4188	53.6189	78.9974
Ap1s3	41.1168	0.39	0.248208	1.57056	0.12	0.48	26.7459	33.3806	28.74	57.373	67.5458	32.9156
Rgs16	226.34	0.39	0.238693	1.64974	0.099	0.44	56.835	171.961	201.18	79.517	252.775	595.772
Fcrla	2670.64	0.39	0.175346	2.24255	0.025	0.21	2077.26	2643.14	2023.96	3992.96	2809.07	2477.45
Abi1	7157.01	0.39	0.0943987	4.1768	3e-05	0.0017	6181.64	6462.68	5797.74	8752.91	7778.22	7968.86
Gm38481	314.682	0.39	0.204043	1.92168	0.055	0.33	248.514	251.872	282.978	303.976	482.57	318.184
Gm39897	39.4619	0.39	0.232686	1.65776	0.097	0.44	18.945	44.5075	7.73769	43.2814	69.6349	52.6649
H3f3c	203.309	0.39	0.188777	2.091	0.037	0.26	179.42	183.087	147.016	239.557	230.491	240.284
Gm14305	78.6532	0.39	0.238027	1.6556	0.098	0.44	55.7206	52.5997	78.4823	100.654	98.8815	85.5805
Trim2	58.3551	0.39	0.227755	1.72411	0.085	0.41	13.3729	67.7727	17.6862	86.5628	127.432	37.3043
Tusc1	46.4505	0.39	0.226751	1.72356	0.085	0.41	13.3729	16.1845	48.6369	76.4973	100.971	23.0409
LOC108169043	355.152	0.39	0.158962	2.42395	0.015	0.16	286.404	333.806	285.189	400.604	402.49	422.417
Ncapg	332.652	0.39	0.193087	2.04267	0.041	0.28	284.175	286.264	261.976	292.904	439.396	431.194
Lnx1	238.878	0.39	0.234257	1.65979	0.097	0.44	270.802	167.914	134.857	362.356	218.654	278.685
Med13l	1714.53	0.39	0.134795	2.88615	0.0039	0.066	1501.11	1357.48	1537.59	2191.25	2029.86	1669.92
Adgrd1	35.5656	0.39	0.238966	1.62312	0.1	0.45	18.945	25.2883	24.3185	26.1701	83.5618	35.1099
Zbed5	226.914	0.39	0.176542	2.21364	0.027	0.22	190.564	190.168	192.337	274.787	243.722	269.908
Kcmf1	1563.12	0.39	0.231786	1.70157	0.089	0.42	933.877	1065.14	1761.98	2074.49	2538.19	1005.02
Frmd4b	1063.36	0.39	0.182044	2.15268	0.031	0.24	917.161	906.334	856.673	903.876	1579.32	1216.78
Hspb6	118.026	0.39	0.227916	1.71652	0.086	0.41	74.6656	106.211	105.012	130.851	124.646	166.772
A230056P14Rik	57.9813	0.39	0.247166	1.55856	0.12	0.48	57.9494	41.4729	33.1615	68.445	61.2787	85.5805
Wnt11	210.627	0.39	0.237841	1.65864	0.097	0.44	56.835	249.849	89.5362	75.4908	343.3	448.749
Usp31	289.908	0.39	0.245708	1.59263	0.11	0.47	169.391	200.284	228.815	723.705	327.284	89.9692
Oat	3453.97	0.39	0.0931857	4.15092	3.3e-05	0.0018	2884.1	3193.41	2851.89	3842.98	4023.5	3927.93
Mir1957b	16.975	0.39	0.224256	1.75399	0.079	0.4	5.57206	14.1615	7.73769	17.1112	32.032	25.2353
Tubb3	44.7707	0.39	0.235256	1.65377	0.098	0.44	42.3477	32.3691	7.73769	84.5497	44.5663	57.0537
Mmp10	11.3309	0.39	0.161621	2.39689	0.017	1	0	0	0	10.0654	11.8379	46.0818
Parp16	273.977	0.39	0.188352	2.09529	0.036	0.26	270.802	207.364	208.918	356.317	298.734	301.726
Ncoa7	1113.06	0.39	0.119534	3.274	0.0011	0.026	1001.86	900.264	958.368	1357.83	1280.59	1179.47
2410006H16Rik	877.965	0.39	0.170406	2.30016	0.021	0.2	637.444	793.042	792.561	805.235	1063.32	1176.18
Git1	495.643	0.39	0.248471	1.57986	0.11	0.47	296.434	408.659	370.304	1295.42	341.907	261.13
Med13	2138.05	0.39	0.246445	1.59298	0.11	0.47	1745.17	1320.05	1388.36	4829.4	2351.57	1193.74
Krt10	26.5187	0.39	0.245925	1.57904	0.11	0.47	18.945	15.173	21.0023	29.1898	39.6919	35.1099
Sgpp1	5195.75	0.39	0.105568	3.69035	0.00022	0.0083	4807.57	4477.05	4107.61	6412.69	5625.8	5743.77
Adam6b	15.6744	0.39	0.191944	2.0208	0.043	0.29	3.34324	10.1153	1.10538	34.2225	9.05253	36.2071
Ctsm	35.4851	0.39	0.234514	1.64388	0.1	0.44	15.6018	21.2422	28.74	37.2421	87.0436	23.0409
Rad1	504.787	0.39	0.197501	1.9759	0.048	0.31	411.218	441.028	408.992	788.124	458.197	521.163
Lrrc6	25.9706	0.39	0.184463	2.13799	0.033	0.25	3.34324	2.02307	13.2646	4.02618	71.7239	61.4424
LOC102634709	91.1865	0.39	0.225441	1.73378	0.083	0.41	75.78	77.888	68.5338	106.694	118.379	99.8439
Ydjc	98.5261	0.39	0.243075	1.62475	0.1	0.45	44.5765	90.0264	95.0631	125.818	120.468	115.205
Magef1	207.407	0.39	0.228234	1.71382	0.087	0.42	147.102	172.972	183.494	175.139	341.907	223.826
Zfp54	332.161	0.39	0.218593	1.76564	0.077	0.39	259.658	356.06	202.285	301.963	471.428	401.57
Adgre1	5272.59	0.39	0.124916	3.0848	0.002	0.041	4448.73	4860.42	4259.05	5133.37	6739.26	6194.71
Sos1	697.338	0.39	0.230661	1.68179	0.093	0.43	422.362	449.121	358.145	2029.19	567.524	357.683
LOC102634533	227.437	0.39	0.186341	2.09001	0.037	0.26	173.848	211.41	186.81	291.898	247.204	253.45
Atad1	2460.41	0.39	0.161837	2.41092	0.016	0.16	2544.2	1927.98	1782.99	3356.82	2576.49	2574
Cep55	123.623	0.39	0.23033	1.71015	0.087	0.42	90.2674	128.465	79.5877	133.87	171.302	138.245
Slk	2999.12	0.39	0.224946	1.7477	0.081	0.4	1292.72	1729.72	1896.84	8927.04	2779.13	1369.29
Pnck	16.2768	0.39	0.189684	2.06955	0.038	0.27	0	4.04613	9.94846	30.1963	34.8174	18.6522
Nxt2	574.589	0.39	0.177325	2.21677	0.027	0.22	444.65	587.701	417.835	583.796	754.146	659.409
Pgap1	2574.88	0.38	0.135996	2.82554	0.0047	0.076	1952.45	2188.96	2470.53	3368.9	2704.62	2763.81
Gm37065	56.2034	0.38	0.248544	1.51261	0.13	0.5	40.1188	38.4383	45.3208	98.6413	38.9955	75.7058
Arl6ip6	995.057	0.38	0.126278	2.97794	0.0029	0.054	862.555	847.665	861.095	1094.11	1260.39	1044.52
Mdk	7.10735	0.38	0.189706	1.98579	0.047	1	2.22882	2.02307	2.21077	11.072	9.74888	15.3606
Trim44	1885.8	0.38	0.226774	1.68035	0.093	0.43	1691.68	976.129	1942.16	3212.89	2089.74	1402.2
Ttbk2	336.442	0.38	0.242402	1.58759	0.11	0.47	365.527	144.649	281.873	488.174	253.471	484.956
Pltp	2766.83	0.38	0.160103	2.35469	0.019	0.18	2110.7	2723.05	2247.25	2486.16	3675.33	3358.49
A530072M11Rik	72.0139	0.38	0.248651	1.51734	0.13	0.5	55.7206	75.865	28.74	117.766	79.3838	74.6086
Toe1	899.073	0.38	0.183723	2.0952	0.036	0.26	773.402	941.737	554.903	1011.58	957.48	1155.34
Scmh1	947.609	0.38	0.144344	2.61141	0.009	0.12	698.736	830.469	906.415	1176.65	1006.92	1066.46
Plekhm2	321.304	0.38	0.24864	1.51403	0.13	0.5	114.784	260.976	343.775	639.155	376.028	193.105
Hopx	2194.45	0.38	0.138951	2.70748	0.0068	0.096	1784.17	2070.61	1797.36	2138.91	2890.54	2485.13
Igfbp7	56.9887	0.38	0.245179	1.54386	0.12	0.49	55.7206	34.3921	43.11	70.4581	72.4203	65.8311
Tmem116	29.4494	0.38	0.247272	1.54377	0.12	0.49	22.2882	16.1845	24.3185	43.2814	35.5138	35.1099
Ubl3	5808.5	0.38	0.242894	1.56141	0.12	0.48	2930.9	2339.68	6490.82	9252.15	10291.3	3546.1
Plekha8	214.123	0.38	0.207382	1.81037	0.07	0.37	195.022	136.557	204.496	221.44	271.576	255.644
Cd163	486.755	0.38	0.197773	1.91356	0.056	0.33	333.209	380.336	509.582	623.051	445.663	628.687
Lilra5	338.741	0.38	0.199483	1.89824	0.058	0.34	216.196	327.737	306.192	460.997	346.085	375.238
Fiz1	1135.9	0.38	0.131438	2.92363	0.0035	0.061	849.182	1081.33	989.319	1245.09	1327.24	1323.21
Fxyd3	15.2112	0.38	0.172776	2.22335	0.026	0.22	1.11441	4.04613	1.10538	2.01309	36.9065	46.0818
Art2b	398.702	0.38	0.231858	1.65356	0.098	0.44	397.845	327.737	239.868	683.443	439.396	303.92
Mylpf	105.985	0.38	0.231848	1.6259	0.1	0.45	86.9241	80.9226	89.5362	162.054	102.363	114.107
Ikzf5	1689.9	0.38	0.172955	2.17494	0.03	0.23	1485.51	1590.13	1231.4	2203.32	2185.14	1443.9
6430531B16Rik	65.0358	0.38	0.244468	1.56359	0.12	0.48	49.0341	42.4844	60.7962	62.4057	95.3998	80.0946
Alg11	517.615	0.38	0.192799	1.99245	0.046	0.3	440.193	453.167	408.992	685.456	692.171	425.708
Thap1	289.682	0.38	0.169211	2.26089	0.024	0.21	267.459	223.549	246.501	339.205	345.389	315.99
Siah1a	825.912	0.38	0.185079	2.0701	0.038	0.27	807.949	576.574	703.025	1057.88	1087	723.045
Nrp1	3860.92	0.38	0.173555	2.17499	0.03	0.23	3566.12	2494.44	3770.47	3481.64	4886.98	4965.86
Hyls1	174.6	0.38	0.225852	1.68889	0.091	0.43	105.869	144.649	176.862	241.571	215.172	163.481
Nxpe2	138.15	0.38	0.237099	1.61073	0.11	0.46	117.013	116.326	97.2738	141.923	120.468	235.895
Gopc	2323.25	0.38	0.138453	2.71862	0.0066	0.094	2232.17	1850.09	1902.37	2761.96	2946.95	2245.94
Zbtb39	53.746	0.38	0.248044	1.51575	0.13	0.5	30.0891	56.6458	29.8454	81.5301	43.1736	81.1917
LOC108168003	410.885	0.38	0.1538	2.46755	0.014	0.15	381.129	341.898	329.405	438.853	476.999	497.025
Cdyl	578.118	0.38	0.248646	1.53951	0.12	0.49	249.628	298.402	732.87	939.106	970.014	278.685
Phf2	410.441	0.38	0.236628	1.60879	0.11	0.46	190.564	446.086	349.302	618.018	530.618	328.059
LOC108167344	674.929	0.38	0.15318	2.45135	0.014	0.15	553.863	563.424	614.594	901.863	723.506	692.324
Gm17039	139.235	0.38	0.204502	1.87772	0.06	0.34	108.098	114.303	124.908	172.119	152.5	163.481
Cep72	421.175	0.38	0.162615	2.34977	0.019	0.18	362.184	321.668	390.201	528.436	435.218	489.345
Gm41024	37.4174	0.38	0.238442	1.58739	0.11	0.47	16.7162	34.3921	21.0023	83.5431	27.1576	41.6931
Il31ra	141.233	0.38	0.215685	1.75881	0.079	0.4	119.242	95.0841	135.962	148.969	174.784	173.355
Dab2	922.977	0.38	0.156614	2.39839	0.016	0.17	661.961	833.503	869.938	951.184	1018.76	1202.52
Rapgef3	80.9852	0.38	0.245956	1.5484	0.12	0.48	63.5215	52.5997	53.0585	125.818	36.2101	154.703
Car15	76.0533	0.38	0.24229	1.56597	0.12	0.48	78.0088	47.5421	54.1638	101.661	77.2947	97.6495
Gm5093	18.2728	0.38	0.222866	1.70645	0.088	0.42	7.80088	13.1499	8.84308	44.2879	20.1941	15.3606
Qpct	601.552	0.38	0.203403	1.88723	0.059	0.34	495.913	510.824	496.318	453.951	842.582	809.723
Ythdc2	1232.34	0.38	0.133563	2.82498	0.0047	0.076	1205.79	1042.89	927.418	1467.54	1389.91	1360.51
Smad4	1350.43	0.38	0.198357	1.89353	0.058	0.34	325.408	577.585	663.231	5045.8	1119.73	370.849
Zdhhc24	373.138	0.38	0.198823	1.90083	0.057	0.33	351.04	242.768	344.88	452.945	497.193	350.002
Abhd17b	2241.15	0.38	0.248128	1.51945	0.13	0.5	1439.82	1178.44	2267.14	3329.65	3929.5	1302.36
Zfx	2592.43	0.38	0.13883	2.72494	0.0064	0.093	2089.52	2451.96	2126.76	3178.67	2456.72	3250.96
Tsga10	301.187	0.37	0.231193	1.59229	0.11	0.47	246.285	216.468	274.135	529.442	307.09	233.701
Cd28	3900.72	0.37	0.149658	2.47077	0.013	0.15	3923.85	3360.31	2762.36	3846	4970.54	4541.25
D630023F18Rik	19.8719	0.37	0.23438	1.57308	0.12	0.47	8.9153	13.1499	15.4754	22.144	37.6028	21.9437
LOC108167725	3073.01	0.37	0.0858627	4.31316	1.6e-05	0.001	2724.74	2546.03	2734.72	3481.64	3447.62	3503.31
Slamf9	409.905	0.37	0.215026	1.71412	0.087	0.42	369.985	259.964	392.412	358.33	445.663	633.076
Gm30956	10.2424	0.37	0.178554	2.09796	0.036	1	4.45765	2.02307	0	9.0589	25.0686	20.8465
Thnsl1	262.146	0.37	0.225865	1.62208	0.1	0.45	197.251	292.333	156.965	386.513	261.131	278.685
Camsap1	506.988	0.37	0.246477	1.51487	0.13	0.5	324.294	259.964	594.697	925.014	648.301	289.657
Wipf1	5510.61	0.37	0.0953491	3.82884	0.00013	0.0055	5008.17	4856.37	4503.34	6223.46	5856.29	6616.03
Fam46c	2489.14	0.37	0.143891	2.5941	0.0095	0.12	2587.66	2009.92	1812.83	3006.55	2738.74	2779.17
Ccnc	1421.72	0.37	0.149617	2.44388	0.015	0.16	1340.64	1290.72	1035.75	1827.88	1411.5	1623.83
Dnaja1	12232.5	0.37	0.193046	1.94069	0.052	0.32	8993.31	11034.8	10872.6	8744.85	15843.3	17906.1
Tmem245	1000.8	0.37	0.203019	1.81665	0.069	0.37	1058.69	639.289	821.301	1285.36	828.655	1371.48
Gpr3	11.0562	0.37	0.172958	2.14542	0.032	1	1.11441	2.02307	2.21077	2.01309	27.1576	31.8184
Plxnd1	955.339	0.37	0.226943	1.6468	0.1	0.44	552.748	779.892	1012.53	1403.12	1334.2	649.534
Cd4	2353.38	0.37	0.163907	2.28147	0.023	0.2	2261.14	1774.23	1987.48	3400.11	2323.02	2374.31
Zfp146	632.548	0.37	0.159407	2.29676	0.022	0.2	481.426	637.266	507.372	705.587	674.762	788.877
Gm34079	51.0052	0.37	0.247476	1.50415	0.13	0.5	42.3477	45.519	22.1077	45.2945	56.4042	94.358
Cd209a	9115.65	0.37	0.141425	2.61997	0.0088	0.11	6381.12	8211.63	8925.98	9110.23	11189.6	10875.3
Cd209d	307.645	0.37	0.218275	1.70953	0.087	0.42	167.162	336.84	258.66	343.231	346.085	393.89
Cdkn2aip	1594.45	0.37	0.113386	3.23825	0.0012	0.028	1356.24	1511.23	1275.61	1747.36	1872.48	1803.77
Zfp827	77.1635	0.37	0.248651	1.48946	0.14	0.51	56.835	72.8304	43.11	119.779	50.8335	119.593
Atm	1453.99	0.37	0.184395	2.00478	0.045	0.3	1282.69	990.291	1424.84	2140.92	1342.56	1542.64
Aldh1a2	41.1294	0.37	0.225769	1.65944	0.097	0.44	46.8053	8.09226	15.4754	33.216	54.3152	88.872
Stt3b	7772.98	0.37	0.119311	3.09437	0.002	0.04	7578	6859.21	5722.58	8533.48	8868.7	9075.92
Phactr2	1298.2	0.37	0.135791	2.71918	0.0065	0.094	1078.75	1053.01	1224.77	1283.34	1609.96	1539.35
Mmp11	58.5472	0.37	0.247597	1.49905	0.13	0.51	51.263	53.6113	29.8454	86.5628	61.975	68.0255
Cnot6	4639.39	0.37	0.133301	2.73965	0.0062	0.091	4824.29	3502.94	3693.09	5267.24	5366.76	5182.01
Dhx40	3527.56	0.37	0.12681	2.89248	0.0038	0.065	3046.8	3493.84	2604.29	3811.78	4137.01	4071.66
Vezf1	2762.05	0.37	0.128577	2.86644	0.0042	0.069	2638.93	2299.21	2215.19	3496.73	3170.48	2751.74
Igfbp4	2628.8	0.37	0.178294	2.09694	0.036	0.26	2743.68	2022.05	1925.58	3850.03	2725.51	2505.97
Rock2	2213.81	0.37	0.244701	1.49985	0.13	0.51	1121.1	1232.05	2284.83	3863.12	3615.44	1166.31
Rplp2-ps1	100.032	0.37	0.229705	1.61967	0.11	0.45	81.3521	99.1302	64.1123	123.805	117.683	114.107
LOC108168050	25.0005	0.37	0.24511	1.49981	0.13	0.51	14.4874	19.2191	18.7915	27.1767	34.1211	36.2071
LOC102642832	49.576	0.37	0.230353	1.60571	0.11	0.46	16.7162	20.2307	53.0585	56.3665	122.557	28.5268
Mef2c	10004.6	0.37	0.130614	2.8512	0.0044	0.071	9242.93	8597.02	8015.14	13416.2	10961.9	9794.58
Enc1	106.299	0.37	0.236672	1.54244	0.12	0.49	103.64	81.9342	71.85	142.929	92.6144	144.829
Ctsg	67.3964	0.37	0.231286	1.61816	0.11	0.45	42.3477	43.4959	36.4777	16.1047	136.484	129.468
Hr	36.2363	0.37	0.23031	1.61225	0.11	0.46	5.57206	24.2768	35.3723	64.4188	36.2101	51.5677
2010109I03Rik	44.6158	0.37	0.207246	1.77747	0.075	0.39	21.1738	18.2076	22.1077	133.87	66.8495	5.48593
Fbxo45	339.618	0.37	0.198556	1.88835	0.059	0.34	66.8647	47.5421	281.873	896.831	595.378	149.217
Iqcb1	577.149	0.37	0.186738	1.95575	0.05	0.31	445.765	534.089	489.685	489.18	733.952	770.224
C2cd2	611.568	0.37	0.175882	2.08982	0.037	0.26	518.202	487.559	556.008	689.483	561.257	856.902
1110038B12Rik	130.817	0.37	0.241043	1.51507	0.13	0.5	103.64	122.395	87.3254	103.674	146.233	221.632
Enpp5	406.834	0.37	0.202701	1.82565	0.068	0.37	433.506	325.714	264.187	483.141	391.348	543.107
Taf4b	1140.78	0.37	0.14723	2.5396	0.011	0.13	1035.29	977.141	920.785	1238.05	1132.96	1540.45
Pura	891.635	0.37	0.180581	2.04062	0.041	0.28	797.919	659.52	816.879	1105.19	1208.86	761.447
Spire1	136.725	0.37	0.242499	1.52437	0.13	0.5	56.835	93.061	129.33	181.178	310.572	49.3734
Mbd2	1456.33	0.37	0.19914	1.86379	1	1	517.087	662.554	562.641	5667.85	756.235	571.634
Adrbk1	7688.67	0.37	0.232224	1.57294	0.12	0.47	3911.59	4238.32	6138.2	20422.8	8063.72	3357.39
Ms4a8a	574.958	0.37	0.19395	1.91391	0.056	0.33	417.905	590.735	444.365	610.972	550.812	834.958
Ms4a7	513.862	0.37	0.185344	1.99838	0.046	0.3	478.083	467.328	361.461	550.58	722.114	503.608
Nox1	110.454	0.37	0.245951	1.50902	0.13	0.5	106.984	86.9918	64.1123	197.283	116.29	91.0664
Rpl36a	631.709	0.37	0.140137	2.60483	0.0092	0.12	533.803	555.332	544.955	801.209	697.741	657.214
Nrk	30.624	0.37	0.178114	2.0695	0.038	0.27	0	18.2076	2.21077	103.674	35.5138	24.1381
Ammecr1	205.494	0.37	0.247774	1.48069	0.14	0.51	105.869	140.603	227.709	398.591	218.654	141.537
Gnl3l	1491.99	0.37	0.121024	3.05494	0.0023	0.044	1380.76	1184.51	1302.14	1850.03	1602.99	1631.52
Ube2w	1387.51	0.36	0.133752	2.71541	0.0066	0.094	1124.44	1362.53	1110.91	1470.56	1722.77	1533.87
Plcl1	198.772	0.36	0.233724	1.54382	0.12	0.49	174.963	161.845	150.332	168.093	345.389	192.008
Fam72a	42.8429	0.36	0.245773	1.45408	0.15	0.52	39.0044	24.2768	28.74	29.1898	76.5984	59.248
Pappa2	69.186	0.36	0.243228	1.48128	0.14	0.51	23.4027	37.4267	82.9038	49.3207	100.274	121.788
Enah	32.4008	0.36	0.212359	1.70562	0.088	0.42	6.68647	10.1153	32.0562	18.1178	91.2217	36.2071
Plpp7	28.3474	0.36	0.214803	1.67244	0.094	0.43	26.7459	2.02307	15.4754	51.3337	38.2992	36.2071
Rbm18	2477.06	0.36	0.115677	3.07471	0.0021	0.042	2228.82	2062.52	2173.19	3153.5	2623.15	2621.18
Epc2	416.352	0.36	0.190989	1.89858	0.058	0.34	343.239	303.46	413.414	495.22	559.864	382.918
Gpr155	1417.41	0.36	0.142148	2.56694	0.01	0.13	1255.94	1040.87	1368.47	1482.64	1575.84	1780.73
Mettl15	191.324	0.36	0.220238	1.62352	0.1	0.45	161.59	202.307	113.855	217.413	246.507	206.271
Rps21	377.444	0.36	0.168027	2.16279	0.031	0.24	320.951	337.852	309.508	470.056	367.672	458.624
Siah2	1091.15	0.36	0.214379	1.66207	0.096	0.44	680.906	809.226	1252.4	1143.43	1692.13	968.815
F630111L10Rik	78.8741	0.36	0.248495	1.42955	0.15	0.53	69.0936	39.4498	68.5338	151.988	56.4042	87.7749
Celsr2	77.5631	0.36	0.248001	1.43381	0.15	0.53	84.6953	45.519	42.0046	49.3207	125.343	118.496
Slc9b1	7.77842	0.36	0.160514	2.22995	0.026	1	0	1.01153	0	24.1571	16.016	5.48593
Usp45	2006.31	0.36	0.140286	2.59183	0.0095	0.12	1849.92	1592.15	1752.03	1883.24	2500.59	2459.89
Ube2j1	6020.96	0.36	0.106559	3.39461	0.00069	0.019	5496.28	5606.93	4593.98	6654.26	6937.72	6836.56
Gm20875	59.5918	0.36	0.24597	1.45197	0.15	0.52	49.0341	50.5767	40.8992	94.6151	59.886	62.5396
Rheb	2644.51	0.36	0.140241	2.59651	0.0094	0.12	2224.37	2375.08	2245.04	2422.75	3403.75	3196.1
LOC108167360	13.6198	0.36	0.18327	1.96269	0.05	1	0	7.08073	4.42154	38.2487	18.8014	13.1662
Ccni	5597.12	0.36	0.108536	3.34677	0.00082	0.021	5128.52	4786.57	4665.83	5940.62	7095.79	5965.4
B3glct	262.887	0.36	0.209715	1.73497	0.083	0.41	249.628	158.811	252.028	274.787	293.163	348.905
Nfe2l3	15.0629	0.36	0.198072	1.82025	0.069	0.37	1.11441	6.0692	11.0538	14.0916	38.2992	19.7493
Klra17	320.442	0.36	0.180528	1.98255	0.047	0.3	276.374	249.849	295.138	305.989	394.83	400.473
Zfp112	66.2528	0.36	0.245795	1.4737	0.14	0.52	24.5171	61.7035	55.2692	89.5824	122.557	43.8874
LOC108167434	305.893	0.36	0.208882	1.71017	0.087	0.42	281.946	311.552	177.967	321.088	369.761	373.043
Mex3b	52.6937	0.36	0.219773	1.64909	0.099	0.44	66.8647	14.1615	5.52692	75.4908	69.6349	84.4833
Gm35147	35.44	0.36	0.226926	1.56669	0.12	0.48	34.5468	11.1269	17.6862	78.5104	18.1051	52.6649
Prap1	229.857	0.36	0.173003	2.07063	0.038	0.27	35.6612	72.8304	25.4238	17.1112	609.305	618.813
Wwc2	303.935	0.36	0.219201	1.65617	0.098	0.44	184.992	255.918	316.14	284.852	330.766	450.943
Smarca5	6335.78	0.36	0.21953	1.63526	0.1	0.45	5686.84	3337.05	6795.9	8882.75	8849.9	4462.25
4930432K21Rik	68.1164	0.36	0.236437	1.52845	0.13	0.49	17.8306	86.9918	27.6346	79.517	138.573	58.1508
Mt1	370.068	0.36	0.233656	1.54573	0.12	0.49	254.086	318.633	332.721	232.512	509.727	572.731
Tmem123	15321.1	0.36	0.116859	3.12247	0.0018	0.038	14628.9	12974.9	12221.1	19603.5	16223.5	16274.6
Sesn3	557.579	0.36	0.140598	2.55631	0.011	0.13	458.023	508.801	478.632	687.47	613.483	599.063
Gk5	177.576	0.36	0.237281	1.50921	0.13	0.5	149.331	151.73	130.435	156.014	160.857	317.087
Slc25a36	3162.17	0.36	0.11535	3.11296	0.0019	0.038	3117.01	2625.94	2499.27	3443.39	3657.92	3629.49
Gm38623	26.2086	0.36	0.229097	1.58101	0.11	0.47	5.57206	27.3114	14.37	30.1963	34.8174	44.9846
Ppp3r1	6195.05	0.36	0.113212	3.18036	0.0015	0.033	5940.93	5068.79	5136.72	7601.42	7076.3	6346.12
Pank3	1777.99	0.36	0.19623	1.82139	0.069	0.37	1865.53	1355.45	1299.93	2693.51	1474.17	1979.32
Col23a1	150.487	0.36	0.24341	1.46715	0.14	0.52	177.192	103.176	79.5877	130.851	197.067	215.048
Gemin5	1332.64	0.36	0.101822	3.50524	0.00046	0.014	1184.62	1106.62	1192.71	1490.69	1510.38	1510.82
Mnt	444.716	0.36	0.184138	1.92992	0.054	0.32	388.93	432.936	316.14	494.213	435.914	600.161
E230016K23Rik	255.263	0.36	0.206234	1.72479	0.085	0.41	231.798	251.872	161.386	286.865	263.916	335.739
Nubpl	111.295	0.36	0.225513	1.60783	0.11	0.46	84.6953	84.9688	106.117	110.72	151.804	129.468
Mnat1	395.755	0.36	0.189811	1.9116	0.056	0.33	371.099	320.656	316.14	350.277	536.885	479.47
Akt1	2238.11	0.36	0.210411	1.70147	0.089	0.42	862.555	1106.62	1352.99	7418.23	1999.22	689.033
Chdh	121.243	0.36	0.241321	1.50752	0.13	0.5	145.988	78.8996	21.0023	173.126	98.8815	209.562
Tnfsf11	88.049	0.36	0.248177	1.44244	0.15	0.53	83.5809	79.9111	39.7938	71.4646	114.201	139.343
Sepp1	12072	0.36	0.101848	3.57487	0.00035	0.011	10550.1	10346	10569.7	12210.4	15048.8	13707.1
Fam118a	651.214	0.36	0.146188	2.4712	0.013	0.15	558.32	554.32	571.484	840.464	655.264	727.434
Larp4	4693.58	0.36	0.121424	2.97816	0.0029	0.054	4093.24	4134.14	3978.28	6098.65	4597.29	5259.91
Usp7	1575.82	0.36	0.243628	1.48421	0.14	0.51	850.296	1324.1	1108.7	3796.68	1405.23	969.912
A930007A09Rik	87.0957	0.36	0.248596	1.44118	0.15	0.53	42.3477	57.6574	96.1685	61.3992	119.076	145.926
Clcn2	144.272	0.36	0.240397	1.47952	0.14	0.51	89.153	126.442	132.646	221.44	107.238	188.716
Rsph1	22.8815	0.36	0.233705	1.55143	0.12	0.48	20.0594	14.1615	8.84308	25.1636	22.9795	46.0818
B3galt4	330.705	0.36	0.200697	1.78715	0.074	0.38	293.09	215.457	329.405	426.775	316.839	402.667
Memo1	1041.4	0.36	0.162997	2.18953	0.029	0.23	858.097	1021.65	808.036	1070.96	1433.09	1056.59
Msh6	1701.84	0.36	0.142455	2.50828	0.012	0.14	1673.85	1478.86	1262.35	1705.09	2019.41	2071.49
Slc12a2	508.638	0.36	0.217532	1.63386	0.1	0.45	198.365	123.407	506.266	1277.3	704.009	242.478
Smad7	1485.66	0.36	0.240692	1.49896	0.13	0.51	599.554	687.842	1722.19	2042.28	2828.57	1033.55
BC021614	176.175	0.36	0.241698	1.49338	0.14	0.51	99.1827	154.765	169.124	126.825	277.843	229.312
Frat2	485.828	0.36	0.213961	1.66888	0.095	0.43	298.662	485.536	436.627	399.598	684.511	610.035
Fam204a	1245.12	0.36	0.15494	2.29248	0.022	0.2	1166.79	1020.64	1036.85	1333.67	1710.23	1202.52
Gpr82	21.7901	0.36	0.229459	1.58424	0.11	0.47	13.3729	19.2191	6.63231	33.216	18.8014	39.4987
Zfp280c	583.226	0.36	0.166314	2.15116	0.031	0.24	540.49	477.444	485.264	747.862	709.579	538.718
Mtmr1	3400.67	0.36	0.133562	2.72009	0.0065	0.094	3480.31	2613.8	2722.56	3944.65	3582.02	4060.68
Brcc3	1566.35	0.36	0.147927	2.42962	0.015	0.16	1370.73	1443.46	1239.14	2138.91	1576.53	1629.32
Tex30	868.241	0.35	0.181513	1.93516	0.053	0.32	654.16	935.668	641.123	856.569	1168.47	953.454
Fn1	42913.6	0.35	0.118862	2.91426	0.0036	0.062	36803.5	35267.1	40301.2	46511.4	42888.8	55709.6
Lbr	16526	0.35	0.103532	3.41063	0.00065	0.018	16160.1	13674.9	13422.7	19235.1	18904.5	17759
LOC105244034	263.244	0.35	0.199971	1.75279	0.08	0.4	206.166	205.341	258.66	370.408	272.272	266.616
Olfm1	729.44	0.35	0.230497	1.52991	0.13	0.49	298.662	312.564	749.451	1808.76	820.995	386.209
Mvb12b	129.699	0.35	0.220673	1.57186	0.12	0.47	119.242	120.372	86.22	140.916	169.909	141.537
Ppp6c	3461.25	0.35	0.0969751	3.62913	0.00028	0.0098	3222.88	3003.24	2845.26	4080.53	3735.91	3879.65
Zak	570.549	0.35	0.203267	1.7236	0.085	0.41	599.554	496.663	353.723	515.351	692.171	765.836
Pcna	2275.39	0.35	0.130888	2.63861	0.0083	0.11	2001.48	1971.48	1976.43	2188.23	2961.57	2553.15
Kcnb1	115.426	0.35	0.226258	1.53132	0.13	0.49	103.64	108.234	76.2715	115.753	150.411	138.245
Atp9a	53.4316	0.35	0.212404	1.64837	0.099	0.44	6.68647	12.1384	64.1123	31.2029	119.772	86.6777
Snx16	245.64	0.35	0.226621	1.54518	0.12	0.49	177.192	272.102	162.492	249.623	373.243	239.186
Pik3ca	913.531	0.35	0.230779	1.52568	0.13	0.49	401.188	655.473	653.282	2456.97	880.881	433.388
Atp11b	10177	0.35	0.149196	2.35978	0.018	0.18	10468.8	8170.15	7777.49	13729.3	10238.4	10677.8
Ankrd50	1498.22	0.35	0.200616	1.765	0.078	0.39	1370.73	1184.51	1251.3	1094.11	1794.49	2294.22
Car14	33.3878	0.35	0.23532	1.49567	0.13	0.51	8.9153	38.4383	17.6862	42.2748	55.7079	37.3043
Arhgap29	172.184	0.35	0.241744	1.43691	0.15	0.53	149.331	105.199	162.492	302.97	180.354	132.759
Snhg8	196.695	0.35	0.221577	1.55944	0.12	0.48	134.844	190.168	168.018	199.296	189.407	298.435
Gm31828	26.3308	0.35	0.228094	1.54397	0.12	0.49	20.0594	7.08073	21.0023	18.1178	52.2262	39.4987
LOC105244657	34.53	0.35	0.242267	1.44514	0.15	0.53	18.945	38.4383	14.37	33.216	47.3517	54.8593
Napepld	162.732	0.35	0.24778	1.41596	0.16	0.54	168.276	115.315	97.2738	111.726	320.32	163.481
Atg9b	37.8153	0.35	0.245507	1.42924	0.15	0.53	22.2882	33.3806	25.4238	31.2029	41.0846	73.5114
Dancr	40.0667	0.35	0.245131	1.42433	0.15	0.54	13.3729	41.4729	30.9508	47.3076	48.0481	59.248
Stx1a	175.889	0.35	0.222419	1.55732	0.12	0.48	140.416	164.88	134.857	186.211	160.16	268.811
Nudt1	134.514	0.35	0.227347	1.5516	0.12	0.48	144.874	90.0264	99.4846	141.923	178.265	152.509
Katnal1	206.244	0.35	0.238657	1.4495	0.15	0.53	209.509	120.372	174.651	321.088	260.434	151.412
Tmem176b	4163.85	0.35	0.190535	1.85819	0.063	0.35	3162.7	3479.67	3997.07	3056.87	5781.09	5505.68
Gm15706	58.4693	0.35	0.245238	1.43695	0.15	0.53	26.7459	31.3575	67.4285	62.4057	113.505	49.3734
Zfp772	165.113	0.35	0.248224	1.39815	0.16	0.55	52.3774	139.592	192.337	242.577	176.176	187.619
Zik1	53.1832	0.35	0.239877	1.44008	0.15	0.53	31.2035	20.2307	57.48	33.216	66.1531	110.816
Ceacam5	93.2313	0.35	0.193469	1.82766	0.068	0.37	0	53.6113	53.0585	166.08	233.973	52.6649
Uri1	1768.87	0.35	0.109075	3.23775	0.0012	0.028	1596.95	1433.34	1597.28	1893.31	2121.77	1970.55
Fam103a1	2695.41	0.35	0.115309	3.06293	0.0022	0.043	2355.87	2597.62	2089.18	3035.74	3178.83	2915.22
Zfp689	285.064	0.35	0.179604	1.96768	0.049	0.31	220.654	225.572	286.295	318.068	340.515	319.281
C330021F23Rik	66.3247	0.35	0.238271	1.47068	0.14	0.52	50.1485	59.6804	51.9531	86.5628	79.3838	70.2199
Ash2l	2571.13	0.35	0.109821	3.14517	0.0017	0.036	2198.74	2387.22	2159.92	3031.71	3036.78	2612.4
Nxnl1	23.4386	0.35	0.234534	1.48715	0.14	0.51	11.1441	23.2653	11.0538	43.2814	29.943	21.9437
Cnep1r1	766.2	0.35	0.166375	2.09166	0.036	0.26	757.8	644.347	580.327	728.738	886.452	999.536
Gm33578	146.852	0.35	0.21595	1.63268	0.1	0.45	118.128	127.453	123.803	200.302	177.569	133.857
Ets1	38960.8	0.35	0.0956221	3.70537	0.00021	0.0079	34823.1	33953.1	33258.8	48530.5	40625	42574.1
Cgnl1	86.0395	0.35	0.247986	1.40586	0.16	0.55	76.8944	44.5075	79.5877	63.4123	119.076	132.759
Tmod3	14153.3	0.35	0.11303	3.11579	0.0018	0.038	13358.5	12536.9	11112.4	17729.3	15345.4	14837.2
Hemk1	215.629	0.35	0.226239	1.53085	0.13	0.49	167.162	233.664	137.068	190.237	263.916	301.726
Setd2	4556.65	0.35	0.109484	3.15483	0.0016	0.035	4457.65	3552.5	3945.12	5125.32	5145.32	5113.98
Vipr1	807.212	0.35	0.22518	1.57502	0.12	0.47	840.267	742.465	424.468	1323.61	729.077	783.391
R3hdm2	1665.94	0.35	0.166931	2.09511	0.036	0.26	1286.03	1246.21	1775.25	1995.98	2107.85	1584.34
Pik3ip1	3515.73	0.35	0.145543	2.42857	0.015	0.16	2987.74	3097.31	3043.12	4948.17	3538.84	3479.18
Gdpd1	41.3328	0.35	0.237057	1.45667	0.15	0.52	47.9197	16.1845	18.7915	39.2552	86.3472	39.4987
Sp4	1625.91	0.35	0.177667	1.96691	0.049	0.31	1808.69	1242.16	1136.34	2154	1700.48	1713.8
Sugct	16.6828	0.35	0.210663	1.66079	0.097	0.44	10.0297	2.02307	13.2646	17.1112	31.3357	26.3325
Smim13	750.576	0.35	0.187714	1.88924	0.059	0.34	821.322	591.747	506.266	884.752	736.041	963.329
Rnf44	3211.21	0.35	0.121654	2.89617	0.0038	0.064	2891.9	2515.68	2975.7	3433.32	3380.08	4070.56
Zfp935	654.484	0.35	0.166754	2.11136	0.035	0.26	621.842	627.15	441.048	711.627	765.984	759.253
Sorbs3	87.9486	0.35	0.248631	1.40008	0.16	0.55	82.4665	70.8073	48.6369	171.112	87.7399	66.9283
Csrnp2	453.81	0.35	0.187349	1.86024	0.063	0.35	312.035	409.671	443.259	443.886	609.305	504.705
Snn	1876.26	0.35	0.18268	1.90364	0.057	0.33	1280.46	2038.24	1506.64	2630.1	1995.04	1807.06
Fam43a	3022.52	0.35	0.177082	1.99869	0.046	0.3	1945.76	3144.86	2678.35	2807.25	3517.95	4040.94
Cxadr	57.2743	0.35	0.245378	1.43756	0.15	0.53	24.5171	25.2883	72.9554	90.589	63.3677	66.9283
Hmgn1	2454.5	0.35	0.145799	2.43024	0.015	0.16	2137.44	2271.9	1960.95	3343.74	2670.5	2342.49
Snhg9	17.2663	0.35	0.231334	1.52408	0.13	0.5	15.6018	9.1038	7.73769	23.1505	27.1576	20.8465
C2	96.5005	0.35	0.246667	1.41338	0.16	0.54	117.013	70.8073	23.2131	135.883	119.076	113.01
Gm7030	52.8535	0.35	0.248204	1.41231	0.16	0.54	31.2035	50.5767	40.8992	47.3076	70.3312	76.803
Tnfaip8l1	189.771	0.35	0.214747	1.63131	0.1	0.45	167.162	122.395	189.021	186.211	242.329	231.506
Epc1	1542.78	0.35	0.121528	2.84904	0.0044	0.071	1425.33	1416.15	1197.13	1626.58	1819.56	1771.96
B4galt6	212.185	0.35	0.246397	1.40898	0.16	0.54	99.1827	63.7266	300.665	276.8	372.547	160.189
Map3k2	2281.98	0.35	0.152042	2.28334	0.022	0.2	2359.21	1829.86	1742.09	2383.5	2380.82	2996.41
Ppic	151.127	0.35	0.248051	1.4091	0.16	0.54	141.53	149.707	60.7962	271.767	154.589	128.371
Csnk1g3	3321.19	0.35	0.18554	1.91141	0.056	0.33	2894.13	2240.55	3369.21	4987.43	3429.52	3006.29
Cd226	1624.86	0.35	0.165105	2.10253	0.036	0.26	1741.83	1147.08	1318.72	2078.51	1669.15	1793.9
Blnk	4233.21	0.35	0.142261	2.42787	0.015	0.16	3061.29	4242.37	3733.99	5390.04	4348	4623.54
Abcc2	40.3466	0.35	0.188406	1.85129	0.064	0.35	13.3729	0	28.74	118.772	36.2101	44.9846
A230072C01Rik	149.885	0.35	0.208045	1.67015	0.095	0.43	133.729	121.384	124.908	202.315	154.589	162.383
Kantr	867.594	0.35	0.149741	2.34641	0.019	0.18	885.958	645.358	721.816	974.335	1018.06	960.038
Fam126b	702.417	0.34	0.165695	2.06963	0.038	0.27	592.867	627.15	602.435	625.064	889.237	877.749
Rnf2	3927.75	0.34	0.110081	3.11845	0.0018	0.038	3782.31	3406.84	3122.71	4647.21	4141.88	4465.55
Otud1	567.5	0.34	0.22252	1.55008	0.12	0.48	269.688	143.638	581.432	1106.19	1047.31	256.741
Zmynd19	285.434	0.34	0.246793	1.38673	0.17	0.56	181.649	66.7612	381.358	441.873	445.663	195.299
Gm13707	12.1435	0.34	0.197497	1.71724	0.086	1	2.22882	10.1153	3.31615	14.0916	29.943	13.1662
Itga4	13096.2	0.34	0.167067	2.06373	0.039	0.27	13858.8	9221.14	10847.1	16217.4	11638.1	16794.6
Nckap1	138.83	0.34	0.236607	1.45759	0.14	0.52	161.59	77.888	101.695	173.126	149.715	168.967
Aplnr	136.676	0.34	0.24699	1.36692	0.17	0.56	127.043	70.8073	127.119	103.674	143.448	247.964
Haus2	1034.81	0.34	0.135146	2.54657	0.011	0.13	838.038	977.141	889.835	1127.33	1305.65	1070.85
Mafb	2886.32	0.34	0.197294	1.72489	0.085	0.41	2112.93	2552.1	2733.62	2057.38	4007.49	3854.41
Nfatc2	1918.26	0.34	0.116637	2.92396	0.0035	0.061	1867.75	1517.3	1651.44	2088.58	2151.72	2232.77
Jade1	1464.54	0.34	0.180722	1.87822	0.06	0.34	1374.07	935.668	1475.69	1929.54	1694.22	1378.07
Foxo1	5606.43	0.34	0.17356	1.96775	0.049	0.31	5348.06	4046.13	5120.14	8035.24	6338.17	4750.81
Ciart	759.574	0.34	0.203692	1.66231	0.096	0.44	538.261	684.808	718.5	575.743	1020.85	1019.29
Pdp1	565.988	0.34	0.184705	1.83896	0.066	0.36	592.867	423.832	444.365	548.566	765.287	621.007
P3h1	181.629	0.34	0.24812	1.36999	0.17	0.56	64.6359	152.741	208.918	252.643	266.005	144.829
Tmem200b	542.318	0.34	0.176717	1.91253	0.056	0.33	539.375	358.083	507.372	640.162	591.2	617.716
Pafah2	159.344	0.34	0.24336	1.39068	0.16	0.55	129.272	123.407	133.752	97.6348	256.953	215.048
Phf13	523.646	0.34	0.205105	1.6572	0.097	0.44	512.63	384.383	438.838	453.951	544.545	807.529
Armc10	1066.68	0.34	0.164937	2.05309	0.04	0.28	1074.29	867.895	831.249	1414.19	1215.13	997.342
Sepsecs	390.272	0.34	0.181573	1.85895	0.063	0.35	308.692	359.094	340.458	527.429	364.887	441.069
Gm31216	13.6476	0.34	0.20922	1.63398	0.1	1	7.80088	4.04613	8.84308	33.216	18.1051	9.87467
Stap1	2864.88	0.34	0.10454	3.22621	0.0013	0.029	2412.7	2703.83	2430.74	3227.99	3412.11	3001.9
Sppl3	678.221	0.34	0.19667	1.74297	0.081	0.4	246.285	346.956	265.292	2606.95	376.725	227.117
Hvcn1	9982.61	0.34	0.117225	2.86457	0.0042	0.069	8930.9	9101.77	8229.59	12876.7	10740.5	10016.2
Rpa3	324.903	0.34	0.177223	1.92465	0.054	0.33	285.289	268.056	287.4	405.637	396.919	306.115
Sspo	52.2967	0.34	0.247419	1.38299	0.17	0.56	43.4621	46.5305	26.5292	76.4973	85.6509	35.1099
Rmnd5a	2009.98	0.34	0.237707	1.42303	0.15	0.54	1062.03	854.745	2164.34	4216.41	2834.14	928.219
Gm5879	106.285	0.34	0.226944	1.49211	0.14	0.51	84.6953	90.0264	91.7469	138.903	135.788	96.5523
Ccdc174	707.588	0.34	0.165805	2.03583	0.042	0.28	608.469	553.309	678.706	649.221	885.756	870.068
March8	487.02	0.34	0.202249	1.67075	0.095	0.43	547.176	317.621	381.358	511.324	511.816	652.826
Smim10l1	654.969	0.34	0.184465	1.86303	0.062	0.35	481.426	558.366	647.755	604.933	921.966	715.365
Zfp788	330.933	0.34	0.241928	1.40075	0.16	0.55	274.145	270.079	261.976	434.827	566.828	177.744
Chst15	2180.91	0.34	0.102901	3.26557	0.0011	0.026	1803.12	1946.19	2000.75	2390.54	2600.17	2344.69
Slc25a15	471.217	0.34	0.19956	1.69332	0.09	0.42	478.083	455.19	274.135	533.468	518.083	568.342
Adgrl1	239.669	0.34	0.221041	1.55837	0.12	0.48	169.391	273.114	159.175	322.094	238.848	275.394
Gm38426	106.625	0.34	0.240436	1.39748	0.16	0.55	65.7503	82.9457	112.749	139.91	146.233	92.1636
Ctrl	24.2261	0.34	0.222585	1.51949	0.13	0.5	20.0594	17.1961	5.52692	53.3468	17.4087	31.8184
Rhou	34.9446	0.34	0.195836	1.72324	0.085	0.41	6.68647	24.2768	13.2646	126.825	32.032	6.58311
Cep70	506.063	0.34	0.208349	1.64709	0.1	0.44	586.181	399.556	300.665	646.201	558.472	545.301
Gm17021	47.1971	0.34	0.247991	1.36086	0.17	0.57	40.1188	35.4037	35.3723	50.3272	47.3517	74.6086
Mex3d	37.8174	0.34	0.186438	1.81284	0.07	0.37	5.57206	26.2999	7.73769	158.027	21.5868	7.6803
A230046K03Rik	5566.42	0.34	0.116284	2.88504	0.0039	0.066	5506.31	4690.48	4451.38	6779.07	5951	6020.26
Tbc1d30	192.602	0.34	0.21722	1.57176	0.12	0.47	189.45	125.43	172.44	201.309	269.487	197.493
Pex13	1154.12	0.34	0.129372	2.60102	0.0093	0.12	980.683	1087.4	960.579	1445.4	1256.91	1193.74
Maml1	350.399	0.34	0.244692	1.40319	0.16	0.55	251.857	302.448	287.4	607.953	480.481	172.258
Rapgefl1	37.5267	0.34	0.246787	1.39508	0.16	0.55	27.8603	30.346	24.3185	68.445	44.5663	29.624
Top2a	1017.13	0.34	0.212349	1.62446	0.1	0.45	1132.24	632.208	810.247	1177.66	836.315	1514.12
Wdr35	59.3312	0.34	0.243349	1.39445	0.16	0.55	67.9791	33.3806	25.4238	46.301	122.557	60.3452
Ttc8	30.1787	0.34	0.232731	1.44994	0.15	0.53	11.1441	24.2768	23.2131	18.1178	41.7809	62.5396
Gm26583	11.2378	0.34	0.211436	1.62218	0.1	1	7.80088	4.04613	5.52692	13.0851	13.927	23.0409
Gdi2	14930.2	0.34	0.09218	3.69916	0.00022	0.0081	12987.4	14195.9	12146	16448.9	17351.6	16451.2
Tubb2b	187.948	0.34	0.227315	1.50793	0.13	0.5	106.984	209.387	152.543	210.368	202.637	245.77
6720489N17Rik	149.123	0.34	0.244817	1.40267	0.16	0.55	66.8647	162.857	128.225	201.309	208.208	127.274
Btd	478.303	0.34	0.148096	2.32439	0.02	0.19	397.845	420.798	426.678	529.442	499.282	595.772
Ggact	79.674	0.34	0.248407	1.35949	0.17	0.57	89.153	61.7035	35.3723	122.798	93.3107	75.7058
Tmtc4	355.725	0.34	0.23121	1.47368	0.14	0.52	454.68	209.387	221.077	384.5	476.303	388.404
Golph3	5148.33	0.34	0.0934547	3.63031	0.00028	0.0098	4321.69	4700.59	4547.55	5379.98	6088.87	5851.29
Myc	5701.5	0.34	0.198592	1.69221	0.091	0.42	3137.07	6125.84	5371.06	5043.79	6911.26	7619.96
Peg13	1597.87	0.34	0.13112	2.55529	0.011	0.13	1421.99	1307.91	1464.63	2067.44	1653.13	1672.11
Vdr	155.416	0.34	0.245969	1.36552	0.17	0.56	167.162	38.4383	135.962	105.687	190.103	295.143
Dirc2	1524.09	0.34	0.180795	1.8684	0.062	0.35	1372.96	1325.11	1243.56	1203.83	1889.19	2109.89
Senp7	1963.13	0.34	0.129251	2.61239	0.009	0.12	1802	1771.19	1575.17	2406.65	1908.69	2315.06
Snora78	15.3039	0.34	0.224868	1.51927	0.13	0.5	6.68647	14.1615	6.63231	19.1243	24.3722	20.8465
LOC105246244	195.568	0.34	0.221999	1.54849	0.12	0.48	197.251	161.845	131.541	273.78	171.998	236.992
Camk2a	20.1565	0.34	0.216284	1.56964	0.12	0.48	6.68647	22.2537	4.42154	22.144	36.9065	28.5268
Hectd2	138.879	0.34	0.236525	1.41796	0.16	0.54	108.098	83.9572	151.438	204.328	155.982	129.468
Fundc1	1880.58	0.34	0.134991	2.49984	0.012	0.14	1724	1681.17	1523.22	2444.9	2070.24	1839.98
Rpl39	782.556	0.34	0.136897	2.45908	0.014	0.15	647.473	709.085	693.076	836.438	819.602	989.662
Sh3bgrl	7907.42	0.34	0.102873	3.30088	0.00096	0.024	7771.91	6457.63	6584.78	9002.53	8670.24	8957.42
BC065397	154.078	0.34	0.244936	1.368	0.17	0.56	131.501	122.395	117.171	216.407	91.2217	245.77
Gm15266	24.9703	0.34	0.244827	1.40275	0.16	0.55	14.4874	17.1961	22.1077	30.1963	36.2101	29.624
Map4k4	1155.48	0.33	0.230161	1.43065	0.15	0.53	458.023	573.539	1199.34	2328.14	1895.46	478.373
Fam117b	2833.17	0.33	0.22574	1.44186	0.15	0.53	1226.97	1176.41	2897.21	6170.11	4439.92	1088.41
Gm38609	81.4321	0.33	0.248649	1.33538	0.18	0.58	70.208	51.5882	67.4285	48.3141	112.808	138.245
2900060B14Rik	49.7787	0.33	0.248492	1.34063	0.18	0.58	24.5171	35.4037	54.1638	47.3076	62.6714	74.6086
Rab7b	1644.28	0.33	0.167825	1.94584	0.052	0.32	1405.27	1504.15	1385.05	1359.84	2147.54	2063.81
Sft2d2	7683.35	0.33	0.12576	2.61044	0.009	0.12	7369.61	6176.42	6701.95	7487.68	8572.05	9792.38
Adamtsl2	12.2659	0.33	0.155971	2.11372	0.035	1	0	1.01153	1.10538	2.01309	58.4933	10.9719
Lgr4	42.5101	0.33	0.23846	1.38375	0.17	0.56	39.0044	18.2076	30.9508	42.2748	96.0961	28.5268
Srsf6	4018.92	0.33	0.130549	2.56014	0.01	0.13	3758.91	3350.2	3447.69	3759.44	5031.12	4766.18
Atp1a1	5523.91	0.33	0.171148	1.90554	0.057	0.33	5002.6	4747.12	4663.62	4301.97	7113.2	7314.94
Magi3	157.775	0.33	0.220358	1.50392	0.13	0.5	95.8394	112.28	69.6392	554.606	83.5618	30.7212
Alg14	321.56	0.33	0.192433	1.69077	0.091	0.42	257.429	268.056	307.297	422.748	388.563	285.268
Mtap	1233.93	0.33	0.15765	2.07724	0.038	0.27	1150.07	992.314	1089.91	1249.12	1705.36	1216.78
Zfp593	486.147	0.33	0.187096	1.73964	0.082	0.4	406.76	503.743	350.407	455.964	564.739	635.271
Cnr2	4048.59	0.33	0.123661	2.68506	0.0073	0.099	3046.8	4012.75	3595.82	4787.12	4318.75	4530.28
Gm6745	84.2932	0.33	0.245065	1.36674	0.17	0.56	60.1783	64.7381	78.4823	133.87	103.756	64.734
LOC108169093	88.3949	0.33	0.245308	1.35125	0.18	0.57	88.0386	63.7266	61.9015	134.877	114.898	66.9283
Ppargc1a	86.3114	0.33	0.237903	1.37412	0.17	0.56	98.0683	54.6228	25.4238	204.328	84.9545	50.4705
Tmem120b	157.132	0.33	0.22935	1.42955	0.15	0.53	104.755	180.053	109.433	196.276	158.071	194.202
Cdk8	240.793	0.33	0.248552	1.34122	0.18	0.58	121.471	213.433	218.866	331.153	458.894	100.941
Plxna1	199.826	0.33	0.240807	1.37396	0.17	0.56	164.933	95.0841	231.025	259.688	271.576	176.647
Aebp2	2674.84	0.33	0.121702	2.70074	0.0069	0.097	2543.09	2258.75	2252.77	2786.11	3394	2814.28
St8sia1	980.49	0.33	0.175123	1.85663	0.063	0.35	962.852	865.872	726.238	1317.57	870.436	1139.98
Lair1	2674.27	0.33	0.137838	2.40951	0.016	0.16	2336.92	2649.2	2032.8	2747.87	2865.48	3413.34
Pira6	517.685	0.33	0.155296	2.13138	0.033	0.25	483.655	445.075	424.468	573.73	520.869	658.311
Zfp111	76.4424	0.33	0.248445	1.33506	0.18	0.58	55.7206	50.5767	72.9554	143.936	69.6349	65.8311
Mir150	73.2012	0.33	0.238835	1.39147	0.16	0.55	57.9494	61.7035	60.7962	104.681	84.9545	69.1227
Grwd1	795.219	0.33	0.131868	2.53528	0.011	0.13	735.512	715.154	636.702	957.223	839.1	887.623
1810026B05Rik	2509.07	0.33	0.246846	1.32695	0.18	0.58	1735.14	1309.94	2574.44	4503.28	3595.25	1336.37
Dlg2	31.2406	0.33	0.202381	1.63612	0.1	0.45	24.5171	9.1038	11.0538	6.03926	44.5663	92.1636
Bcl7c	372.574	0.33	0.204498	1.59423	0.11	0.47	398.96	298.402	260.871	495.22	448.449	333.544
Mtg1	539.901	0.33	0.190304	1.74663	0.081	0.4	572.808	459.236	361.461	664.319	516.691	664.895
Ckap2	96.6094	0.33	0.248573	1.31508	0.19	0.59	67.9791	57.6574	100.59	121.792	62.6714	168.967
Wrn	2138.22	0.33	0.174151	1.89937	0.058	0.34	2274.52	1576.98	1710.03	1938.6	2412.85	2916.32
Saraf	11178	0.33	0.110233	2.96633	0.003	0.055	10253.7	10100.2	9191.27	10999.5	12907.5	13616.1
Mtmr7	126.895	0.33	0.231626	1.44326	0.15	0.53	88.0386	103.176	124.908	133.87	120.468	190.91
Zfp869	3849.69	0.33	0.144511	2.31084	0.021	0.19	2679.05	4009.72	3393.53	4311.03	4241.46	4463.35
Gm17296	329.767	0.33	0.235835	1.41719	0.16	0.54	382.243	196.237	238.763	524.409	380.206	256.741
Ankrd49	521.992	0.33	0.178657	1.82633	0.068	0.37	482.54	407.648	467.578	721.692	487.444	565.051
4931406C07Rik	155.287	0.33	0.219664	1.51329	0.13	0.5	111.441	168.926	112.749	194.263	177.569	166.772
Gm26787	15.5308	0.33	0.19453	1.69184	0.091	0.42	14.4874	2.02307	3.31615	35.229	27.1576	10.9719
Adam10	7876.07	0.33	0.134122	2.49676	0.013	0.14	8059.43	5991.31	6615.73	9914.46	8216.22	8459.3
Arpp19	1492.74	0.33	0.103185	3.19025	0.0014	0.032	1354.01	1254.3	1338.62	1649.73	1743.66	1616.15
Ttk	62.0225	0.33	0.243907	1.35332	0.18	0.57	69.0936	22.2537	43.11	111.726	84.2582	41.6931
B430319G15Rik	7.12364	0.33	0.174096	1.88115	0.06	1	2.22882	2.02307	1.10538	21.1374	4.17809	12.069
Reps1	701.547	0.33	0.197911	1.68498	0.092	0.43	147.102	241.756	547.165	2032.21	1070.98	170.064
Pkib	1706.57	0.33	0.131714	2.52089	0.012	0.14	1430.91	1627.56	1428.16	1913.44	2155.2	1684.18
Gm10778	171.061	0.33	0.220028	1.49022	0.14	0.51	173.848	143.638	117.171	212.381	223.528	155.8
Rps26	1186.58	0.33	0.112829	2.91721	0.0035	0.062	987.369	1080.32	1064.49	1250.13	1348.13	1389.04
Dusp18	115.367	0.33	0.247343	1.35297	0.18	0.57	62.4071	90.0264	106.117	52.3403	227.706	153.606
Mtfp1	35.1099	0.33	0.228899	1.43659	0.15	0.53	8.9153	43.4959	14.37	58.3796	30.6393	54.8593
Nudcd3	3352.39	0.33	0.0974007	3.3553	0.00079	0.021	2995.54	3092.26	2786.67	3871.17	3510.99	3857.71
Xpo1	6377.56	0.33	0.156661	2.12421	0.034	0.25	6957.27	4792.64	4912.33	8236.55	6515.74	6850.83
Acaca	814.153	0.33	0.240742	1.38838	0.17	0.55	855.868	353.025	785.928	1462.51	802.194	625.396
LOC108167918	293.323	0.33	0.184505	1.79799	0.072	0.38	296.434	220.514	243.185	301.963	362.101	335.739
Gm11695	21.1157	0.33	0.212	1.57122	0.12	0.48	18.945	6.0692	8.84308	58.3796	20.1941	14.2634
Myadml2	12.7929	0.33	0.199043	1.68194	0.093	1	3.34324	6.0692	7.73769	34.2225	18.8014	6.58311
F730043M19Rik	47.5297	0.33	0.247897	1.33145	0.18	0.58	36.7756	32.3691	38.6885	31.2029	68.2422	77.9002
Fam208b	2170.22	0.33	0.189625	1.74618	0.081	0.4	2402.67	1425.25	1780.77	3016.61	1952.56	2443.43
LOC108168114	41.3799	0.33	0.248148	1.33304	0.18	0.58	31.2035	33.3806	33.1615	40.2618	54.3152	55.9565
Zfp456	383.831	0.33	0.198899	1.67952	0.093	0.43	312.035	410.682	263.082	510.318	433.825	373.043
Zfp748	1042.12	0.33	0.208475	1.56237	0.12	0.48	899.331	830.469	942.893	1723.2	1051.49	805.334
Kctd6	241.469	0.33	0.234339	1.42569	0.15	0.54	70.208	79.9111	329.405	422.748	468.643	77.9002
Slc4a7	3232.93	0.33	0.163641	1.98981	0.047	0.3	3364.41	2418.58	2672.82	3837.95	2896.11	4207.71
Tmem260	1062.47	0.33	0.164597	1.99221	0.046	0.3	1058.69	903.299	812.458	1279.32	969.317	1351.73
Rnase4	1036.31	0.33	0.137707	2.40151	0.016	0.17	903.788	963.991	854.462	1003.52	1240.2	1251.89
Spryd7	391.483	0.33	0.2164	1.52589	0.13	0.49	264.116	465.305	266.398	405.637	532.707	414.736
Slain1os	154.472	0.33	0.233068	1.39499	0.16	0.55	88.0386	52.5997	166.913	343.231	240.937	35.1099
Ebag9	803.405	0.33	0.191232	1.73768	0.082	0.4	617.384	768.765	686.444	1165.58	665.013	917.247
Efr3a	7878.48	0.33	0.0942614	3.51284	0.00044	0.014	7477.71	6716.58	6636.73	9345.76	8539.32	8554.76
Gm36738	50.0543	0.33	0.248524	1.3308	0.18	0.58	52.3774	39.4498	23.2131	77.5039	52.9225	54.8593
Umps	1448.97	0.33	0.134881	2.41393	0.016	0.16	1118.87	1239.13	1459.11	1653.75	1708.84	1514.12
Gabpa	3231.71	0.33	0.133187	2.45441	0.014	0.15	3273.03	2463.08	2773.41	3786.62	3269.36	3824.79
Itsn1	490.249	0.33	0.196677	1.66979	0.095	0.43	383.358	330.771	550.482	632.11	538.974	505.803
Crim1	527.569	0.33	0.247027	1.34675	0.18	0.57	462.481	245.803	551.587	846.503	800.105	258.936
Nr3c1	7243.24	0.33	0.102294	3.18423	0.0015	0.033	7006.31	6067.18	6100.62	8503.28	7555.38	8226.7
Gm36608	10.1518	0.33	0.211439	1.58312	0.11	1	5.57206	6.0692	4.42154	12.0785	17.4087	15.3606
Osbp	1205.14	0.33	0.20029	1.63759	0.1	0.45	527.117	459.236	709.657	4386.52	755.538	392.793
Gm44505	450.469	0.33	0.248652	1.33172	0.18	0.58	280.832	186.122	579.222	708.607	724.203	223.826
Usp9x	5102.21	0.33	0.151999	2.17919	0.029	0.23	5196.5	3442.25	4716.68	6154.01	5195.46	5908.35
Wdr44	1542.19	0.33	0.135834	2.44147	0.015	0.16	1409.73	1463.69	1176.13	1677.91	1594.64	1931.05
Prps1	1894.64	0.33	0.13806	2.36614	0.018	0.18	1688.33	1724.66	1571.86	2491.2	2073.73	1818.04
Fgd1	113.771	0.33	0.232833	1.41	0.16	0.54	88.0386	115.315	80.6931	167.086	116.29	115.205
Rps6ka3	1354.59	0.33	0.153686	2.17151	0.03	0.23	1332.84	1141.01	1066.7	1260.19	1600.91	1725.87
Serpinb7	36.7045	0.32	0.246913	1.28673	0.2	0.6	25.6315	27.3114	29.8454	62.4057	27.8539	47.179
Tmem81	221.445	0.32	0.206033	1.56114	0.12	0.48	209.509	162.857	197.864	199.296	269.487	289.657
Gm7694	216.733	0.32	0.208875	1.53132	0.13	0.49	209.509	156.788	191.232	195.27	259.042	288.56
Cdc42bpa	21.2617	0.32	0.227378	1.42737	0.15	0.53	12.2585	21.2422	6.63231	24.1571	21.5868	41.6931
Stam2	1954.88	0.32	0.134102	2.39685	0.017	0.17	1659.36	1988.67	1511.06	2115.76	2367.59	2086.85
Kif18a	197.904	0.32	0.225616	1.4069	0.16	0.55	178.306	119.361	204.496	222.446	185.229	277.588
Cenpb	450.268	0.32	0.234288	1.37954	0.17	0.56	260.772	404.613	460.945	716.659	553.597	305.018
Bmp2	39.1001	0.32	0.229767	1.41317	0.16	0.54	41.2332	10.1153	24.3185	90.589	29.943	38.4015
Ect2	279.061	0.32	0.245881	1.29801	0.19	0.59	248.514	101.153	328.299	241.571	348.871	405.959
Spry1	67.379	0.32	0.240292	1.32148	0.19	0.58	60.1783	20.2307	63.0069	149.975	49.4408	61.4424
Rab33b	1221.73	0.32	0.175394	1.84916	0.064	0.35	922.733	1355.45	906.415	1534.98	1192.15	1418.66
Erich6	17.0611	0.32	0.233995	1.36447	0.17	0.56	13.3729	12.1384	8.84308	26.1701	18.8014	23.0409
P2ry12	235.579	0.32	0.225989	1.42938	0.15	0.53	148.217	191.18	256.449	205.335	274.361	337.933
Gatb	382.509	0.32	0.202075	1.58839	0.11	0.47	242.942	424.844	319.456	423.755	476.999	407.056
1700113A16Rik	147.001	0.32	0.211739	1.49787	0.13	0.51	110.327	116.326	151.438	164.067	179.658	160.189
Hipk1	6655.72	0.32	0.105947	3.01746	0.0025	0.049	6429.04	5293.35	5933.7	7073.99	7831.14	7373.09
AI427809	53.0561	0.32	0.245647	1.32005	0.19	0.58	22.2882	48.5536	46.4262	97.6348	37.6028	65.8311
Cmpk1	4753.48	0.32	0.0814326	3.95546	7.6e-05	0.0036	4379.64	4182.69	4067.82	5232.02	5238.63	5420.1
Aldh4a1	745.735	0.32	0.131785	2.43146	0.015	0.16	692.05	601.862	676.495	863.615	861.383	779.002
Cgref1	9.81164	0.32	0.186922	1.73317	0.083	1	3.34324	1.01153	6.63231	26.1701	11.8379	9.87467
Rab28	1022.68	0.32	0.16062	2.00578	0.045	0.3	834.695	1069.19	778.191	1080.02	1311.92	1062.08
Pds5a	3169.02	0.32	0.243884	1.3121	0.19	0.59	2663.44	2099.94	2175.4	7318.58	2776.34	1980.42
Cnot6l	3494.93	0.32	0.118346	2.73881	0.0062	0.091	3115.9	3100.35	3022.12	4300.96	4075.03	3355.19
Pptc7	3031.82	0.32	0.116754	2.71917	0.0065	0.094	2962.11	2565.25	2511.43	3151.49	3702.49	3298.14
Rilpl2	2069.63	0.32	0.193595	1.62955	0.1	0.45	1465.45	2202.11	1712.24	1615.5	2759.63	2662.87
Medag	7.83632	0.32	0.157612	2.03505	0.042	1	2.22882	0	0	8.05235	25.7649	10.9719
Hsph1	6309.48	0.32	0.210128	1.53167	0.13	0.49	5020.43	5194.22	5981.24	3941.63	7990.6	9728.75
Trim24	951.099	0.32	0.134439	2.34894	0.019	0.18	888.186	843.619	782.612	1081.03	947.034	1164.11
Znrf2	645.307	0.32	0.174988	1.85532	1	1	188.336	241.756	106.117	2911.93	228.402	195.299
Cd8a	2243.22	0.32	0.176189	1.79906	0.072	0.38	1963.59	2114.1	1788.51	3239.06	1855.77	2498.29
Thumpd3	1797.02	0.32	0.1556	2.06308	0.039	0.27	1736.25	1238.12	1747.61	1929.54	2247.81	1882.77
Efcab12	14.2204	0.32	0.204844	1.54822	0.12	1	5.57206	3.0346	13.2646	30.1963	22.2832	10.9719
Atn1	232.813	0.32	0.173719	1.8662	0.062	0.35	206.166	198.26	203.391	256.669	277.843	254.547
Cd27	1244.16	0.32	0.138782	2.28191	0.022	0.2	1223.62	1142.02	920.785	1458.48	1339.77	1380.26
Eps8l1	655.69	0.32	0.246465	1.27939	0.2	0.6	622.956	444.063	525.058	264.721	1131.57	945.774
Zfp568	644.697	0.32	0.179333	1.76745	0.077	0.39	588.41	648.393	446.575	734.777	618.358	831.667
Gm16638	45.1393	0.32	0.243524	1.32933	0.18	0.58	36.7756	29.3345	32.0562	23.1505	73.813	75.7058
Dusp8	19.1185	0.32	0.200844	1.58106	0.11	0.47	6.68647	8.09226	13.2646	26.1701	55.0115	5.48593
Cd209e	188.321	0.32	0.244379	1.29534	0.2	0.6	79.1233	184.099	197.864	176.145	201.941	290.754
Dusp4	751.074	0.32	0.225185	1.4237	0.15	0.54	484.769	880.034	539.428	546.553	995.779	1059.88
Cnot7	2632.53	0.32	0.125766	2.55469	0.011	0.13	2566.49	2141.42	2249.46	3307.5	2696.26	2834.03
Tlr3	525.861	0.32	0.216293	1.47336	0.14	0.52	514.858	339.875	490.791	822.346	438.7	548.593
Fbxo8	822.267	0.32	0.131525	2.44177	0.015	0.16	688.707	785.961	695.287	939.106	850.242	974.301
Abce1	4719.98	0.32	0.141104	2.26007	0.024	0.21	5107.35	3654.67	3689.77	5285.36	5120.95	5461.79
Amfr	6882.69	0.32	0.207805	1.54382	0.12	0.49	5696.87	4140.2	7868.13	8943.14	9451.54	5196.27
Bco1	6.62761	0.32	0.175317	1.84715	0.065	1	2.22882	1.01153	2.21077	6.03926	19.4978	8.77749
Zfp846	364.061	0.32	0.189009	1.69969	0.089	0.42	329.866	328.748	287.4	484.148	433.825	320.378
Zfp810	843.275	0.32	0.194457	1.6321	0.1	0.45	853.64	605.908	729.554	1257.17	853.027	760.35
Usp28	2386.48	0.32	0.151384	2.11174	0.035	0.26	2486.25	1822.78	1969.8	3062.91	2343.91	2633.25
Npat	1229.43	0.32	0.148529	2.1676	0.03	0.24	1167.9	1028.73	1036.85	1647.71	1247.86	1247.5
LOC108167365	47.5133	0.32	0.24011	1.33922	0.18	0.58	42.3477	24.2768	34.2669	27.1767	106.541	50.4705
Gm16794	83.0071	0.32	0.248583	1.28261	0.2	0.6	65.7503	54.6228	75.1662	133.87	50.1371	118.496
Ccr8	287.053	0.32	0.233334	1.37222	0.17	0.56	187.221	258.952	274.135	195.27	371.154	435.583
Rps12	856.75	0.32	0.140962	2.26273	0.024	0.21	658.618	861.826	739.502	956.217	981.852	942.483
Sesn1	3583.28	0.32	0.142974	2.26589	0.023	0.21	3443.53	3037.63	2948.06	4776.05	3946.9	3347.51
Dcbld1	43.8229	0.32	0.246589	1.29407	0.2	0.6	28.9747	26.2999	43.11	72.4712	30.6393	61.4424
Lrrc20	407.841	0.32	0.176831	1.81536	0.069	0.37	355.497	379.325	330.51	388.526	546.634	446.555
Tcp11l2	11687.2	0.32	0.0828803	3.88422	0.0001	0.0045	10391.9	10802.2	9858.93	13067	13512.6	12490.4
Ptges3	2852.48	0.32	0.102329	3.09607	0.002	0.04	2648.96	2606.72	2322.41	3034.73	3167.69	3334.35
Suox	738.101	0.32	0.200921	1.58785	0.11	0.47	785.661	416.752	706.341	889.785	877.399	752.669
Nsg2	748.051	0.32	0.19503	1.62758	0.1	0.45	735.512	612.989	592.486	1143.43	713.757	690.13
Itk	9664.27	0.32	0.139407	2.29929	0.021	0.2	9739.96	8282.43	7462.45	11636.7	9059.5	11804.6
Gm12248	8.523	0.32	0.150248	2.1395	0.032	1	0	0	0	5.03272	28.5503	17.555
Zfp286	74.2155	0.32	0.205311	1.56725	0.12	0.48	27.8603	27.3114	58.5854	115.753	210.297	5.48593
2810001G20Rik	105.221	0.32	0.21682	1.45773	0.14	0.52	82.4665	92.0495	95.0631	121.792	122.557	117.399
Pex12	327.38	0.32	0.198465	1.63038	0.1	0.45	347.697	267.045	231.025	427.781	372.547	318.184
Cntnap1	43.7498	0.32	0.248651	1.26818	0.2	0.61	32.318	24.2768	46.4262	47.3076	52.9225	59.248
Fbxo33	602.173	0.32	0.209989	1.54582	0.12	0.49	202.823	207.364	557.114	904.883	1559.82	181.036
Fancm	763.508	0.32	0.217147	1.45508	0.15	0.52	670.876	873.965	410.098	1079.02	724.203	822.889
Sav1	170.686	0.32	0.22853	1.38517	0.17	0.56	44.5765	47.5421	239.868	315.048	318.928	58.1508
Wdr89	193.921	0.32	0.234023	1.36546	0.17	0.56	153.789	222.537	109.433	274.787	182.443	220.534
Map3k9	202.025	0.32	0.247105	1.29962	0.19	0.59	92.4962	72.8304	291.822	287.872	324.499	142.634
Gm40902	320.486	0.32	0.237665	1.33361	0.18	0.58	397.845	200.284	201.18	447.912	249.989	425.708
Dicer1	1536.45	0.32	0.23535	1.34622	0.18	0.57	1357.35	724.258	1769.72	2339.21	2011.06	1017.09
Gm36423	490.284	0.32	0.190571	1.68263	0.092	0.43	488.113	375.279	408.992	680.424	435.914	552.982
Wdr41	1346.55	0.32	0.134886	2.34874	0.019	0.18	1102.15	1267.45	1190.5	1294.42	1621.8	1602.99
Rad17	1266.43	0.32	0.159353	2.00203	0.045	0.3	1174.59	1130.89	1022.48	1408.16	1713.71	1148.75
Nr1d2	2215.03	0.32	0.153924	2.10423	0.035	0.26	2105.12	2156.59	1550.85	2650.23	2152.41	2674.94
Ccser2	3017.3	0.32	0.113709	2.80906	0.005	0.079	2991.08	2533.89	2470.53	3315.56	3234.54	3558.17
Fam213a	325.35	0.32	0.17772	1.82054	0.069	0.37	291.976	296.379	259.765	419.729	370.458	313.795
Styx	253.26	0.32	0.211246	1.51951	0.13	0.5	285.289	194.214	170.229	315.048	261.827	292.949
Elf1	12650.7	0.32	0.109986	2.90343	0.0037	0.064	11778.2	10565.5	11198.7	15866.2	12716	13779.6
Gm41287	72.0355	0.32	0.247695	1.29215	0.2	0.6	36.7756	77.888	49.7423	44.2879	114.898	108.621
Apol9a	25.7528	0.32	0.217361	1.45192	0.15	0.52	16.7162	12.1384	16.5808	8.05235	41.7809	59.248
Pdxp	261.884	0.32	0.244398	1.31987	0.19	0.58	137.073	95.0841	342.669	444.892	448.449	103.135
Klhl24	9000.47	0.32	0.132934	2.38983	0.017	0.17	8738.11	7697.77	7357.44	11913.5	8898.64	9397.4
Apod	188.784	0.32	0.217841	1.4762	0.14	0.52	127.043	196.237	158.07	185.204	206.119	260.033
Dlg1	1656.54	0.32	0.149665	2.11042	0.035	0.26	1579.12	1178.44	1610.55	1671.87	1889.19	2010.04
Lrrc58	2516.55	0.32	0.149622	2.14569	0.032	0.24	2257.8	2177.83	2185.35	2184.2	3157.25	3136.85
C4a	23.6201	0.32	0.231022	1.37294	0.17	0.56	8.9153	20.2307	17.6862	17.1112	45.959	31.8184
H2-M2	18.96	0.32	0.20535	1.55061	0.12	0.48	12.2585	10.1153	6.63231	21.1374	7.65984	55.9565
Ms4a14	60.4075	0.32	0.216351	1.47052	0.14	0.52	5.57206	73.8419	25.4238	95.6217	36.9065	125.079
Smarca2	4899.88	0.32	0.11524	2.79606	0.0052	0.081	4048.66	4343.52	4572.98	5854.06	4782.52	5797.53
Gm32294	11.6084	0.32	0.213336	1.51963	0.13	1	3.34324	8.09226	7.73769	16.1047	14.6233	19.7493
Shoc2	3346.18	0.32	0.120767	2.65777	0.0079	0.11	3098.07	2930.41	2822.05	3941.63	3214.35	4070.56
Mospd1	700.84	0.32	0.177121	1.81878	0.069	0.37	519.316	666.6	643.334	716.659	975.585	683.547
Hmgb3	291.779	0.32	0.18433	1.75129	0.08	0.4	296.434	234.676	227.709	368.395	314.053	309.406
Yipf6	1439.18	0.32	0.137144	2.33316	0.02	0.19	1458.77	1145.06	1193.82	1744.34	1484.62	1608.47
Abcb7	1664.24	0.32	0.151847	2.10904	0.035	0.26	1628.16	1415.13	1333.09	2207.35	1566.09	1835.59
Acsl4	2050.77	0.32	0.17241	1.83899	0.066	0.36	1857.72	1849.08	1662.5	2009.06	1881.53	3044.69
Huwe1	4089.96	0.32	0.135611	2.36879	0.018	0.18	4270.43	3245	3275.25	4294.92	4430.17	5024.01
Prdx4	597.008	0.32	0.186891	1.71284	0.087	0.42	456.909	572.528	522.847	537.494	636.463	855.805
B3gat2	919.747	0.31	0.229097	1.36757	0.17	0.56	727.711	593.77	1010.32	1365.88	1243.68	577.12
Mob4	2552.94	0.31	0.135753	2.30537	0.021	0.19	2135.21	2643.14	1980.85	2676.4	3097.36	2784.66
Fzd7	349.052	0.31	0.204246	1.53654	0.12	0.49	358.841	265.022	279.662	294.917	460.287	435.583
Cdc73	2124.05	0.31	0.156144	2.00099	0.045	0.3	2257.8	1761.08	1580.7	2725.72	2156.59	2262.4
Gm32391	49.313	0.31	0.237063	1.31615	0.19	0.59	32.318	58.6689	12.1592	71.4646	82.8655	38.4015
3110045C21Rik	6.31799	0.31	0.148554	2.0945	0.036	1	0	0	0	15.0982	11.8379	10.9719
Lpgat1	2132.13	0.31	0.24407	1.26719	0.21	0.61	1683.88	1054.02	1994.11	4143.94	2889.85	1026.97
Fam107b	23728.5	0.31	0.0993783	3.07994	0.0021	0.041	19966.9	22813.1	20557.9	24104.7	27626.9	27301.3
Nacc2	541.454	0.31	0.193062	1.62294	0.1	0.45	615.155	369.21	425.573	575.743	678.244	584.8
Lcn4	66.4017	0.31	0.248502	1.24799	0.21	0.62	70.208	54.6228	30.9508	72.4712	114.201	55.9565
Rxra	558.45	0.31	0.236531	1.30231	0.19	0.59	329.866	548.251	526.163	959.236	629.499	357.683
Rcn1	564.182	0.31	0.170131	1.79774	0.072	0.38	500.371	589.724	395.728	635.129	642.034	622.104
Mertk	215.549	0.31	0.18619	1.66787	0.095	0.43	196.137	163.868	203.391	252.643	232.58	244.672
Zfp335os	367.796	0.31	0.215471	1.44156	0.15	0.53	327.637	395.509	222.182	362.356	374.636	524.455
Polr3k	1146.02	0.31	0.153035	2.02353	0.043	0.29	1145.62	936.68	945.104	1503.78	1213.74	1131.2
Ufm1	1227.81	0.31	0.163535	1.90296	0.057	0.33	1284.92	1003.44	943.998	1627.58	1258.3	1248.6
Gm34865	17.3925	0.31	0.236583	1.29559	0.2	0.6	12.2585	13.1499	11.0538	25.1636	22.9795	19.7493
Mcoln3	86.8737	0.31	0.2486	1.26357	0.21	0.61	76.8944	39.4498	87.3254	150.982	105.149	61.4424
Gipc2	14.8031	0.31	0.18938	1.66193	0.097	0.44	2.22882	5.05767	11.0538	10.0654	49.4408	10.9719
Reck	414.219	0.31	0.234191	1.33693	0.18	0.58	177.192	492.617	372.515	448.919	514.602	479.47
Mier1	1961.79	0.31	0.137505	2.26257	0.024	0.21	1757.43	1528.43	1911.21	1890.29	2352.96	2330.42
Mob3c	1572.56	0.31	0.141745	2.20517	0.027	0.22	1153.42	1444.47	1561.91	1729.24	1896.16	1650.17
Yrdc	1618.53	0.31	0.127491	2.44999	0.014	0.15	1311.66	1470.77	1511.06	1614.5	2002.7	1800.48
Gm38599	213.572	0.31	0.191612	1.63747	0.1	0.45	182.764	177.018	196.758	206.342	269.487	249.061
Per3	89.1995	0.31	0.247318	1.24528	0.21	0.62	72.4368	69.7958	63.0069	43.2814	182.443	104.233
2700038G22Rik	79.5212	0.31	0.248541	1.26352	0.21	0.61	42.3477	74.8534	68.5338	48.3141	111.416	131.662
Apbb2	97.9203	0.31	0.241115	1.28587	0.2	0.6	95.8394	45.519	70.7446	187.217	155.286	32.9156
Ppat	986.804	0.31	0.219086	1.42084	0.16	0.54	999.628	940.726	589.17	1607.45	960.961	822.889
Ccng2	4544.28	0.31	0.100126	3.13188	0.0017	0.037	3907.13	4122	4062.29	4668.35	4976.11	5529.82
Zfp33b	397.191	0.31	0.184146	1.69957	0.089	0.42	297.548	351.002	389.095	371.415	454.019	520.066
Ankle2	7653.37	0.31	0.092382	3.35857	0.00078	0.021	6616.26	6504.16	7290.01	8041.28	8613.14	8855.39
Tctn1	7139.88	0.31	0.115874	2.71262	0.0067	0.095	6439.07	6540.57	5974.6	9109.22	7609	7166.82
Adap1	1021.84	0.31	0.228438	1.36288	0.17	0.57	437.964	550.274	1013.64	2437.85	1279.89	411.445
Gm30211	110.799	0.31	0.246231	1.25478	0.21	0.61	86.9241	70.8073	112.749	198.289	101.667	94.358
Tmsb10	1797.79	0.31	0.122975	2.48529	0.013	0.15	1425.33	1631.6	1726.61	1965.78	1868.3	2169.14
Zfp551	74.0897	0.31	0.244087	1.2653	0.21	0.61	88.0386	19.2191	57.48	110.72	106.541	62.5396
Igsf23	43.2924	0.31	0.237479	1.31395	0.19	0.59	22.2882	50.5767	17.6862	91.5955	34.8174	42.7902
Ryr1	272.143	0.31	0.20492	1.51134	0.13	0.5	208.395	276.149	221.077	244.59	373.243	309.406
Mef2a	7370.43	0.31	0.0908009	3.35969	0.00078	0.021	6118.12	6883.48	6696.42	8071.48	7884.06	8569.02
Gm39069	27.9453	0.31	0.241822	1.26798	0.2	0.61	24.5171	12.1384	24.3185	28.1832	31.3357	47.179
Slc5a11	51.5387	0.31	0.248646	1.23042	0.22	0.62	46.8053	44.5075	30.9508	41.2683	84.2582	61.4424
Maz	1068.03	0.31	0.184472	1.66638	0.096	0.44	801.262	864.861	1131.91	1455.46	1229.75	924.928
Bag3	848.803	0.31	0.231173	1.32217	0.19	0.58	618.499	794.053	742.818	471.063	1227.66	1238.72
Acadsb	922.848	0.31	0.143732	2.18526	0.029	0.23	933.877	751.569	753.872	996.479	1128.08	973.204
Gm16553	92.2488	0.31	0.2447	1.28429	0.2	0.6	70.208	81.9342	74.0608	64.4188	132.306	130.565
Gm29243	18.3963	0.31	0.230133	1.36762	0.17	0.56	11.1441	17.1961	7.73769	26.1701	17.4087	30.7212
Asah1	9803.35	0.31	0.0946506	3.28321	0.001	0.025	8292.34	8855.97	8985.67	10191.3	11809.4	10685.5
Zfp963	298.806	0.31	0.187143	1.63706	0.1	0.45	284.175	241.756	256.449	274.787	351.656	384.015
Esrp2	17.7811	0.31	0.20083	1.55527	0.12	0.48	6.68647	13.1499	6.63231	8.05235	55.7079	16.4578
Cdh15	7.525	0.31	0.158226	1.93486	0.053	1	0	3.0346	0	17.1112	11.8379	13.1662
Carm1	1428.15	0.31	0.235178	1.31392	0.19	0.59	1035.29	842.607	1719.98	2358.33	1720.68	892.012
Ncam1	23.5609	0.31	0.206954	1.51376	0.13	0.5	2.22882	13.1499	22.1077	57.373	27.8539	18.6522
Tfdp2	1031.86	0.31	0.158658	1.92391	0.054	0.33	1052.01	750.558	925.207	1291.4	1132.96	1039.03
Rab6b	476.251	0.31	0.239419	1.30251	0.19	0.59	450.222	409.671	327.194	854.556	277.147	538.718
Prkar2a	1043.52	0.31	0.217764	1.42061	0.16	0.54	1036.4	583.655	1061.17	1597.39	1119.03	863.485
Cdc40	3443.53	0.31	0.141927	2.17777	0.029	0.23	3309.8	2808.02	3002.22	4603.93	3292.34	3644.85
Nfyb	1389.19	0.31	0.163654	1.89633	0.058	0.34	1400.82	1082.34	1175.02	1895.32	1322.37	1459.26
Rap1b	29202.9	0.31	0.0837685	3.70513	0.00021	0.0079	26341.4	27011	24588.2	30715.7	32958.9	33602.4
Clint1	11378	0.31	0.0859203	3.60305	0.00031	0.01	10525.6	9733.98	10109.8	12697.6	11911	13290.2
Gm2a	19710.8	0.31	0.118265	2.61767	0.0089	0.12	17343.6	17079.7	17989	18484.2	24487.8	22880.7
Usp22	4410.33	0.31	0.11899	2.58461	0.0097	0.12	3965.08	4249.45	3520.65	4388.53	5015.8	5322.45
Rabep1	2444.58	0.31	0.111318	2.76372	0.0057	0.087	1926.82	2222.34	2362.21	2683.45	2722.03	2750.64
Dhrs13os	83.6026	0.31	0.246216	1.24078	0.21	0.62	75.78	69.7958	58.5854	97.6348	62.6714	137.148
Trim37	916.687	0.31	0.171163	1.78331	0.075	0.38	973.996	665.589	775.98	894.818	1172.65	1017.09
Rundc3a	75.823	0.31	0.245993	1.25871	0.21	0.61	63.5215	42.4844	79.5877	68.445	106.541	94.358
Ogfod3	318.631	0.31	0.189292	1.64693	0.1	0.44	259.658	320.656	250.922	417.716	360.012	302.823
Rab10	7442.12	0.31	0.0929597	3.3093	0.00094	0.024	7134.47	6453.58	6277.48	8448.93	7854.81	8483.44
Mycn	32.1206	0.31	0.246855	1.27591	0.2	0.61	16.7162	28.3229	27.6346	49.3207	33.4247	37.3043
Strn3	2466.28	0.31	0.133408	2.30091	0.021	0.19	1944.65	2235.49	2369.94	2442.88	3128.69	2676.04
2700097O09Rik	248.57	0.31	0.185783	1.67244	0.094	0.43	205.052	216.468	228.815	294.917	309.179	236.992
Cd83	35089.2	0.31	0.248262	1.2302	0.22	0.62	10689.4	41491.1	29812.2	26919	49786.8	51836.5
Cenpp	36.1285	0.31	0.236471	1.31554	0.19	0.59	17.8306	39.4498	17.6862	69.4515	22.9795	49.3734
Aaed1	980.266	0.31	0.135082	2.29234	0.022	0.2	960.623	834.515	804.72	989.433	1162.21	1130.1
Mfsd14b	7338.9	0.31	0.0904046	3.41863	0.00063	0.018	6765.6	6381.76	6438.87	7560.15	8613.14	8273.88
Fhit	44.2089	0.31	0.247903	1.2676	0.2	0.61	32.318	38.4383	35.3723	63.4123	52.9225	42.7902
Slmap	2667.43	0.31	0.0830396	3.76687	0.00017	0.0067	2333.58	2365.98	2413.05	2983.4	2940.68	2967.89
Gzmc	838.246	0.31	0.202036	1.54701	0.12	0.49	624.071	336.84	303.981	148.969	1609.96	2005.66
Lmo7	53.0958	0.31	0.235888	1.30445	0.19	0.59	11.1441	34.3921	65.2177	84.5497	79.3838	43.8874
Ctnnd2	193.934	0.31	0.248199	1.26655	0.21	0.61	191.679	173.984	98.3792	106.694	340.515	252.353
Tmem65	1167.28	0.31	0.156029	1.97742	0.048	0.31	934.992	985.233	1163.97	1291.4	1524.31	1103.77
Ly6g	75.4941	0.31	0.243497	1.25749	0.21	0.61	74.6656	50.5767	61.9015	105.687	95.3998	64.734
Ttc38	840.657	0.31	0.138819	2.25103	0.024	0.21	744.427	688.854	792.561	837.445	1032.69	947.969
Gm41395	11.3002	0.31	0.194755	1.6149	0.11	1	2.22882	3.0346	9.94846	9.0589	21.5868	21.9437
Grasp	709.423	0.31	0.24718	1.25469	0.21	0.61	318.722	678.739	722.922	330.146	1132.96	1073.05
Hnrnpa1	2904.88	0.31	0.147736	2.11387	0.035	0.26	2657.87	2780.7	2236.19	2648.22	3688.56	3417.73
Tra2b	6249.91	0.31	0.120358	2.5539	0.011	0.13	5146.36	5923.54	5558.98	5980.88	7584.63	7305.06
Masp1	7.6576	0.31	0.15172	2.03977	0.041	1	1.11441	0	0	28.1832	3.48174	13.1662
Heg1	1435.3	0.31	0.240106	1.30035	0.19	0.59	844.724	548.251	1680.18	2794.17	1899.64	844.833
Tnfsf9	1598.85	0.31	0.207524	1.51395	0.13	0.5	912.704	1712.53	1502.22	1312.53	2134.31	2018.82
Mzb1	2094.46	0.31	0.103004	2.98352	0.0028	0.053	1827.64	1986.65	1771.93	2274.79	2453.24	2252.52
Srfbp1	569.105	0.31	0.141677	2.17721	0.029	0.23	459.138	492.617	556.008	654.254	623.928	628.687
1500015A07Rik	112.008	0.31	0.237138	1.32578	0.18	0.58	82.4665	69.7958	128.225	115.753	144.144	131.662
Sac3d1	192.395	0.31	0.224368	1.37716	0.17	0.56	205.052	147.684	138.173	253.649	162.946	246.867
Cbwd1	285.704	0.31	0.224913	1.36761	0.17	0.56	193.908	293.345	243.185	354.303	412.238	217.243
Jak2	6800.26	0.31	0.223109	1.37442	0.17	0.56	5348.06	4059.28	8007.41	9173.64	9838.71	4374.48
ND4L	746.511	0.31	0.149493	2.10253	0.036	0.26	722.139	640.3	606.856	956.217	770.162	783.391
Rp2	4513.38	0.31	0.0900307	3.48921	0.00048	0.015	4181.27	3769.98	4068.92	5162.56	4813.16	5084.36
Dmd	29.1805	0.31	0.175903	1.78638	0.074	0.38	4.45765	0	22.1077	89.5824	42.4773	16.4578
Trappc2	596.185	0.31	0.171746	1.79836	0.072	0.38	585.066	571.516	411.203	683.443	715.846	610.035
LOC108168534	10.9561	0.31	0.176843	1.75038	0.08	1	2.22882	7.08073	1.10538	4.02618	27.1576	24.1381
Chst10	785.078	0.3	0.179443	1.64777	0.099	0.44	741.084	598.828	732.87	717.666	1103.71	816.306
Rpl37a	2709.32	0.3	0.09547	3.17405	0.0015	0.033	2289	2500.51	2452.85	3068.95	2849.46	3095.16
Dyrk3	270.683	0.3	0.223232	1.36504	0.17	0.56	249.628	274.125	170.229	219.427	368.368	342.322
Gm33973	64.666	0.3	0.237726	1.24128	0.21	0.62	25.6315	37.4267	76.2715	45.2945	151.804	51.5677
Camk1d	5596.85	0.3	0.136197	2.23701	0.025	0.21	4738.48	4587.3	5542.4	5290.4	6218.39	7204.12
Cobll1	1457.91	0.3	0.16226	1.86426	0.062	0.35	1521.17	1326.12	1007.01	1816.81	1563.3	1513.02
Ola1	960.581	0.3	0.151251	1.95795	0.05	0.31	776.745	917.46	859.989	1144.44	1176.13	888.72
2810002D19Rik	284.285	0.3	0.216811	1.37186	0.17	0.56	314.264	161.845	259.765	340.212	322.409	307.212
Cat	6826.38	0.3	0.101229	2.91428	0.0036	0.062	5701.33	6306.91	6289.64	8265.74	7167.52	7227.16
Hipk3	5488.96	0.3	0.12532	2.37691	0.017	0.17	5646.73	4152.34	4851.53	5923.51	6095.84	6263.83
Mir1902	199.419	0.3	0.194104	1.54046	0.12	0.49	191.679	172.972	158.07	238.551	238.848	196.396
Elp4	358.135	0.3	0.202373	1.49796	0.13	0.51	337.667	349.99	245.395	415.703	481.873	318.184
1500011K16Rik	88.7341	0.3	0.245094	1.21147	0.23	0.63	62.4071	97.1072	59.6908	120.785	71.7239	120.69
Tmem230	1217.1	0.3	0.158818	1.88613	0.059	0.34	1043.09	1306.9	874.359	1446.4	1348.13	1283.71
Nanp	189.043	0.3	0.208806	1.45676	0.15	0.52	169.391	150.718	170.229	258.682	215.172	170.064
Slc33a1	901.036	0.3	0.137191	2.20267	0.028	0.22	907.131	705.039	783.718	1001.51	981.852	1026.97
Mex3a	15.5353	0.3	0.227881	1.30061	0.19	0.59	6.68647	13.1499	11.0538	25.1636	17.4087	19.7493
Pifo	24.5881	0.3	0.23865	1.27064	0.2	0.61	14.4874	19.2191	18.7915	48.3141	23.6759	23.0409
Dram2	2005.02	0.3	0.12314	2.43137	0.015	0.16	1893.39	1902.69	1554.17	2285.86	2318.14	2075.88
Fbxl4	911.849	0.3	0.194436	1.54372	0.12	0.49	791.233	981.187	614.594	1205.84	1098.14	780.099
Fam219a	221.148	0.3	0.196354	1.50959	0.13	0.5	213.967	201.295	163.597	267.741	215.868	264.422
Tle1	1442.83	0.3	0.125915	2.37386	0.018	0.17	1329.49	1265.43	1252.4	1648.72	1401.05	1759.89
Usp24	3589.37	0.3	0.248646	1.2148	0.22	0.63	3089.15	1715.56	3722.94	6483.15	4205.95	2319.45
LOC102634683	230.233	0.3	0.187761	1.60767	0.11	0.46	231.798	185.111	186.81	277.806	240.937	258.936
Pla2g2d	6.16779	0.3	0.147022	2.06313	0.039	1	0	0	0	14.0916	9.74888	13.1662
Agap3	901.195	0.3	0.217005	1.3848	0.17	0.56	349.925	308.518	979.371	1818.82	1630.15	320.378
Bcl7b	2031.92	0.3	0.107707	2.76003	0.0058	0.087	1881.13	1826.83	1729.93	2431.81	2233.89	2087.94
Fam20c	664.436	0.3	0.149505	2.01219	0.044	0.29	515.973	631.197	615.699	821.34	706.794	695.616
Slc46a3	2270.72	0.3	0.112035	2.6697	0.0076	0.1	2087.29	1979.57	2004.06	2473.08	2786.09	2294.22
Gm5566	22.02	0.3	0.243516	1.21615	0.22	0.63	15.6018	17.1961	16.5808	26.1701	31.3357	25.2353
2010107G12Rik	34.5415	0.3	0.246227	1.22409	0.22	0.63	30.0891	20.2307	28.74	50.3272	51.5298	26.3325
Mtmr10	1024.09	0.3	0.173654	1.70994	0.087	0.42	811.292	862.838	1030.22	1064.92	945.642	1429.63
Fam169b	2693.22	0.3	0.161404	1.85408	0.064	0.35	2430.53	2668.42	2031.7	3563.17	2378.03	3087.48
Ticrr	135.786	0.3	0.227032	1.31883	0.19	0.59	163.819	27.3114	77.3769	38.2487	312.661	195.299
Pde8a	218.046	0.3	0.23456	1.27448	0.2	0.61	85.8097	60.692	309.508	361.349	418.506	72.4143
Gm16938	15.8647	0.3	0.220495	1.34938	0.18	0.57	8.9153	12.1384	8.84308	26.1701	29.2466	9.87467
Neu3	159.056	0.3	0.236296	1.26581	0.21	0.61	149.331	112.28	141.489	179.165	251.382	120.69
Fbxo25	450.668	0.3	0.200842	1.47934	0.14	0.51	408.989	494.64	274.135	508.305	541.759	476.179
Pcm1	1214.94	0.3	0.150495	1.99841	0.046	0.3	1310.55	951.853	961.685	1369.91	1366.93	1328.69
Gm16486	81.0376	0.3	0.239998	1.25244	0.21	0.61	45.6909	51.5882	78.4823	28.1832	110.023	172.258
Calr3	21.3045	0.3	0.237656	1.24169	0.21	0.62	11.1441	20.2307	14.37	20.1309	33.4247	28.5268
Samd1	76.1057	0.3	0.238117	1.27712	0.2	0.6	60.1783	74.8534	56.3746	75.4908	103.06	86.6777
Usp10	2008	0.3	0.101323	2.94962	0.0032	0.058	1809.81	1821.77	1742.09	2391.55	2137.79	2145
Gm39272	173.08	0.3	0.248195	1.21361	0.22	0.63	84.6953	150.718	182.388	330.146	120.468	170.064
Zbtb44	2827.71	0.3	0.0943583	3.2254	0.0013	0.029	2587.66	2352.83	2617.55	3042.78	3185.8	3179.64
Trmt11	751.431	0.3	0.14686	2.02066	0.043	0.29	663.075	726.281	609.067	736.79	849.545	923.83
Traf3ip2	811.023	0.3	0.170871	1.73551	0.083	0.41	696.508	696.946	750.556	1137.39	746.486	838.25
Man1a	11621	0.3	0.138241	2.19329	0.028	0.23	11147.5	10268.1	9463.2	15709.1	11606.7	11531.4
Serinc1	7742.1	0.3	0.111561	2.6942	0.0071	0.098	7242.56	7323.5	6113.88	8266.75	8161.21	9344.73
Adarb1	45.2566	0.3	0.241665	1.2238	0.22	0.63	56.835	20.2307	23.2131	56.3665	78.6874	36.2071
Izumo4	281.128	0.3	0.177302	1.67545	0.094	0.43	215.082	280.195	246.501	308.002	328.677	308.309
Sycp3	29.8521	0.3	0.247504	1.19224	0.23	0.64	23.4027	27.3114	18.7915	42.2748	35.5138	31.8184
Kitl	15.691	0.3	0.183578	1.61099	0.11	0.46	6.68647	0	12.1592	18.1178	26.4613	30.7212
Cfap36	2570.01	0.3	0.130825	2.31896	0.02	0.19	2641.16	2152.54	2044.96	2929.04	3031.21	2621.18
4930469K13Rik	70.4724	0.3	0.248163	1.21865	0.22	0.63	83.5809	50.5767	30.9508	67.4384	121.165	69.1227
Btnl9	10.2922	0.3	0.201885	1.49644	0.13	1	5.57206	8.09226	2.21077	16.1047	18.8014	10.9719
Zcchc10	606.505	0.3	0.171633	1.762	0.078	0.39	559.435	433.948	605.751	766.987	605.823	667.089
Gdf9	21.8811	0.3	0.242265	1.24131	0.21	0.62	15.6018	17.1961	15.4754	33.216	27.8539	21.9437
Hs3st3b1	681.837	0.3	0.132918	2.26548	0.023	0.21	664.19	571.516	579.222	760.947	733.952	781.196
P2rx5	29.8584	0.3	0.222049	1.35249	0.18	0.57	22.2882	25.2883	8.84308	15.0982	34.1211	73.5114
C030013C21Rik	12.5234	0.3	0.211888	1.40184	0.16	1	6.68647	4.04613	11.0538	25.1636	13.927	14.2634
AI662270	2384.42	0.3	0.116756	2.58943	0.0096	0.12	2242.2	2222.34	1896.84	2641.17	2839.71	2464.28
Ppm1d	1324.84	0.3	0.147798	2.0167	0.044	0.29	1114.41	1356.47	1051.22	1440.36	1667.76	1318.82
Ccdc47	4119.58	0.3	0.0955554	3.14743	0.0016	0.036	3961.74	3561.61	3500.75	4759.95	4429.47	4503.95
Abca9	3132.53	0.3	0.159656	1.89446	0.058	0.34	2974.37	2241.56	3070.76	3842.98	2826.48	3839.05
Trim47	130.889	0.3	0.243503	1.21211	0.23	0.63	79.1233	116.326	131.541	142.929	214.475	100.941
Evpl	23.0173	0.3	0.208313	1.43031	0.15	0.53	6.68647	12.1384	19.8969	7.04581	47.3517	44.9846
Rnf157	305.448	0.3	0.201933	1.47855	0.14	0.51	70.208	121.384	287.4	912.935	339.818	100.941
Atp5s	220.824	0.3	0.209656	1.41887	0.16	0.54	150.446	231.641	192.337	244.59	287.592	218.34
Lin52	775.815	0.3	0.186699	1.59308	0.11	0.47	854.754	661.543	523.952	984.4	888.541	741.698
LOC102631912	747.603	0.3	0.138954	2.17838	0.029	0.23	583.952	692.9	709.657	781.078	844.671	873.36
Pacs2	2047.43	0.3	0.176776	1.68553	0.092	0.43	1567.98	1670.04	2163.24	2881.74	2180.27	1821.33
Nid1	550.944	0.3	0.239962	1.26679	0.21	0.61	567.236	368.198	443.259	964.269	309.875	652.826
Zscan26	474.287	0.3	0.204897	1.46891	0.14	0.52	377.786	312.564	544.955	511.324	629.499	469.596
Pbrm1	7351.23	0.3	0.109775	2.76284	0.0057	0.087	7311.66	5801.14	6507.4	8451.95	7902.86	8132.34
Wdfy4	9494.38	0.3	0.148297	2.00735	0.045	0.3	9017.82	6677.13	9541.68	11673.9	9184.84	10870.9
Fam35a	912.176	0.3	0.167288	1.77608	0.076	0.39	792.347	872.953	749.451	1160.55	1109.98	787.779
Gpr137c	347.173	0.3	0.225432	1.31517	0.19	0.59	239.599	323.691	329.405	261.701	550.115	378.529
Gm25380	23.8424	0.3	0.228269	1.29311	0.2	0.6	18.945	20.2307	8.84308	24.1571	52.2262	18.6522
Rab2b	919.236	0.3	0.143249	2.1123	0.035	0.26	869.241	738.419	833.46	1162.56	992.297	919.442
Mphosph8	803.371	0.3	0.166832	1.798	0.072	0.38	611.812	800.123	711.868	1035.73	915.699	744.989
Cryl1	476.286	0.3	0.157643	1.92238	0.055	0.33	435.735	381.348	444.365	533.468	587.718	475.081
March6	1141.07	0.3	0.189395	1.6057	0.11	0.46	1044.2	1155.17	789.245	1038.75	1653.83	1165.21
Tmem71	4701.96	0.3	0.126804	2.35174	0.019	0.18	4832.09	4052.2	3659.93	5553.1	4834.75	5279.66
Smagp	185.886	0.3	0.1949	1.54615	0.12	0.49	153.789	153.753	179.072	191.243	231.188	206.271
St6gal1	5045.89	0.3	0.168867	1.75215	0.08	0.4	5067.23	3830.68	4458.02	7155.52	5359.8	4404.1
Cd96	2744.82	0.3	0.173006	1.75564	0.079	0.4	2965.45	2077.69	2186.45	3507.81	2382.91	3348.61
Paqr4	381.457	0.3	0.187962	1.59561	0.11	0.46	383.358	322.679	296.243	369.402	518.78	398.278
Tnxb	76.3802	0.3	0.248342	1.22582	0.22	0.63	41.2332	71.8188	70.7446	56.3665	120.468	97.6495
Rnf125	3226.25	0.3	0.129504	2.32472	0.02	0.19	2744.8	3120.58	2728.09	3049.83	3730.34	3983.88
Csnk1a1	9564.87	0.3	0.106976	2.83617	0.0046	0.074	9199.47	8023.48	8313.6	9531.97	10998.8	11321.9
Malt1	7419.3	0.3	0.118737	2.52024	0.012	0.14	6930.53	6143.04	6736.21	7321.6	7981.55	9402.88
Cep76	401.407	0.3	0.167845	1.80504	0.071	0.38	373.328	375.279	310.613	397.585	456.805	494.831
Tcf4	3810.11	0.3	0.0985988	3.02596	0.0025	0.048	3211.74	3366.38	3624.56	3958.74	4279.76	4419.46
Rab3il1	634.102	0.3	0.16224	1.84973	0.064	0.35	606.24	569.493	501.845	626.07	667.102	833.861
Papss2	285.413	0.3	0.203095	1.45415	0.15	0.52	267.459	287.275	191.232	273.78	369.065	323.67
Cpeb3	108.615	0.3	0.247774	1.19116	0.23	0.64	91.3818	75.865	98.3792	77.5039	205.423	103.135
Scd1	10737	0.3	0.13075	2.26514	0.024	0.21	8768.19	10698	9184.64	13806.8	10464.7	11499.6
Pdcd4	2081.3	0.3	0.137116	2.21841	0.027	0.22	2057.2	1889.54	1582.91	2534.48	2354.36	2069.29
Fam45a	1741.28	0.3	0.117038	2.60304	0.0092	0.12	1624.81	1447.5	1568.54	2108.71	1931.67	1766.47
Maob	123.312	0.3	0.236835	1.25056	0.21	0.62	141.53	102.165	68.5338	135.883	146.93	144.829
Thoc2	4435.25	0.3	0.0793168	3.82735	0.00013	0.0055	3858.09	4014.77	4000.39	4813.29	4877.92	5047.05
Stk26	2259.49	0.3	0.155238	1.94617	0.052	0.32	1982.54	2087.8	1913.42	3086.06	2002	2485.13
Cd40lg	673.765	0.3	0.143364	2.07174	0.038	0.27	531.575	659.52	602.435	714.646	801.497	732.92
Cenpi	136.654	0.3	0.247582	1.20077	0.23	0.64	51.263	165.891	116.065	141.923	161.553	183.23
Gm5643	28.5537	0.3	0.243436	1.24989	0.21	0.62	23.4027	20.2307	19.8969	22.144	49.4408	36.2071
Uggt1	7589.41	0.29	0.134734	2.12852	0.033	0.25	7946.87	5705.05	6666.57	8044.3	7975.98	9197.71
Bzw1	13943.8	0.29	0.103277	2.76835	0.0056	0.086	13963.6	11966.4	11575.6	16079.5	14748	15329.9
Zfp142	1391.55	0.29	0.166099	1.72354	0.085	0.41	1440.93	1146.07	1114.23	1892.3	1319.58	1436.22
Utp14b	199.972	0.29	0.244047	1.20332	0.23	0.64	200.594	78.8996	218.866	222.446	204.727	274.296
9430060I03Rik	82.7497	0.29	0.247187	1.15868	0.25	0.66	70.208	58.6689	75.1662	60.3926	90.5253	141.537
Marco	5.91174	0.29	0.144711	2.01656	0.044	1	0	0	0	10.0654	11.1416	14.2634
Edem3	1919.53	0.29	0.148164	1.93786	0.053	0.32	2089.52	1544.61	1492.27	2099.65	2262.44	2028.7
Slamf6	4390.55	0.29	0.120912	2.38081	0.017	0.17	3882.61	4210	3680.93	5562.16	4546.46	4461.16
Gm31987	17.2547	0.29	0.228659	1.2857	0.2	0.6	10.0297	7.08073	17.6862	19.1243	24.3722	25.2353
Enkur	15.4655	0.29	0.178562	1.6096	0.11	0.46	13.3729	4.04613	0	23.1505	16.016	36.2071
Npdc1	13.854	0.29	0.217151	1.33483	0.18	1	6.68647	8.09226	11.0538	13.0851	29.943	14.2634
Rpl12	1964.17	0.29	0.123371	2.3519	0.019	0.18	1662.7	1950.24	1647.02	2387.52	2102.28	2035.28
Sp3os	148.471	0.29	0.221093	1.29284	0.2	0.6	128.157	97.1072	160.281	171.112	176.176	157.995
Agps	4901.48	0.29	0.11709	2.44292	0.015	0.16	4557.95	4214.05	4387.27	5583.3	4674.59	5991.73
A930006I01Rik	10.3009	0.29	0.204988	1.39659	0.16	1	3.34324	5.05767	8.84308	14.0916	19.4978	10.9719
LOC108168839	247.958	0.29	0.214359	1.36532	0.17	0.56	192.793	188.145	264.187	235.531	355.834	251.256
LOC108168790	27.151	0.29	0.242257	1.20499	0.23	0.64	20.0594	17.1961	23.2131	21.1374	34.1211	47.179
Dusp2	8441.81	0.29	0.231774	1.2328	0.22	0.62	4481.05	2844.43	10305.5	8992.46	17951.2	6076.21
Prom2	15.8077	0.29	0.197868	1.44688	0.15	0.53	2.22882	12.1384	9.94846	8.05235	22.9795	39.4987
Naa20	1116.44	0.29	0.160082	1.7819	0.075	0.38	1158.99	1001.42	815.774	1353.8	1286.85	1081.83
Sdc4	1587.52	0.29	0.147237	1.97314	0.048	0.31	1249.26	1612.38	1371.78	2011.07	1740.18	1540.45
Srms	187.18	0.29	0.241393	1.19114	0.23	0.64	178.306	195.226	98.3792	140.916	238.151	272.102
Zbtb46	952.976	0.29	0.152824	1.87408	0.061	0.35	712.109	895.207	935.155	952.191	1045.92	1177.28
Mtfr1	1652.68	0.29	0.135593	2.16214	0.031	0.24	1486.63	1401.98	1522.11	2038.25	1538.23	1928.85
Mfsd8	788.168	0.29	0.161538	1.78123	0.075	0.39	592.867	785.961	719.605	869.654	995.082	765.836
Fcrl1	2954.45	0.29	0.162684	1.80327	0.071	0.38	2336.92	3142.83	2361.1	4019.13	2958.09	2908.64
Taf13	1079.6	0.29	0.164045	1.79195	0.073	0.38	828.008	1029.74	1007.01	1015.6	1453.98	1143.27
Gar1	228.635	0.29	0.196982	1.49683	0.13	0.51	228.454	167.914	203.391	280.826	267.398	223.826
Metap1	1077.35	0.29	0.146211	1.94942	0.051	0.32	980.683	1043.9	856.673	1045.8	1356.49	1180.57
Tmem68	1339.64	0.29	0.148605	1.92458	0.054	0.33	1280.46	1325.11	972.738	1610.47	1472.08	1376.97
Npr2	24.1169	0.29	0.191194	1.51896	0.13	0.5	22.2882	9.1038	2.21077	80.5235	17.4087	13.1662
Rad23b	1063.04	0.29	0.153434	1.90755	0.056	0.33	923.848	916.449	987.108	1083.04	1032.69	1435.12
Zcchc11	4689.77	0.29	0.116079	2.46412	0.014	0.15	4156.76	3693.11	4745.42	5332.67	5231.67	4979.03
Ipp	628.537	0.29	0.204332	1.43143	0.15	0.53	674.219	392.475	577.011	877.706	665.013	584.8
Guca2b	23.3822	0.29	0.16303	1.79821	0.072	0.38	6.68647	9.1038	0	2.01309	73.1166	49.3734
Zdhhc18	2456.8	0.29	0.197387	1.48122	0.14	0.51	704.308	746.511	2263.83	6241.58	4249.12	535.427
E130218I03Rik	285.841	0.29	0.194024	1.49143	0.14	0.51	244.056	290.31	217.761	264.721	340.515	357.683
Gm34431	7.5342	0.29	0.184595	1.55413	0.12	1	3.34324	5.05767	1.10538	14.0916	13.927	7.6803
Tomm7	475.598	0.29	0.148648	1.9442	0.052	0.32	402.303	458.224	407.887	491.193	527.832	566.148
Nupl2	304.384	0.29	0.238348	1.2374	0.22	0.62	177.192	274.125	318.351	359.336	488.837	208.465
Lcorl	1144.74	0.29	0.155853	1.88107	0.06	0.34	1133.36	820.353	1089.91	1407.15	1163.6	1254.08
LOC102634968	12.1247	0.29	0.167161	1.75021	0.08	1	0	3.0346	6.63231	5.03272	38.2992	19.7493
Fbxo21	1139.09	0.29	0.152739	1.91903	0.055	0.33	995.17	872.953	1163.97	1128.34	1431	1243.11
Gm38794	21.8433	0.29	0.210812	1.35826	0.17	0.57	18.945	3.0346	16.5808	41.2683	13.927	37.3043
Zfp78	134.438	0.29	0.248455	1.14736	0.25	0.66	127.043	106.211	93.9577	275.793	96.0961	107.524
Ceacam14	96.7692	0.29	0.248459	1.153	0.25	0.66	50.1485	97.1072	84.0092	56.3665	173.391	119.593
Zfp59	371.18	0.29	0.195509	1.46802	0.14	0.52	393.387	289.298	295.138	478.108	438.7	332.447
Klk1	29.179	0.29	0.229269	1.25092	0.21	0.62	10.0297	35.4037	14.37	24.1571	57.1006	34.0128
2900076A07Rik	100.708	0.29	0.235392	1.2215	0.22	0.63	93.6106	73.8419	89.5362	147.962	109.327	89.9692
LOC108167450	375.5	0.29	0.195459	1.46746	0.14	0.52	320.951	353.025	315.035	517.364	431.736	314.892
Hirip3	211.824	0.29	0.219211	1.34412	0.18	0.57	172.734	142.626	232.131	256.669	193.585	273.199
Itgad	97.8046	0.29	0.243248	1.21125	0.23	0.63	108.098	57.6574	53.0585	53.3468	84.2582	230.409
Rplp2	1540.33	0.29	0.105603	2.73762	0.0062	0.091	1287.15	1439.41	1409.37	1758.43	1644.78	1702.83
Gm16793	48.595	0.29	0.24858	1.14818	0.25	0.66	41.2332	32.3691	44.2154	79.517	45.959	48.2762
Clcn3	2302.9	0.29	0.13004	2.19225	0.028	0.23	2243.31	1864.26	2068.17	2220.44	2800.02	2621.18
Phkb	1387.95	0.29	0.184402	1.5548	0.12	0.48	1566.86	1157.19	946.209	1756.42	1275.01	1626.03
Zfp319	730.278	0.29	0.178746	1.62329	0.1	0.45	558.32	768.765	605.751	796.176	973.496	679.158
Tk2	2899.44	0.29	0.0998225	2.92799	0.0034	0.061	2791.6	2474.21	2516.96	3320.59	3246.38	3046.88
B3gnt9	218.738	0.29	0.229619	1.25914	0.21	0.61	209.509	214.445	138.173	172.119	312.661	265.519
Map10	163.39	0.29	0.241273	1.20365	0.23	0.64	160.475	126.442	123.803	227.479	105.149	236.992
Thy1	282.854	0.29	0.204466	1.43232	0.15	0.53	300.891	189.157	249.817	353.297	330.766	273.199
LOC105243453	129.482	0.29	0.247192	1.15854	0.25	0.66	158.247	42.4844	102.801	86.5628	227.706	159.092
Scml4	2617.12	0.29	0.169586	1.69619	0.09	0.42	2504.08	2280	2166.55	3829.9	2469.95	2452.21
Gm12167	740.835	0.29	0.146587	1.95936	0.05	0.31	686.478	680.762	610.172	852.543	710.972	904.081
Snord49b	33.8891	0.29	0.246491	1.19356	0.23	0.64	17.8306	29.3345	30.9508	29.1898	46.6554	49.3734
Kcnh4	29.7484	0.29	0.205479	1.38793	0.17	0.55	5.57206	19.2191	25.4238	70.4581	50.1371	7.6803
Fasn	4038.44	0.29	0.128395	2.28525	0.022	0.2	3871.47	2970.87	3951.75	4605.95	4495.63	4334.98
Ncoa1	2196.23	0.29	0.209617	1.38172	0.17	0.56	832.466	671.658	2316.89	5348.77	3302.09	705.49
Ddx1	2070.26	0.29	0.0985168	2.95861	0.0031	0.057	1960.25	1854.14	1744.3	2251.64	2261.04	2350.17
Ahr	1903.82	0.29	0.173657	1.66285	0.096	0.44	1454.31	1695.33	1897.95	1651.74	2048.66	2674.94
Tspan13	6316.52	0.29	0.0843811	3.39432	0.00069	0.019	5643.38	5859.81	5515.87	6935.09	7302.61	6642.36
Sptssa	2852.98	0.29	0.111842	2.57213	0.01	0.12	2666.79	2590.54	2402	3437.35	2845.98	3175.26
Tomm20l	21.9439	0.29	0.243581	1.20532	0.23	0.64	16.7162	18.2076	14.37	28.1832	27.8539	26.3325
Idi1	634.792	0.29	0.149784	1.96949	0.049	0.31	554.977	561.401	573.695	672.371	815.424	630.882
Gm10336	48.6108	0.29	0.248115	1.18146	0.24	0.65	52.3774	33.3806	28.74	83.5431	50.8335	42.7902
Ssr1	4233.44	0.29	0.0775283	3.7763	0.00016	0.0066	3842.49	3848.88	3691.98	4662.31	4678.77	4676.21
Gm31834	21.6974	0.29	0.196029	1.48392	0.14	0.51	4.45765	8.09226	19.8969	7.04581	65.4568	25.2353
Gm34991	6.70272	0.29	0.167309	1.73466	0.083	1	3.34324	2.02307	0	8.05235	12.5343	14.2634
Bicd2	2169.6	0.29	0.10494	2.79163	0.0052	0.082	1958.02	2023.07	1838.25	2289.89	2583.45	2324.94
Zfp738	560.133	0.29	0.196839	1.46181	0.14	0.52	648.588	459.236	365.882	669.352	648.301	569.439
Mier3	1357.73	0.29	0.174743	1.63105	0.1	0.45	1239.23	1058.06	1306.56	1476.6	1167.78	1898.13
Zfp131	1298.6	0.29	0.12539	2.33075	0.02	0.19	1077.64	1280.6	1115.33	1327.63	1468.6	1521.8
Dph3	825.397	0.29	0.159162	1.83115	0.067	0.36	675.334	781.915	737.292	743.836	980.459	1033.55
Ghitm	12358	0.29	0.090966	3.20695	0.0013	0.031	11326.9	11647.8	10231.4	13643.7	14232	13066.4
Naa30	1927.3	0.29	0.131433	2.172	0.03	0.23	1972.51	1553.71	1640.39	2206.34	2249.9	1940.92
Gzmd	1223.77	0.29	0.190488	1.53958	0.12	0.49	840.267	431.925	405.676	150.982	2429.56	3084.19
3110083C13Rik	20.8181	0.29	0.222133	1.31852	0.19	0.59	7.80088	22.2537	9.94846	14.0916	38.9955	31.8184
Cab39l	3109.54	0.29	0.0934593	3.05687	0.0022	0.044	2896.36	2777.67	2699.35	3622.55	3403.75	3257.54
Kctd9	632.19	0.29	0.195594	1.50755	0.13	0.5	451.337	592.758	614.594	521.39	859.294	753.767
Dnajc3	5070.79	0.29	0.120691	2.38676	0.017	0.17	5285.66	4212.02	4100.98	5587.33	5753.93	5484.83
BC037032	103.109	0.29	0.232437	1.26691	0.21	0.61	92.4962	106.211	64.1123	115.753	112.808	127.274
Gm41344	6.89934	0.29	0.144326	2.01416	0.044	1	0	0	0	24.1571	6.26714	10.9719
Cyhr1	923.635	0.29	0.219239	1.33165	0.18	0.58	348.811	666.6	724.027	2704.58	669.887	427.902
Cluap1	496.522	0.29	0.155464	1.86639	0.062	0.35	499.257	383.371	439.943	544.54	568.917	543.107
Polr2h	329.958	0.29	0.187826	1.55485	0.12	0.48	355.497	238.722	275.241	362.356	355.138	392.793
Sec22a	381.458	0.29	0.192167	1.52394	0.13	0.5	355.497	280.195	368.093	342.225	502.764	439.971
Mpc1	1782.43	0.29	0.155773	1.8772	0.06	0.34	1705.05	1544.61	1492.27	1560.14	2334.16	2058.32
Trim40	13.7554	0.29	0.219134	1.31115	0.19	1	11.1441	7.08073	7.73769	27.1767	11.8379	17.555
Ppm1b	3909.08	0.29	0.114196	2.50827	0.012	0.14	3491.45	3822.58	3185.72	4243.59	4703.14	4008.02
Fzd8	7.37585	0.29	0.155086	1.86613	0.062	1	0	2.02307	1.10538	20.1309	18.8014	2.19437
Mib1	760.551	0.29	0.21066	1.35928	0.17	0.57	265.23	261.987	819.09	1612.48	1369.72	234.798
Ier3ip1	1731.97	0.29	0.0993255	2.906	0.0037	0.063	1546.8	1607.33	1502.22	1882.24	2003.4	1849.86
Mbp	8610.29	0.29	0.110861	2.58663	0.0097	0.12	7954.67	7832.3	7345.28	8259.7	10206.4	10063.4
Rttn	645.855	0.29	0.201094	1.44109	0.15	0.53	617.384	498.686	577.011	963.263	518.78	700.005
Rbm14	2002.08	0.29	0.112328	2.59343	0.0095	0.12	1778.6	1935.06	1654.76	2164.07	2368.98	2110.99
Rin1	21.189	0.29	0.223489	1.30599	0.19	0.59	8.9153	8.09226	24.3185	35.229	34.1211	16.4578
Pygm	103.652	0.29	0.229082	1.25761	0.21	0.61	71.3224	88.0034	107.222	130.851	116.987	107.524
Prune2	52.0163	0.29	0.231389	1.24728	0.21	0.62	74.6656	12.1384	21.0023	71.4646	49.4408	83.3861
ND5	11650	0.29	0.113209	2.56155	0.01	0.13	11615.5	10376.3	9256.49	13433.3	13340	11878.1
Syp	25.4353	0.29	0.210848	1.38615	0.17	0.56	25.6315	13.1499	5.52692	68.445	14.6233	25.2353
Atp6ap2	6096.26	0.29	0.129857	2.25508	0.024	0.21	5510.77	5616.03	5167.67	5621.55	7778.91	6882.65
Dock11	13008.4	0.29	0.185065	1.59303	0.11	0.47	13749.6	8755.83	11761.3	18500.3	10743.3	14539.9
Gm14680	97.3477	0.29	0.233603	1.23109	0.22	0.62	86.9241	72.8304	89.5362	129.844	120.468	84.4833
Jpx	30.4524	0.29	0.248168	1.15068	0.25	0.66	26.7459	21.2422	24.3185	32.2094	37.6028	40.5959
Mir3112	21.3429	0.29	0.229121	1.24646	0.21	0.62	10.0297	20.2307	13.2646	43.2814	16.016	25.2353
Sms	1984.76	0.29	0.115709	2.47625	0.013	0.15	1936.85	1602.27	1790.72	2318.07	2170.52	2090.14
Tceanc	441.418	0.29	0.239612	1.20669	0.23	0.64	580.609	252.883	282.978	715.653	419.202	397.181
Tram1	12491.5	0.28	0.106555	2.6713	0.0076	0.1	12380	10544.2	10679.1	14744.9	12710.5	13890.4
Gls	3916.65	0.28	0.21867	1.2922	0.2	0.6	1658.25	1160.23	4658.09	8080.53	6537.32	1405.49
Pms1	483.187	0.28	0.196681	1.40285	0.16	0.55	364.413	477.444	435.522	672.371	407.364	542.01
Sumo1	3928.93	0.28	0.110448	2.51571	0.012	0.14	3780.09	3522.16	3291.84	3888.28	4534.62	4556.61
St8sia4	8876.52	0.28	0.118251	2.37252	0.018	0.17	8757.05	7783.75	7341.96	10487.2	8573.45	10315.7
Gm30431	52.684	0.28	0.247526	1.11597	0.26	0.67	34.5468	45.519	50.8477	52.3403	77.9911	54.8593
Kdsr	911.242	0.28	0.173172	1.62233	0.1	0.45	872.585	669.635	884.308	1027.68	1191.45	821.792
Snrpe	777.033	0.28	0.128725	2.21271	0.027	0.22	754.457	685.819	643.334	852.543	830.744	895.304
Trove2	280.774	0.28	0.230266	1.20895	0.23	0.63	166.047	332.794	225.498	283.845	263.916	412.542
Lin9	437.699	0.28	0.188769	1.47461	0.14	0.52	337.667	363.14	458.735	547.56	391.348	527.746
Taf3	1257.26	0.28	0.138235	2.04925	0.04	0.28	1118.87	1106.62	1145.18	1325.62	1623.89	1223.36
Rabgap1	2868.64	0.28	0.1233	2.30826	0.021	0.19	2791.6	2285.05	2623.08	3349.78	2833.44	3328.86
Fap	9.39092	0.28	0.155037	1.82998	0.067	1	4.45765	0	0	20.1309	22.9795	8.77749
Bahd1	938.21	0.28	0.237165	1.19333	0.23	0.64	775.631	467.328	1150.71	1395.07	1215.13	625.396
4930402H24Rik	772.96	0.28	0.164223	1.70256	0.089	0.42	589.524	661.543	811.352	908.909	743.7	922.733
Trmt6	1145.09	0.28	0.154296	1.82752	0.068	0.37	1127.79	920.495	1013.64	1316.56	1444.23	1047.81
Cp	435.25	0.28	0.181548	1.52094	0.13	0.5	378.9	395.509	382.463	445.899	405.275	603.452
Spg20	793.849	0.28	0.220979	1.25628	0.21	0.61	802.377	651.427	614.594	1312.53	557.079	825.084
Ssr3	5247.02	0.28	0.109403	2.59044	0.0096	0.12	5090.63	4785.56	4240.26	5682.95	5449.63	6233.11
Nes	80.2669	0.28	0.236929	1.16589	0.24	0.65	93.6106	66.7612	15.4754	137.897	116.29	51.5677
Slc16a1	1336.67	0.28	0.1817	1.5172	0.13	0.5	1073.18	1582.04	900.888	1509.82	1499.24	1454.87
Rap1a	6548.94	0.28	0.0980765	2.89125	0.0038	0.065	5949.85	6280.61	5410.86	6795.18	7410.54	7446.6
Henmt1	6.94516	0.28	0.153101	1.801	0.072	1	1.11441	1.01153	1.10538	1.00654	26.4613	10.9719
Dapp1	5044.35	0.28	0.0917729	3.09711	0.002	0.04	4524.51	4474.01	4596.19	5166.59	5939.85	5564.93
Prkacb	7894	0.28	0.131875	2.10205	0.036	0.26	8213.22	6569.91	6444.39	9748.38	7787.27	8600.84
Kdm4c	2549.32	0.28	0.0993006	2.8065	0.005	0.079	2303.49	2234.48	2341.2	2648.22	2743.61	3024.94
Gpbp1l1	2001.35	0.28	0.0885085	3.20863	0.0013	0.03	1813.15	1785.36	1796.25	2235.53	2161.47	2216.32
Pabpc4	233.005	0.28	0.181654	1.53159	0.13	0.49	218.425	200.284	201.18	254.656	287.592	235.895
Smarca5-ps	33.0368	0.28	0.235725	1.18888	0.23	0.64	22.2882	18.2076	30.9508	67.4384	41.7809	17.555
Insig1	969.487	0.28	0.207457	1.33934	0.18	0.58	832.466	941.737	774.875	672.371	1184.49	1410.98
Fam193a	457.155	0.28	0.237369	1.17127	0.24	0.65	378.9	376.29	413.414	828.386	278.539	467.401
Wdr19	187.385	0.28	0.239974	1.17773	0.24	0.65	178.306	139.592	158.07	117.766	284.807	245.77
Parm1	40.4757	0.28	0.247299	1.12506	0.26	0.67	44.5765	19.2191	32.0562	48.3141	59.1896	39.4987
Rasgef1b	4869.22	0.28	0.217759	1.30731	0.19	0.59	2617.75	5953.88	4103.19	3739.31	6522	6279.19
Ttc28	142.799	0.28	0.248503	1.11184	0.27	0.68	159.361	50.5767	134.857	198.289	219.35	94.358
Mvk	107.535	0.28	0.238166	1.18617	0.24	0.65	100.297	65.7496	108.328	129.844	145.537	95.4552
Pan3	1167.64	0.28	0.204906	1.34453	0.18	0.57	1013	719.2	1346.36	1572.22	1354.4	1000.63
Glcci1	912.293	0.28	0.21539	1.28791	0.2	0.6	763.372	610.966	1014.74	994.465	1391.3	698.907
Ephb6	340.521	0.28	0.210074	1.35217	0.18	0.57	388.93	234.676	267.503	457.978	328.677	365.363
Zfp282	672.127	0.28	0.143294	1.96685	0.049	0.31	579.494	556.343	664.336	699.548	720.025	813.015
Zfp212	665.036	0.28	0.139393	2.02303	0.043	0.29	630.757	520.94	631.175	744.843	726.292	736.212
Cd8b1	4092.48	0.28	0.184818	1.50998	0.13	0.5	4007.43	3775.04	3077.39	6192.26	3434.39	4068.36
Rnf103	1614.72	0.28	0.205623	1.37168	0.17	0.56	1429.79	1043.9	1768.62	1938.6	2268.7	1238.72
Actg2	7.72737	0.28	0.170529	1.65624	0.098	1	0	5.05767	2.21077	14.0916	11.8379	13.1662
Exoc6b	1273.33	0.28	0.175864	1.56578	0.12	0.48	1037.52	965.003	1391.68	1220.94	1307.74	1717.1
Pradc1	323.375	0.28	0.159185	1.74928	0.08	0.4	273.031	282.218	309.508	345.245	364.887	365.363
C1rb	6.97493	0.28	0.165481	1.71824	0.086	1	2.22882	0	3.31615	15.0982	14.6233	6.58311
Lpar5	1089.84	0.28	0.12414	2.2916	0.022	0.2	1023.03	936.68	966.106	1315.55	1200.51	1097.19
Etnk1	8546	0.28	0.129622	2.15426	0.031	0.24	8960.99	6817.73	7191.63	10428.8	8957.83	8919.02
LOC108167415	14.5809	0.28	0.228371	1.20987	0.23	1	10.0297	9.1038	11.0538	22.144	20.8905	14.2634
Polr2i	279.184	0.28	0.175953	1.59261	0.11	0.47	244.056	249.849	248.712	268.747	320.32	343.419
Hcst	730.533	0.28	0.133354	2.12295	0.034	0.25	655.274	683.796	619.015	807.248	742.308	875.554
Gm7710	474.831	0.28	0.239069	1.19209	0.23	0.64	280.832	506.778	417.835	277.806	658.05	707.685
Serpinh1	63.4135	0.28	0.238811	1.15375	0.25	0.66	60.1783	37.4267	43.11	148.969	63.3677	27.4296
Rnf169	842.695	0.28	0.237613	1.15828	0.25	0.66	444.65	510.824	900.888	1630.6	1221.4	347.808
Rbbp6	2636.98	0.28	0.13724	2.00463	0.045	0.3	2745.91	2310.34	2036.12	2730.75	3205.29	2793.43
Zranb1	1229.85	0.28	0.223204	1.24998	0.21	0.62	839.152	824.399	1534.27	1684.95	1598.82	897.498
Tnni2	123.019	0.28	0.2296	1.21854	0.22	0.63	112.556	76.8765	128.225	130.851	131.61	157.995
Tacc1	6385.69	0.28	0.104559	2.67285	0.0075	0.1	5792.71	5256.94	6169.15	6481.14	7237.85	7376.38
Ankrd37	331.515	0.28	0.176002	1.61468	0.11	0.46	286.404	273.114	320.562	323.101	363.494	422.417
Gm3336	10.6322	0.28	0.17299	1.61491	0.11	1	3.34324	0	7.73769	13.0851	26.4613	13.1662
Slc35e1	3515.43	0.28	0.246694	1.14486	0.25	0.66	2317.98	1645.76	4254.63	4739.82	6015.76	2118.67
Cx3cl1	34.4271	0.28	0.222303	1.23741	0.22	0.62	41.2332	4.04613	23.2131	49.3207	45.959	42.7902
Pdp2	375.255	0.28	0.215899	1.28367	0.2	0.6	345.468	269.068	368.093	281.832	522.958	464.11
Gcsh	313.2	0.28	0.215988	1.29571	0.2	0.6	212.853	325.714	279.662	254.656	379.51	426.805
Sorl1	14915.8	0.28	0.248648	1.12234	0.26	0.67	10603.6	8221.74	17312.5	25853.1	17849.5	9654.14
1810046K07Rik	26.6684	0.28	0.234037	1.17912	0.24	0.65	14.4874	25.2883	17.6862	17.1112	53.6189	31.8184
Nptn	4955.89	0.28	0.128163	2.15964	0.031	0.24	4399.7	4753.19	4184.99	4591.85	6132.05	5673.55
Myo5a	3548.08	0.28	0.0918795	2.99471	0.0027	0.052	3273.03	3013.36	3308.42	4002.02	3727.55	3964.13
Ppp2r3a	178.716	0.28	0.248259	1.11775	0.26	0.67	123.7	129.476	185.705	272.773	86.3472	274.296
Cenpw	54.4735	0.28	0.248636	1.13373	0.26	0.67	39.0044	44.5075	47.5315	66.4319	38.2992	91.0664
Rpf2	902.794	0.28	0.16713	1.6725	0.094	0.43	747.771	957.922	701.919	1170.61	949.82	888.72
Amd1	2277.94	0.28	0.146295	1.94639	0.052	0.32	1894.5	2144.45	2052.7	2015.1	2858.51	2702.37
Fig4	2090.26	0.28	0.127612	2.19635	0.028	0.23	1956.91	1646.78	2015.12	2446.91	2406.58	2069.29
Sec63	3833.67	0.28	0.101402	2.71667	0.0066	0.094	3296.43	3342.11	3719.62	4321.09	4398.14	3924.63
2610008E11Rik	978.74	0.28	0.151123	1.8485	0.065	0.35	978.454	846.653	795.877	915.955	1161.51	1173.99
E130317F20Rik	272.969	0.28	0.169935	1.6411	0.1	0.45	223.997	242.768	260.871	320.081	293.859	296.24
1600002K03Rik	214.753	0.28	0.188139	1.46936	0.14	0.52	210.624	193.203	165.808	245.597	224.224	249.061
Zfp781	215.747	0.28	0.231211	1.22307	0.22	0.63	229.569	158.811	166.913	333.166	238.151	167.869
Lum	21.2766	0.28	0.199144	1.38702	0.17	0.56	11.1441	10.1153	13.2646	4.02618	60.5823	28.5268
Tmem19	851.758	0.28	0.13605	2.04163	0.041	0.28	826.894	790.007	672.074	902.87	999.26	919.442
D630029K05Rik	6.69014	0.28	0.163758	1.68257	0.092	1	2.22882	2.02307	1.10538	22.144	10.4452	2.19437
Gm12174	188.272	0.28	0.207173	1.35991	0.17	0.57	144.874	201.295	148.122	209.361	233.973	192.008
Cox10	677.581	0.28	0.126468	2.19425	0.028	0.23	630.757	568.482	624.542	726.725	759.02	755.961
Alox8	44.7516	0.28	0.195736	1.43132	0.15	0.53	55.7206	1.01153	12.1592	53.3468	94.7034	51.5677
Tmem88	217.478	0.28	0.205597	1.34904	0.18	0.57	192.793	179.041	201.18	186.211	283.414	262.227
Scn4a	849.576	0.28	0.208193	1.35677	0.17	0.57	921.619	689.866	616.805	1216.91	1010.4	641.854
Map4k5	1147.51	0.28	0.159933	1.73245	0.083	0.41	1098.81	797.088	1173.92	1210.87	1247.16	1357.22
Churc1	995.937	0.28	0.132298	2.09322	0.036	0.26	918.276	900.264	859.989	1231	1086.3	979.787
Mpp5	815.292	0.28	0.19754	1.43062	0.15	0.53	861.441	568.482	720.711	765.98	1192.85	782.293
Gtf2a1	3024.63	0.28	0.107895	2.60997	0.0091	0.12	2896.36	2614.81	2633.03	3559.14	3033.3	3411.15
Ppp2r5c	8664.22	0.28	0.109861	2.52923	0.011	0.13	7715.07	7509.62	8138.95	10576.8	9636.07	8408.83
Ankrd9	158.609	0.28	0.233649	1.2183	0.22	0.63	118.128	164.88	123.803	131.857	245.115	167.869
Rapgef5	466.815	0.28	0.228389	1.22496	0.22	0.63	234.027	539.147	433.311	658.28	438.003	498.122
Gm40826	9.33443	0.28	0.195396	1.44566	0.15	1	7.80088	4.04613	2.21077	20.1309	9.74888	12.069
Cdk13	831.597	0.28	0.220257	1.2651	0.21	0.61	391.159	337.852	889.835	1515.86	1590.46	264.422
Slc22a23	50.416	0.28	0.206806	1.36606	0.17	0.56	52.3774	19.2191	15.4754	13.0851	165.035	37.3043
Gm33168	125.499	0.28	0.216655	1.30105	0.19	0.59	119.242	89.0149	119.382	146.955	143.448	134.954
Zfp455	152.8	0.28	0.209954	1.34985	0.18	0.57	150.446	133.522	116.065	149.975	174.784	192.008
Adgrv1	27.0105	0.28	0.222311	1.2572	0.21	0.61	20.0594	26.2999	6.63231	43.2814	15.3197	50.4705
Naip1	60.7708	0.28	0.248483	1.12026	0.26	0.67	56.835	46.5305	45.3208	105.687	61.975	48.2762
Atxn7	1437.71	0.28	0.192445	1.47731	0.14	0.51	1309.43	1019.63	1466.85	2013.09	1674.02	1143.27
Gm35078	31.5416	0.28	0.247718	1.14798	0.25	0.66	25.6315	24.2768	24.3185	43.2814	27.8539	43.8874
Slc7a7	1004.76	0.28	0.171128	1.65435	0.098	0.44	661.961	1033.79	977.16	1053.85	1183.79	1118.03
Gzmg	1242.01	0.28	0.18678	1.51591	0.13	0.5	960.623	327.737	383.568	162.054	2463.68	3154.41
Rnf17	70.6334	0.28	0.237994	1.1926	0.23	0.64	31.2035	39.4498	84.0092	41.2683	166.427	61.4424
Basp1	322.72	0.28	0.240425	1.16706	0.24	0.65	110.327	149.707	459.84	574.737	539.67	102.038
Pabpc1	12203.3	0.28	0.0939631	2.95811	0.0031	0.057	10703.9	11630.6	10626.1	12461	14356.6	13441.6
Zhx1	3450.8	0.28	0.156169	1.79178	0.073	0.38	3678.67	2677.53	2870.68	4407.66	3185.1	3885.13
Fam186b	6.83728	0.28	0.17719	1.58153	0.11	1	4.45765	1.01153	2.21077	16.1047	6.26714	10.9719
Xxylt1	989.014	0.28	0.194209	1.45872	0.14	0.52	861.441	822.376	926.312	1508.81	1007.62	807.529
Lmln	175.179	0.28	0.22845	1.23919	0.22	0.62	137.073	146.672	169.124	183.191	270.183	144.829
Btla	6677.38	0.28	0.165627	1.70007	0.089	0.42	5703.56	6152.14	5944.76	9457.49	5470.52	7335.78
Zbtb11	3146.32	0.28	0.117513	2.3503	0.019	0.18	2734.77	3020.44	2726.98	3032.72	3724.77	3638.27
Arl13b	495.604	0.28	0.20115	1.38732	0.17	0.56	421.248	513.859	371.409	399.598	611.394	656.117
Hlcs	1573.56	0.28	0.167226	1.66204	0.097	0.44	1395.24	1174.39	1631.55	1400.1	2011.06	1829.01
Tagap	10833.7	0.28	0.131465	2.13296	0.033	0.25	8334.69	10462.3	10300	10262.7	12911.7	12730.6
Rgmb	548.193	0.28	0.204445	1.37666	0.17	0.56	565.007	456.201	420.046	815.301	577.273	455.332
Abcg1	2210.94	0.28	0.121987	2.27025	0.023	0.2	2044.95	1961.36	1948.79	2099.65	2545.85	2665.06
Satb1	9234.38	0.28	0.0904663	3.13299	0.0017	0.037	8974.36	8200.5	7720.01	10266.7	10044.1	10200.5
Mir1893	46.2978	0.28	0.246256	1.14672	0.25	0.66	35.6612	35.4037	44.2154	52.3403	56.4042	53.7621
Sil1	797.178	0.28	0.182147	1.53123	0.13	0.49	566.121	845.642	706.341	740.816	1050.79	873.36
Ndfip1	8845.59	0.28	0.120685	2.29784	0.022	0.2	9304.23	7366.99	7154.05	10067.5	9730.78	9450.06
Eif3j2	552.088	0.28	0.15513	1.80506	0.071	0.38	492.57	561.401	422.257	591.848	619.054	625.396
Klc2	146.585	0.28	0.219274	1.2683	0.2	0.61	115.899	113.292	153.648	137.897	188.711	170.064
Erlin1	2027.45	0.28	0.150262	1.88644	0.059	0.34	1572.44	1954.28	1892.42	1894.32	2208.12	2643.12
Rpgr	142.894	0.28	0.248545	1.14523	0.25	0.66	137.073	131.499	78.4823	88.5759	144.144	277.588
Kdm6a	4865.82	0.28	0.130275	2.16529	0.03	0.24	4970.28	3828.65	4262.36	5926.53	4824.3	5382.79
Magt1	4355.46	0.28	0.101098	2.78973	0.0053	0.082	4009.65	4177.63	3548.28	4617.02	4805.5	4974.64
Taf9b	843.114	0.28	0.194243	1.46483	0.14	0.52	961.738	720.212	541.638	1102.17	868.347	864.582
Armcx5	724.89	0.28	0.18078	1.5522	0.12	0.48	714.338	503.743	706.341	810.268	675.458	939.191
Rrs1	687.606	0.27	0.143146	1.90038	0.057	0.33	563.893	625.127	659.915	839.458	697.741	739.503
Tpp2	6717.56	0.27	0.0810676	3.33817	0.00084	0.022	6322.06	5761.69	6132.67	7263.22	7461.38	7364.31
Phlpp1	458.073	0.27	0.229567	1.1672	0.24	0.65	443.536	345.944	401.255	802.216	401.097	354.391
Epb41l5	88.2334	0.27	0.247063	1.09289	0.27	0.68	59.0638	110.257	39.7938	162.054	60.5823	97.6495
Hsd17b7	258.763	0.27	0.211605	1.27982	0.2	0.6	234.027	177.018	269.714	316.055	227.706	328.059
Srp9	1608.39	0.27	0.11211	2.44608	0.014	0.16	1523.4	1424.24	1395	1616.51	1836.97	1854.24
Aida	1433.66	0.27	0.120748	2.20879	0.027	0.22	1291.6	1415.13	1171.71	1595.37	1644.78	1483.4
Bmi1	1568.93	0.27	0.174016	1.54218	0.12	0.49	1546.8	1270.49	1380.63	2255.67	1534.75	1425.24
Gm13363	854.72	0.27	0.181781	1.47956	0.14	0.51	626.3	880.034	774.875	731.757	1052.18	1063.17
Acbd5	2771.87	0.27	0.0963632	2.83471	0.0046	0.074	2539.75	2348.78	2609.81	3086.06	2904.47	3142.34
Zbtb26	124.839	0.27	0.248591	1.07385	0.28	0.69	124.814	54.6228	124.908	78.5104	143.448	222.729
Snord110	14.3935	0.27	0.193094	1.40522	0.16	1	11.1441	3.0346	7.73769	6.03926	16.7124	41.6931
Rbl1	2595.57	0.27	0.148419	1.83751	0.066	0.36	2751.48	1884.49	2336.78	2929.04	2612.7	3058.95
Gm14391	174.729	0.27	0.229461	1.16494	0.24	0.65	137.073	160.834	155.859	169.099	149.019	276.491
Zfp965	48.4484	0.27	0.248088	1.09863	0.27	0.68	43.4621	36.4152	39.7938	74.4843	43.87	52.6649
Sec62	2782.24	0.27	0.118102	2.30656	0.021	0.19	2693.53	2380.14	2439.58	2923	3433	2824.16
Smc4	5690.29	0.27	0.148785	1.83305	0.067	0.36	5836.18	4736	4712.25	7140.42	5033.9	6682.96
Rfx5	1177.57	0.27	0.165565	1.61286	0.11	0.46	1123.33	1123.81	911.942	1605.44	1158.72	1142.17
LOC108168883	28.7758	0.27	0.172541	1.56073	0.12	0.48	21.1738	6.0692	4.42154	1.00654	96.0961	43.8874
Ap1ar	1395	0.27	0.13197	2.02557	0.043	0.29	1448.74	1196.64	1121.97	1511.83	1595.33	1495.46
Ppa2	660.822	0.27	0.150887	1.77855	0.075	0.39	643.016	542.182	593.592	643.182	813.335	729.629
Ube2d3	18806.5	0.27	0.0802649	3.38589	0.00071	0.019	17147.5	17603.7	16225.9	19778.6	21409.2	20674.3
Tmem64	2988.18	0.27	0.241011	1.11749	0.26	0.67	1677.19	1494.03	3607.98	3283.35	6004.62	1861.92
Atp8b5	47.5488	0.27	0.24711	1.08254	0.28	0.69	42.3477	42.4844	34.2669	63.4123	57.7969	44.9846
Invs	1351.92	0.27	0.109149	2.51826	0.012	0.14	1202.45	1169.33	1277.82	1571.22	1414.98	1475.71
Hacd4	2073.9	0.27	0.143487	1.90771	0.056	0.33	1800.89	1807.61	1965.37	1891.3	2279.15	2699.08
Ppcs	326.916	0.27	0.22154	1.23994	0.21	0.62	382.243	259.964	211.128	443.886	382.295	281.977
Khdrbs1	5313.45	0.27	0.0927276	2.91623	0.0035	0.062	5112.92	4747.12	4535.39	6118.78	5745.57	5620.88
Vamp3	3185.48	0.27	0.146627	1.84194	0.065	0.36	2972.14	2755.42	2844.15	2789.13	4162.08	3589.99
Ankib1	2807.3	0.27	0.146926	1.8301	0.067	0.36	3035.66	2303.26	2218.51	3120.29	3404.45	2761.62
LOC102635844	74.8554	0.27	0.239243	1.13855	0.25	0.66	66.8647	53.6113	70.7446	94.6151	68.9385	94.358
9230114K14Rik	38.5639	0.27	0.248479	1.08798	0.28	0.69	34.5468	22.2537	36.4777	50.3272	36.2101	51.5677
A830010M20Rik	212.72	0.27	0.227828	1.20288	0.23	0.64	190.564	118.349	243.185	248.616	214.475	261.13
Gm38733	27.0669	0.27	0.222561	1.21623	0.22	0.63	7.80088	23.2653	23.2131	13.0851	44.5663	50.4705
Bmt2	2144.47	0.27	0.116669	2.29269	0.022	0.2	1701.71	2037.23	2062.65	2256.67	2358.53	2450.02
Gimap9	2005.39	0.27	0.106578	2.52549	0.012	0.13	1955.79	1665.99	1807.3	2253.65	2212.3	2137.32
Tmem176a	1714.26	0.27	0.205851	1.33574	0.18	0.58	1524.52	1493.02	1501.11	1123.3	2488.75	2154.87
Kbtbd2	4464.63	0.27	0.108695	2.43943	0.015	0.16	3807.95	4250.46	4044.6	5105.19	5214.96	4364.61
Tigd2	1283.27	0.27	0.141922	1.91524	0.055	0.33	1130.01	1343.32	979.371	1360.85	1463.03	1423.05
Zfp638	4843.43	0.27	0.145391	1.86944	0.062	0.35	5178.67	4100.75	3743.94	5759.44	4611.92	5665.87
Nrip2	34.2816	0.27	0.221511	1.20409	0.23	0.64	49.0341	12.1384	7.73769	43.2814	60.5823	32.9156
Meis3	497.022	0.27	0.143375	1.8969	0.058	0.34	466.939	448.109	421.152	553.599	509.727	582.606
Arhgap35	405.524	0.27	0.202262	1.31235	0.19	0.59	346.582	325.714	404.571	370.408	597.467	388.404
Gm38499	18.9882	0.27	0.222336	1.21515	0.22	0.63	6.68647	20.2307	11.0538	14.0916	27.8539	34.0128
Irgq	758.994	0.27	0.206011	1.31244	0.19	0.59	683.135	450.132	872.148	703.574	967.228	877.749
Eid2	15.1629	0.27	0.180607	1.48103	0.14	0.51	5.57206	3.0346	11.0538	41.2683	27.8539	2.19437
Zfp566	148.458	0.27	0.241485	1.11991	0.26	0.67	105.869	188.145	84.0092	202.315	146.93	163.481
Chsy1	1191.14	0.27	0.234253	1.14216	0.25	0.66	952.822	1179.45	947.315	2288.88	816.121	962.232
Kctd14	250.45	0.27	0.221416	1.20221	0.23	0.64	196.137	287.275	173.545	259.688	352.352	233.701
Slco2b1	233.704	0.27	0.246163	1.08473	0.28	0.69	91.3818	186.122	310.613	320.081	226.313	267.713
Pde3b	4235.17	0.27	0.247406	1.09768	0.27	0.68	3070.21	1754	5256.1	6708.62	5868.13	2753.94
Zfp764	373.186	0.27	0.226128	1.20721	0.23	0.63	400.074	390.452	180.178	420.735	429.647	418.028
4931415C17Rik	6.26514	0.27	0.164343	1.65718	0.097	1	0	3.0346	2.21077	7.04581	13.2306	12.069
Smim19	345.084	0.27	0.247599	1.10748	0.27	0.68	267.459	159.822	429.995	474.082	543.848	195.299
Gtf2e2	1416.77	0.27	0.127331	2.14327	0.032	0.24	1138.93	1339.27	1341.94	1453.45	1707.45	1519.6
LOC102639683	57.0624	0.27	0.243289	1.12148	0.26	0.67	15.6018	44.5075	70.7446	59.3861	65.4568	86.6777
Gm42029	7.64809	0.27	0.193184	1.38582	0.17	1	2.22882	4.04613	5.52692	12.0785	13.2306	8.77749
4921524J17Rik	737.222	0.27	0.136491	1.97631	0.048	0.31	638.558	708.073	641.123	737.797	883.667	814.112
Mbtps1	5264.61	0.27	0.103683	2.61965	0.0088	0.11	5034.91	4860.42	4346.37	6108.72	5878.58	5358.66
Cdon	265.059	0.27	0.229615	1.16083	0.25	0.66	202.823	241.756	244.29	231.505	225.617	444.36
Vwa5a	4988.17	0.27	0.130341	2.10006	0.036	0.26	4448.73	4518.52	4469.07	4521.4	5682.21	6289.07
Hspa8	85306.1	0.27	0.152525	1.77629	0.076	0.39	66388.9	83788.3	78986.4	72578.9	100405	109689
Cd3e	5243.96	0.27	0.131864	2.03181	0.042	0.29	5421.61	4226.18	4507.76	6472.08	5180.14	5655.99
Glce	777.588	0.27	0.154255	1.73547	0.083	0.41	806.834	633.22	652.177	813.288	962.354	797.654
1190002N15Rik	782.189	0.27	0.219356	1.24091	0.21	0.62	455.795	244.791	830.144	1300.45	1595.33	266.616
Cdc25a	712.12	0.27	0.199209	1.37708	0.17	0.56	628.528	757.638	497.423	578.763	928.233	882.137
Acvr2b	69.6319	0.27	0.24588	1.08423	0.28	0.69	43.4621	31.3575	89.5362	105.687	101.667	46.0818
Dse	2460.52	0.27	0.11867	2.31153	0.021	0.19	2268.94	2426.67	1941.06	2565.68	2744.31	2816.48
Gm40630	12.1866	0.27	0.219278	1.24843	0.21	1	10.0297	8.09226	5.52692	15.0982	14.6233	19.7493
Atg5	2112.33	0.27	0.116136	2.2961	0.022	0.2	2046.06	1981.59	1690.13	2373.43	2390.57	2192.18
Nodal	14.5598	0.27	0.164226	1.62224	0.1	1	2.22882	2.02307	8.84308	2.01309	61.2787	10.9719
Ube2d1	1092.65	0.27	0.127099	2.10313	0.035	0.26	928.305	934.657	1089.91	1115.25	1245.77	1242.01
Nedd1	1466.87	0.27	0.158907	1.72959	0.084	0.41	1500	1235.08	1193.82	1928.54	1595.33	1348.44
Zc3h10	1166.35	0.27	0.1674	1.60695	0.11	0.46	850.296	1221.93	1052.33	1123.3	1241.59	1508.63
Ikzf4	95.8321	0.27	0.246273	1.08478	0.28	0.69	63.5215	32.3691	130.435	127.831	73.813	147.023
Ccdc117	3797.2	0.27	0.136968	1.98813	0.047	0.3	2832.84	3976.34	3413.43	4028.19	4026.29	4506.14
Nacad	150.622	0.27	0.247709	1.07212	0.28	0.69	191.679	78.8996	91.7469	182.184	281.325	77.9002
Actr2	10126.3	0.27	0.082792	3.2771	0.001	0.026	9520.42	9041.08	8886.19	10537.5	11227.9	11544.6
Peli1	8171.74	0.27	0.0773754	3.44874	0.00056	0.016	7378.52	7716.99	7100.99	8942.14	8893.77	8998.02
Vps54	2166.32	0.27	0.243371	1.1023	0.27	0.68	1326.15	1191.59	2482.69	3537	3422.55	1037.94
Grap	6357.91	0.27	0.125084	2.14671	0.032	0.24	5159.73	6196.65	5818.74	8016.12	6632.03	6324.18
Snord65	54.4831	0.27	0.248249	1.0911	0.28	0.69	52.3774	30.346	48.6369	37.2421	73.813	84.4833
Polr2a	7873.61	0.27	0.129585	2.0955	0.036	0.26	7722.88	6531.47	6974.98	10038.3	7475.3	8498.8
Fam101b	1782.89	0.27	0.138114	1.97156	0.049	0.31	1681.65	1520.33	1596.18	2251.64	1651.74	1995.78
Blmh	2281.28	0.27	0.121474	2.22461	0.026	0.22	2116.27	1868.3	2178.71	2557.63	2724.12	2242.65
LOC102635048	66.513	0.27	0.24705	1.09673	0.27	0.68	70.208	50.5767	45.3208	104.681	66.8495	61.4424
Itga3	119.165	0.27	0.228968	1.19307	0.23	0.64	88.0386	119.361	101.695	103.674	149.715	152.509
Hoxb2	6.82286	0.27	0.180149	1.49684	0.13	1	2.22882	2.02307	4.42154	10.0654	16.7124	5.48593
Psmc3ip	139.598	0.27	0.203374	1.34632	0.18	0.57	115.899	127.453	124.908	157.021	145.537	166.772
Gm9734	5.44266	0.27	0.170087	1.61288	0.11	1	2.22882	2.02307	1.10538	11.072	11.8379	4.38874
Bahcc1	78.704	0.27	0.247298	1.08874	0.28	0.69	41.2332	62.715	84.0092	78.5104	155.286	50.4705
Twistnb	1332.42	0.27	0.128214	2.1389	0.032	0.25	1281.57	1171.36	1137.44	1584.3	1528.49	1291.39
Agmo	40.899	0.27	0.23479	1.15684	0.25	0.66	36.7756	19.2191	33.1615	19.1243	87.7399	49.3734
Ppp2r5e	1659.23	0.27	0.150298	1.82048	0.069	0.37	1293.83	1329.15	1831.62	1832.92	1871.79	1796.09
Gpr141	7936.13	0.27	0.0959456	2.79856	0.0051	0.081	6760.02	7462.08	7287.8	8101.67	8660.49	9344.73
Zfp87	1104.7	0.27	0.18212	1.48881	0.14	0.51	1073.18	1059.08	812.458	1573.23	1095.36	1014.9
Slf1	750.991	0.27	0.178474	1.49465	0.14	0.51	587.295	703.015	717.395	1051.84	704.705	741.698
Hexb	6911.32	0.27	0.110452	2.42448	0.015	0.16	6758.91	6249.25	5702.68	6845.51	7873.62	8037.98
Serf1	28.5678	0.27	0.246774	1.07768	0.28	0.69	18.945	22.2537	26.5292	35.229	27.8539	40.5959
Flnb	2439.78	0.27	0.199145	1.35169	0.18	0.57	2817.23	1338.26	2313.57	2950.18	2420.51	2798.92
Rpp14	669.23	0.27	0.139553	1.94657	0.052	0.32	612.927	589.724	598.013	811.274	657.353	746.086
Gnl3	1383.42	0.27	0.114399	2.36713	0.018	0.18	1169.02	1288.69	1282.25	1520.89	1623.19	1416.47
3425401B19Rik	35.5301	0.27	0.19997	1.33195	0.18	0.58	30.0891	3.0346	26.5292	10.0654	63.3677	80.0946
Gm1821	24488.4	0.27	0.100945	2.64867	0.0081	0.11	20702.4	24461.9	21209	25162.6	27959.1	27435.1
Slain1	1048.42	0.27	0.20834	1.31455	0.19	0.59	575.037	275.137	1020.27	2384.5	1749.23	286.365
Drosha	1209.27	0.27	0.159351	1.70636	0.088	0.42	1033.06	885.091	1324.25	1376.95	1252.73	1383.55
Sntb1	948.106	0.27	0.141275	1.87869	0.06	0.34	943.907	724.258	890.94	1001.51	1091.18	1036.84
Srebf2	5409.92	0.27	0.0869014	3.12835	0.0018	0.037	4849.92	4622.71	5184.25	5894.32	6060.32	5848
A4galt	24.3709	0.27	0.190542	1.4024	0.16	0.55	22.2882	1.01153	13.2646	13.0851	28.5503	68.0255
LOC108168304	14.4032	0.27	0.227929	1.1785	0.24	1	7.80088	10.1153	12.1592	16.1047	21.5868	18.6522
P3h2	25.9051	0.27	0.161902	1.64247	0.1	0.45	4.45765	17.1961	0	31.2029	98.1852	4.38874
Eaf2	170.855	0.27	0.237689	1.15165	0.25	0.66	138.187	160.834	139.278	114.746	262.523	209.562
3300005D01Rik	36.3889	0.27	0.237445	1.14882	0.25	0.66	42.3477	18.2076	19.8969	22.144	61.975	53.7621
Zfp943	957.584	0.27	0.155163	1.75698	0.079	0.4	880.386	911.391	775.98	1194.77	870.436	1112.55
Decr2	553.933	0.27	0.157723	1.72003	0.085	0.41	581.723	433.948	470.894	595.874	619.054	622.104
Pacsin1	335.146	0.27	0.199404	1.36277	0.17	0.57	358.841	268.056	260.871	441.873	379.51	301.726
Wdr4	761.756	0.27	0.126159	2.16096	0.031	0.24	695.393	683.796	674.285	906.896	786.178	823.987
Gm11127	24.579	0.27	0.243215	1.11807	0.26	0.67	14.4874	25.2883	16.5808	26.1701	32.032	32.9156
Rab12	581.062	0.27	0.240689	1.14	0.25	0.66	436.85	317.621	726.238	826.373	816.121	363.168
Rasgrp3	4195.66	0.27	0.154037	1.77222	0.076	0.39	3718.79	3745.71	3792.57	5920.49	4023.5	3972.91
Colec12	200.209	0.27	0.196004	1.37527	0.17	0.56	167.162	206.353	158.07	213.387	242.329	213.951
Usp14	2431.81	0.27	0.118414	2.28415	0.022	0.2	2419.39	1968.44	2183.13	2826.38	2709.49	2484.03
Pik3c3	2289.59	0.27	0.144227	1.87096	0.061	0.35	2028.23	1877.41	2257.2	3016.61	2248.51	2309.58
Epb41l4aos	55.9071	0.27	0.2462	1.11225	0.27	0.68	36.7756	57.6574	45.3208	60.3926	58.4933	76.803
Dpysl3	8.10314	0.27	0.157258	1.70378	0.088	1	0	1.01153	4.42154	8.05235	28.5503	6.58311
Mtl5	50.2413	0.27	0.240128	1.10861	0.27	0.68	35.6612	56.6458	21.0023	76.4973	27.1576	84.4833
Sgms1	5086.45	0.27	0.110576	2.42669	0.015	0.16	4164.56	5147.69	4453.59	5388.03	5494.89	5869.94
Scd2	2018.77	0.27	0.225134	1.2112	0.23	0.63	2623.33	906.334	1727.72	2438.86	1983.9	2432.46
Ar	62.9536	0.27	0.241645	1.13791	0.26	0.66	13.3729	63.7266	65.2177	66.4319	72.4203	96.5523
Gprasp2	23.0276	0.27	0.211366	1.27251	0.2	0.61	26.7459	7.08073	8.84308	48.3141	36.2101	10.9719
Slco5a1	86.5274	0.26	0.247549	1.03992	0.3	0.71	45.6909	114.303	48.6369	156.014	68.9385	85.5805
1700001G17Rik	13.4381	0.26	0.209499	1.24855	0.21	1	6.68647	8.09226	9.94846	9.0589	13.927	32.9156
Rpl31	1271.33	0.26	0.124763	2.0849	0.037	0.27	1079.87	1212.83	1152.92	1275.29	1365.54	1541.55
Nab1	3647.81	0.26	0.234941	1.12314	0.26	0.67	2207.65	1742.87	4067.82	6319.08	6092.36	1457.06
Gtf3c3	939.846	0.26	0.13721	1.90294	0.057	0.33	853.64	943.76	745.029	1046.81	1082.13	967.718
Epha4	40.7317	0.26	0.17592	1.45836	0.14	0.52	0	44.5075	6.63231	38.2487	37.6028	117.399
A630001G21Rik	1637.63	0.26	0.122617	2.13167	0.033	0.25	1413.07	1584.06	1442.53	1720.18	2004.79	1661.14
Ptma	11023.3	0.26	0.06837	3.76369	0.00017	0.0068	9910.47	10154.8	10005.9	11983.9	12147.1	11937.4
Ing5	2249.67	0.26	0.132594	1.96126	0.05	0.31	2114.04	2115.12	1863.68	2726.73	2588.33	2090.14
Nucks1	2392.99	0.26	0.154861	1.64817	0.099	0.44	2519.69	1932.03	2018.43	2792.15	2953.91	2141.71
B3galt2	14.9151	0.26	0.189596	1.34535	0.18	0.57	17.8306	2.02307	3.31615	20.1309	34.1211	12.069
LOC108167733	28.047	0.26	0.242558	1.07995	0.28	0.69	25.6315	19.2191	19.8969	21.1374	34.1211	48.2762
E330020D12Rik	484.453	0.26	0.209365	1.26032	0.21	0.61	303.12	523.974	454.313	654.254	543.152	427.902
Fmo1	23.361	0.26	0.213871	1.20072	0.23	0.64	13.3729	26.2999	5.52692	45.2945	37.6028	12.069
Nuf2	99.8462	0.26	0.247086	1.05432	0.29	0.7	114.784	48.5536	88.4308	109.713	147.626	89.9692
Dusp10	2042.22	0.26	0.237084	1.07943	0.28	0.69	715.453	2235.49	1643.71	1000.5	3422.55	3235.6
Phf19	79.5404	0.26	0.23137	1.11298	0.27	0.67	78.0088	66.7612	63.0069	89.5824	95.3998	84.4833
Ly75	1229.5	0.26	0.13942	1.84668	0.065	0.36	1242.57	938.703	1148.49	1285.36	1330.03	1431.83
Hat1	1487.78	0.26	0.123019	2.0946	0.036	0.26	1299.4	1379.73	1359.62	1428.29	1758.98	1700.64
Hsd17b12	1912.93	0.26	0.123971	2.06486	0.039	0.27	1932.39	1520.33	1742.09	2158.03	1979.72	2145
Katnbl1	752	0.26	0.181125	1.44494	0.15	0.53	562.778	791.019	659.915	662.306	862.776	973.204
Ythdf1	2666.93	0.26	0.215272	1.19361	0.23	0.64	2202.08	1626.55	3227.72	3545.05	3455.98	1944.21
Rgs19	3784.71	0.26	0.0894808	2.90077	0.0037	0.064	3402.3	3479.67	3420.06	4000.01	4411.37	3994.85
Exosc9	1057.88	0.26	0.135324	1.9031	0.057	0.33	927.191	927.576	1011.43	1326.62	1081.43	1073.05
Fam160a1	47.8584	0.26	0.240062	1.09644	0.27	0.68	49.0341	14.1615	45.3208	54.3534	37.6028	86.6777
Gm40083	6.37344	0.26	0.160763	1.62881	0.1	1	1.11441	4.04613	0	11.072	13.2306	8.77749
Nras	2856.58	0.26	0.130475	1.97889	0.048	0.31	2956.54	2588.51	2198.61	3336.69	3029.81	3029.33
Gm38712	4.76177	0.26	0.143152	1.80478	0.071	1	0	0	1.10538	8.05235	13.927	5.48593
Nfkb1	5061.57	0.26	0.103599	2.50147	0.012	0.14	4467.68	4523.58	4770.84	5636.65	5992.78	4977.93
LOC108168905	49.7494	0.26	0.24764	1.0308	0.3	0.71	49.0341	42.4844	28.74	87.5693	36.9065	53.7621
Zyg11b	2372.38	0.26	0.149583	1.74557	0.081	0.4	2332.46	1811.66	2259.41	3087.07	2404.49	2339.2
Calr4	9.32333	0.26	0.180195	1.46913	0.14	1	2.22882	1.01153	8.84308	22.144	11.8379	9.87467
Epha8	17.8771	0.26	0.156631	1.69044	0.091	0.42	0	12.1384	0	40.2618	36.2101	18.6522
Fam133b	591.646	0.26	0.162091	1.61961	0.11	0.45	478.083	595.793	518.425	702.568	699.83	555.176
LOC102640024	181.29	0.26	0.211089	1.24624	0.21	0.62	138.187	182.076	159.175	163.06	229.099	216.146
LOC108169039	173.14	0.26	0.210713	1.24459	0.21	0.62	163.819	168.926	124.908	224.459	171.302	185.424
Zfp326	298.23	0.26	0.227641	1.13792	0.26	0.66	192.793	351.002	236.552	245.597	337.729	425.708
Pxmp2	26.33	0.26	0.235776	1.10406	0.27	0.68	20.0594	29.3345	8.84308	30.1963	27.8539	41.6931
Cdk2ap1	873.605	0.26	0.208924	1.24839	0.21	0.62	314.264	275.137	1024.69	1939.61	1398.27	289.657
Crcp	1012.2	0.26	0.120188	2.18581	0.029	0.23	898.216	981.187	862.2	1103.17	1057.75	1170.7
4933404O12Rik	93.0094	0.26	0.230035	1.1383	0.25	0.66	115.899	9.1038	74.0608	140.916	135.788	82.2889
Gm30804	76.2117	0.26	0.238126	1.0716	0.28	0.69	71.3224	73.8419	51.9531	90.589	75.2057	94.358
Slc25a13	326.665	0.26	0.193913	1.35615	0.18	0.57	251.857	347.967	270.819	299.95	403.186	386.209
Lsm8	737.044	0.26	0.134407	1.96412	0.05	0.31	670.876	726.281	594.697	787.117	818.21	825.084
Repin1	309.175	0.26	0.226145	1.15599	0.25	0.66	355.497	244.791	208.918	471.063	278.539	296.24
Zfp775	307.757	0.26	0.192668	1.34041	0.18	0.58	261.887	337.852	222.182	365.375	322.409	336.836
Hibadh	2237.44	0.26	0.130289	2.02412	0.043	0.29	1857.72	2091.85	2102.44	2790.14	2446.27	2136.22
Hpgds	263.381	0.26	0.240896	1.07968	0.28	0.69	189.45	253.895	233.236	152.995	321.713	429
Gcfc2	480.998	0.26	0.170796	1.51874	0.13	0.5	410.104	416.752	465.367	533.468	441.485	618.813
Spr	377.607	0.26	0.182378	1.43382	0.15	0.53	293.09	375.279	342.669	344.238	448.449	461.915
Gm38889	8.74093	0.26	0.18914	1.39341	0.16	1	4.45765	2.02307	6.63231	10.0654	21.5868	7.6803
Gm8430	239.239	0.26	0.188653	1.39756	0.16	0.55	201.709	244.791	192.337	245.597	293.163	257.839
Fcgbp	13.5493	0.26	0.140682	1.83766	0.066	1	1.11441	1.01153	0	0	47.3517	31.8184
Spint2	1151.2	0.26	0.116857	2.23513	0.025	0.22	1094.35	1027.72	1000.37	1360.85	1229.06	1194.84
Ube3a	4245.26	0.26	0.10534	2.47554	0.013	0.15	4069.83	3808.42	3652.19	5084.05	4297.17	4559.9
Adamts17	8.50935	0.26	0.177083	1.4531	0.15	1	2.22882	2.02307	6.63231	4.02618	22.9795	13.1662
Ntrk3	93.7257	0.26	0.248125	1.04562	0.3	0.7	98.0683	80.9226	55.2692	148.969	117.683	61.4424
Hddc3	105.557	0.26	0.246088	1.03859	0.3	0.71	70.208	131.499	66.3231	135.883	142.751	86.6777
Abhd17c	519.462	0.26	0.191171	1.38506	0.17	0.56	140.416	132.511	521.742	1191.75	1025.03	105.33
Trpc2	102.866	0.26	0.22891	1.12798	0.26	0.67	101.412	84.9688	82.9038	134.877	119.772	93.2608
Nlrp10	83.1202	0.26	0.242802	1.09036	0.28	0.69	66.8647	89.0149	56.3746	80.5235	122.557	83.3861
Eif3f	3245.29	0.26	0.0875108	2.93721	0.0033	0.059	2972.14	2935.47	2935.9	3365.88	3697.61	3564.76
Sez6l2	37.8559	0.26	0.248296	1.03288	0.3	0.71	31.2035	32.3691	28.74	62.4057	36.2101	36.2071
Zfp747	483.411	0.26	0.204478	1.2795	0.2	0.6	295.319	494.64	493.002	636.136	490.926	490.442
Cttn	66.6181	0.26	0.248542	1.02759	0.3	0.71	34.5468	74.8534	54.1638	113.739	67.5458	54.8593
Clec4g	46.0106	0.26	0.248117	1.04315	0.3	0.7	55.7206	25.2883	30.9508	43.2814	62.6714	58.1508
Leprotl1	3787.62	0.26	0.111628	2.32743	0.02	0.19	3792.34	3445.28	3047.55	4329.15	4035.34	4076.05
Aga	599.822	0.26	0.155296	1.66248	0.096	0.44	527.117	511.836	581.432	682.437	733.255	562.856
Spcs3	6117.59	0.26	0.111109	2.34928	0.019	0.18	6156.01	5286.27	5162.15	6607.96	6253.91	7239.23
Gm15991	153.964	0.26	0.248598	1.04991	0.29	0.7	181.649	76.8765	122.698	227.479	228.402	86.6777
Rab3a	109.899	0.26	0.246711	1.03791	0.3	0.71	90.2674	132.511	55.2692	91.5955	150.411	139.343
Mmp13	71.1214	0.26	0.24218	1.08235	0.28	0.69	74.6656	62.715	26.5292	143.936	79.3838	39.4987
Gm36198	64.4122	0.26	0.246754	1.03569	0.3	0.71	47.9197	48.5536	66.3231	99.6479	57.1006	66.9283
Bcl9l	784.55	0.26	0.151157	1.69367	0.09	0.42	692.05	665.589	763.821	1006.54	803.586	775.71
Ubl7	1323.16	0.26	0.118962	2.18266	0.029	0.23	1132.24	1194.62	1263.45	1318.57	1487.4	1542.64
Cdv3	2740.11	0.26	0.119369	2.19399	0.028	0.23	2304.6	2457.01	2666.19	2669.35	3061.85	3281.68
Gnat1	7.66252	0.26	0.165137	1.54969	0.12	1	1.11441	3.0346	3.31615	3.01963	6.96349	28.5268
Scn11a	6.97765	0.26	0.138061	1.89553	0.058	1	0	0	0	3.01963	20.1941	18.6522
Ano10	1148.33	0.26	0.146076	1.76124	0.078	0.39	1162.33	1021.65	922.996	1406.14	1276.41	1100.48
Ust	649.594	0.26	0.16305	1.62408	0.1	0.45	537.147	567.47	642.228	731.757	820.995	597.966
Rtn4ip1	867.518	0.26	0.131505	1.97949	0.048	0.31	794.576	713.131	841.198	931.053	900.379	1024.77
Rhobtb1	102.414	0.26	0.244666	1.04777	0.29	0.7	70.208	63.7266	107.222	90.589	50.1371	232.603
Pcbp3	167.678	0.26	0.212333	1.23447	0.22	0.62	150.446	126.442	166.913	196.276	212.386	153.606
Btg1	47127.3	0.26	0.130048	2.02561	0.043	0.29	37122.2	47652.3	42715.4	44301	54339.6	56633.4
Tmtc3	396.412	0.26	0.209718	1.24316	0.21	0.62	256.315	359.094	434.416	356.317	438.003	534.329
Lyz1	1903.18	0.26	0.172794	1.48754	0.14	0.51	1485.51	1977.55	1656.97	1568.2	2362.01	2368.82
Slc26a10	386.642	0.26	0.169705	1.52653	0.13	0.49	342.125	308.518	390.201	433.82	464.465	380.723
Nabp2	550.319	0.26	0.154669	1.70115	0.089	0.42	429.049	525.997	527.268	664.319	581.451	573.828
Rel	3373.18	0.26	0.167426	1.5602	0.12	0.48	2501.86	3478.66	3088.44	3021.64	3545.81	4602.69
Mtif2	1042.24	0.26	0.128163	2.01251	0.044	0.29	1006.31	882.057	938.472	1255.16	1114.85	1056.59
Scpep1	7306.04	0.26	0.119749	2.14939	0.032	0.24	5903.04	6973.51	6963.92	7015.61	8397.97	8582.19
Rpl23	2607.97	0.26	0.0932245	2.83635	0.0046	0.074	2252.23	2495.45	2333.47	2928.04	2795.84	2842.81
Eif1	17658.8	0.26	0.149937	1.70769	0.088	0.42	13274.9	18167.1	16321	15748.4	20620.3	21820.8
Abca8b	34.2017	0.26	0.244318	1.06906	0.29	0.69	23.4027	29.3345	27.6346	36.2356	63.3677	25.2353
Gm33250	7.01391	0.26	0.169429	1.56045	0.12	1	1.11441	5.05767	1.10538	5.03272	18.8014	10.9719
LOC102640451	17.7297	0.26	0.182867	1.42533	0.15	0.54	5.57206	9.1038	9.94846	2.01309	57.7969	21.9437
Tmem229b	3741	0.26	0.151278	1.70692	0.088	0.42	3773.4	2894	3439.96	4874.69	4037.43	3426.51
Actn1	1064.61	0.26	0.143198	1.81524	0.069	0.37	1045.32	883.068	949.525	1347.76	1062.63	1099.38
Mplkip	966.633	0.26	0.169269	1.50891	0.13	0.5	889.301	969.049	747.24	1087.07	1251.34	855.805
Zfp322a	853.993	0.26	0.1924	1.35154	0.18	0.57	756.686	886.103	636.702	1228.99	738.826	876.651
Mboat1	418.15	0.26	0.170188	1.50957	0.13	0.5	426.82	385.394	313.929	454.958	494.408	433.388
Dbn1	71.8296	0.26	0.243408	1.04953	0.29	0.7	73.5512	55.6343	55.2692	70.4581	105.845	70.2199
Mctp1	1472.58	0.26	0.113083	2.27688	0.023	0.2	1446.51	1305.89	1250.19	1530.95	1672.63	1629.32
Fam151b	125.868	0.26	0.216249	1.19398	0.23	0.64	125.929	108.234	98.3792	124.811	142.055	155.8
Utp15	1689.08	0.26	0.146712	1.79948	0.072	0.38	1678.3	1495.05	1382.84	2173.13	1823.04	1582.14
Fcho2	4836.8	0.26	0.133049	1.92289	0.054	0.33	4663.81	4593.37	3862.21	4544.55	5340.99	6015.87
Fam208a	1976	0.26	0.188613	1.40084	0.16	0.55	2402.67	1248.23	1622.7	2137.9	2137.09	2307.38
Ankrd28	868.452	0.26	0.214868	1.19359	0.23	0.64	867.013	483.513	948.42	1228.99	898.29	784.488
Arhgap22	171.143	0.26	0.23144	1.14432	0.25	0.66	124.814	211.41	108.328	180.171	199.156	202.979
Dlgap5	181.548	0.26	0.237374	1.07513	0.28	0.69	166.047	187.134	118.276	186.211	288.985	142.634
Exoc5	3869.18	0.26	0.146065	1.74682	0.081	0.4	4304.97	2956.71	3215.56	4432.82	4314.58	3990.46
Rnase12	8.1024	0.26	0.16849	1.53973	0.12	1	4.45765	4.04613	0	7.04581	18.8014	14.2634
Elp3	1501.72	0.26	0.137348	1.87229	0.061	0.35	1381.87	1360.51	1326.46	1910.42	1626.67	1404.4
Fndc3a	4295.68	0.26	0.149136	1.76652	0.077	0.39	3432.39	3569.7	4581.82	4079.52	4625.84	5484.83
Rgcc	1732.5	0.26	0.236874	1.11775	0.26	0.67	880.386	1856.16	1734.35	987.42	2587.63	2349.07
Pcdh17	8.92148	0.26	0.163805	1.57189	0.12	1	2.22882	6.0692	0	8.05235	9.74888	27.4296
Bora	263.509	0.26	0.21363	1.23475	0.22	0.62	284.175	182.076	229.92	306.996	347.478	230.409
Rbm26	1968.84	0.26	0.199209	1.32509	0.19	0.58	1590.27	1283.64	2360	2629.09	2245.03	1705.03
Gm41257	115.076	0.26	0.228389	1.14468	0.25	0.66	104.755	112.28	84.0092	114.746	159.464	115.205
Cpq	462.107	0.26	0.190663	1.35916	0.17	0.57	296.434	487.559	450.997	515.351	513.209	509.094
Mir8097	64.8214	0.26	0.248652	1.06415	0.29	0.7	62.4071	54.6228	42.0046	43.2814	77.9911	108.621
Deptor	783.503	0.26	0.184883	1.42779	0.15	0.53	541.604	918.472	633.385	854.556	898.29	854.708
Mtss1	1497.47	0.26	0.159289	1.62348	0.1	0.45	1086.55	1636.66	1315.41	1579.27	1805.63	1561.3
Ube2v2	1119.75	0.26	0.13578	1.94402	0.052	0.32	1108.84	985.233	932.945	1278.31	1325.85	1087.31
Gm15760	30.7665	0.26	0.220732	1.1798	0.24	0.65	20.0594	20.2307	22.1077	16.1047	86.3472	19.7493
Cep19	293.493	0.26	0.20379	1.28859	0.2	0.6	226.226	316.61	236.552	268.747	391.348	321.475
Gm4737	130.51	0.26	0.22032	1.19874	0.23	0.64	140.416	92.0495	110.538	151.988	147.626	140.44
Cggbp1	5736.19	0.26	0.129956	2.0033	0.045	0.3	5740.34	4805.79	4991.92	7238.06	6152.94	5488.12
Mis18a	834.632	0.26	0.142652	1.85521	0.064	0.35	749.999	799.111	701.919	1024.66	804.979	927.122
Gm41507	12.7188	0.26	0.175554	1.49921	0.13	1	4.45765	2.02307	8.84308	2.01309	27.1576	31.8184
Gm1604a	55.7448	0.26	0.24384	1.06546	0.29	0.7	49.0341	41.4729	51.9531	65.4254	71.7239	54.8593
4930506C21Rik	919.347	0.26	0.154462	1.68361	0.092	0.43	865.898	783.938	831.249	819.327	1137.14	1078.53
LOC108168347	59.4351	0.26	0.237915	1.08621	0.28	0.69	16.7162	82.9457	34.2669	46.301	99.5779	76.803
Zfp52	1330.75	0.26	0.158339	1.61417	0.11	0.46	1102.15	1416.15	1076.64	1300.45	1708.84	1380.26
Chtf18	286.735	0.26	0.209901	1.24457	0.21	0.62	236.255	238.722	284.084	424.762	274.361	262.227
Fam234a	4139.31	0.26	0.120108	2.18402	0.029	0.23	3462.48	3898.45	3857.79	3939.61	4991.43	4686.08
Gm32715	117.126	0.26	0.246079	1.05521	0.29	0.7	129.272	76.8765	71.85	82.5366	74.5093	267.713
Cdkl4	32.9554	0.26	0.208307	1.24726	0.21	0.62	4.45765	28.3229	27.6346	34.2225	15.3197	87.7749
Lrpprc	2324.09	0.26	0.166597	1.58379	0.11	0.47	2513	1754	1977.53	2676.4	2953.21	2070.39
Ticam2	1625.19	0.26	0.149906	1.70643	0.088	0.42	1170.13	1585.07	1640.39	1696.03	1726.25	1933.24
Sncaip	11.9359	0.26	0.155711	1.69472	0.09	1	4.45765	0	3.31615	45.2945	2.08905	16.4578
Chmp1b	2631.37	0.26	0.151904	1.74138	0.082	0.4	2526.37	2299.21	2264.93	2299.95	3480.35	2917.42
Gm26910	114.288	0.26	0.236624	1.09257	0.27	0.68	100.297	98.1187	98.3792	100.654	179.658	108.621
Gm30082	17.0245	0.26	0.230318	1.14413	0.25	0.66	7.80088	13.1499	15.4754	18.1178	27.8539	19.7493
Gm31151	13.6755	0.26	0.191181	1.33392	0.18	1	11.1441	7.08073	3.31615	4.02618	25.7649	30.7212
Fxn	223.376	0.26	0.186802	1.39445	0.16	0.55	192.793	209.387	195.653	267.741	261.827	212.854
LOC102637720	63.384	0.26	0.247009	1.03489	0.3	0.71	64.6359	46.5305	48.6369	77.5039	50.8335	92.1636
Cxx1b	123.815	0.26	0.209402	1.23553	0.22	0.62	108.098	117.338	102.801	130.851	137.877	145.926
Gpr174	2187.61	0.26	0.156345	1.63945	0.1	0.45	2192.05	1843.01	1873.63	2983.4	2120.38	2113.18
[truncated: 15,591 more rows]

## Sheet: 3. NLRP3(STZ)_vs_Ctrl_DFs
gene_id	baseMean	log2FoldChange	lfcSE	stat	pvalue	padj	B6_Con1	B6_Con2	B6_Con3	NLP_GD1	NLP_GD2	NLP_GD3
LOC108167848	300.14	1.25	0.195161	6.4272	1.3e-10	2.2e-07	183.634	119.585	126.264	470.946	465.95	434.46
Cpa3	713.029	1.21	0.221824	5.43652	5.4e-08	3.7e-05	468.546	183.549	167.373	1156.45	1224.89	1077.37
Arg1	278.321	1.07	0.195433	5.46868	4.5e-08	3.5e-05	168.053	161.3	122.349	387.27	357.85	473.105
Mpeg1	9456.97	1.07	0.202614	5.29265	1.2e-07	6.5e-05	3245.32	5024.41	6589.23	9619.53	15566.5	16696.9
Kcne3	292.4	1.05	0.193387	5.45535	4.9e-08	3.5e-05	152.472	133.49	196.737	388.343	413.764	469.592
Clec9a	368.367	1.02	0.216257	4.7277	2.3e-06	0.00064	148.02	146.468	251.549	564.277	391.398	708.486
Cd209a	8043.94	1.01	0.15068	6.67429	2.5e-11	5.6e-08	5428.9	3986.16	5551.71	9709.64	11979.8	11607.5
Cd209e	149.416	1	0.225177	4.44184	8.9e-06	0.0018	65.6632	33.3725	83.1973	187.735	216.201	310.329
Tlr3	442.348	0.99	0.206515	4.79149	1.7e-06	0.00051	217.022	221.556	283.85	876.453	469.678	585.526
Gm34680	438.938	0.99	0.219524	4.49036	7.1e-06	0.0015	105.729	282.739	257.422	640.444	641.147	706.144
Cd209d	273.135	0.97	0.188678	5.15878	2.5e-07	0.00011	141.343	190.965	149.755	365.815	370.524	420.408
Cav2	342.698	0.96	0.210082	4.56343	5e-06	0.0011	143.569	162.227	255.465	392.634	555.413	546.881
Fbxw10	214.279	0.94	0.223627	4.21326	2.5e-05	0.004	28.9363	132.563	63.6215	377.615	268.387	414.552
Cd300c	253.27	0.94	0.214473	4.37982	1.2e-05	0.0022	183.634	101.044	124.307	290.721	434.638	385.276
Ppbp	44.596	0.91	0.218853	4.13791	3.5e-05	0.005	17.807	11.1242	9.78792	104.059	68.5879	56.2105
D930016D06Rik	133.311	0.91	0.223579	4.0876	4.4e-05	0.0059	43.4045	59.3289	91.0276	215.627	228.875	161.605
Gata2	1079.06	0.91	0.171038	5.30903	1.1e-07	6.2e-05	737.876	698.041	623.49	1129.63	1560.37	1724.96
Kit	1212.96	0.87	0.179063	4.87491	1.1e-06	0.00036	783.507	595.143	951.386	1382.8	1823.54	1741.35
Cdh1	801.794	0.87	0.221777	3.90412	9.5e-05	0.01	585.404	450.529	232.952	759.521	1142.88	1639.47
Rnd3	1665.73	0.86	0.172173	4.99791	5.8e-07	0.00021	803.539	1097.58	1358.56	2236.73	2283.53	2214.46
Gm31320	140.419	0.86	0.22438	3.83554	0.00013	0.013	107.955	50.0587	51.876	231.718	214.71	186.197
Gm34225	112.111	0.86	0.222356	3.84591	0.00012	0.012	57.8726	52.8398	66.5578	190.953	190.853	113.592
Cacna1h	177.407	0.86	0.225025	3.83019	0.00013	0.013	75.6796	127.001	52.8548	183.444	303.427	322.039
Specc1	1217.27	0.85	0.184357	4.60158	4.2e-06	0.00099	959.35	551.573	837.846	1740.03	1763.9	1450.93
Zfp971	1499	0.84	0.205625	4.08654	4.4e-05	0.0059	1388.94	636.858	709.624	2212.05	2065.09	1981.42
LOC108167413	47.3891	0.84	0.215176	3.88879	0.0001	0.011	7.79055	10.1971	22.5122	69.7301	107.355	66.7499
Gm20300	296.212	0.84	0.184561	4.56684	5e-06	0.0011	202.554	202.089	168.352	454.855	398.108	351.316
Mcpt8	479.698	0.84	0.212232	3.94616	7.9e-05	0.0094	349.462	160.373	339.641	649.026	723.9	655.789
Rgs18	1061.12	0.82	0.189863	4.32878	1.5e-05	0.0027	653.293	578.456	824.143	1138.21	1872.75	1299.87
E230016K23Rik	223.712	0.82	0.214109	3.83873	0.00012	0.013	149.133	160.373	86.1337	305.74	282.552	358.342
Rnf144b	206.503	0.82	0.225181	3.66147	0.00025	0.02	70.1149	116.804	118.434	160.916	424.947	347.802
Spp1	8337.49	0.81	0.204668	3.94162	8.1e-05	0.0095	5719.38	5340.52	4561.17	6352.95	12095.3	15955.6
Prss34	943.97	0.81	0.208316	3.90661	9.4e-05	0.01	839.153	355.973	539.314	1197.21	1288.26	1443.91
Arsk	798.291	0.8	0.161025	4.97707	6.5e-07	0.00023	529.757	596.07	512.887	1206.87	1062.37	881.802
Lpar5	975.388	0.79	0.168517	4.70051	2.6e-06	0.0007	598.759	571.967	823.164	1402.11	1285.28	1171.05
Upb1	307.825	0.79	0.199147	3.95313	7.7e-05	0.0092	239.281	143.687	212.398	387.27	445.076	419.237
P2rx1	161.583	0.79	0.206578	3.83379	0.00013	0.013	115.745	102.899	85.1549	197.39	250.495	217.816
Jchain	20934.3	0.78	0.199451	3.91213	9.1e-05	0.01	10959.1	17054.3	12589.2	17234.1	33106.3	34663.1
Flt3	4651.07	0.78	0.190495	4.10819	4e-05	0.0055	2825.74	2280.45	4107.01	4748.08	7100.33	6844.8
Tmem106b	2902.55	0.78	0.140864	5.54552	2.9e-08	2.5e-05	1869.73	1841.05	2427.4	3518.69	3908.02	3850.42
Ehf	61.1662	0.77	0.220214	3.50582	0.00046	0.03	24.4846	33.3725	13.7031	121.223	113.319	60.8947
Zfp738	495.505	0.77	0.202784	3.79923	0.00015	0.014	421.803	322.601	213.377	713.392	694.079	607.776
Fcer1a	138.239	0.76	0.210565	3.62541	0.00029	0.022	74.5667	92.7014	92.9852	204.899	205.018	159.263
Zfp229	66.5691	0.76	0.223041	3.38824	0.0007	0.039	27.8234	20.3943	40.1305	148.042	85.7348	77.2894
Maob	106.852	0.76	0.222269	3.41185	0.00065	0.037	84.5831	52.8398	46.982	144.824	157.305	154.579
Tvp23b	1693.65	0.75	0.169383	4.43188	9.3e-06	0.0018	1108.48	1377.54	1051.22	2728.05	2024.09	1872.51
Rp2	4178.59	0.75	0.141746	5.26123	1.4e-07	7.3e-05	3267.58	2417.65	3304.4	5502.24	5153.04	5426.65
Kantr	814.665	0.75	0.150016	5.01529	5.3e-07	0.0002	523.08	541.376	670.472	1038.44	1089.95	1024.67
Rnase6	4523.2	0.74	0.110269	6.67588	2.5e-11	5.6e-08	3605.91	3326.12	3028.38	5697.48	5643.59	5837.69
Gm34375	65.5909	0.73	0.218574	3.35072	0.00081	0.044	36.7269	14.8322	26.4274	63.2934	155.068	97.1973
Ccl9	9925.14	0.73	0.157146	4.62726	3.7e-06	0.00091	7431.07	6063.6	7781.39	9983.2	14125.4	14166.2
Pycr1	124.589	0.72	0.21892	3.27098	0.0011	0.051	79.0184	84.3582	67.5366	125.514	199.054	192.052
Slc45a3	98.248	0.71	0.215344	3.30066	0.00096	0.049	26.7105	34.2995	48.9396	51.493	193.835	234.21
Gng10	3177.46	0.71	0.184115	3.84392	0.00012	0.012	1455.72	2524.26	2677	4000.36	4482.07	3925.37
Palld	226.158	0.71	0.203189	3.47241	0.00052	0.033	161.376	154.811	138.988	228.5	316.101	357.171
Elmod2	931.823	0.71	0.191266	3.71359	0.0002	0.017	575.388	495.952	853.506	1348.47	1296.46	1021.16
Cep290	225.033	0.71	0.194962	3.63274	0.00028	0.022	180.296	136.271	145.84	278.92	332.502	276.368
Skp2	156.963	0.71	0.223085	3.1962	0.0014	0.058	94.5995	75.0881	107.667	301.448	141.649	221.329
Apod	173.206	0.71	0.206503	3.44255	0.00058	0.036	129.101	101.971	112.561	197.39	220.674	277.539
Pp2d1	194.246	0.71	0.208062	3.41799	0.00063	0.037	96.8254	132.563	153.67	228.5	289.262	264.658
Vma21	1222.45	0.71	0.166054	4.28603	1.8e-05	0.0031	659.971	989.123	968.025	1597.35	1609.58	1510.66
Skint3	532.528	0.7	0.224454	3.12208	0.0018	0.07	358.365	287.374	278.956	307.885	1060.88	901.71
Ift122	253.042	0.7	0.199438	3.51158	0.00045	0.03	204.78	137.198	174.225	341.141	288.516	372.394
Cyp11a1	636.221	0.7	0.216554	3.24337	0.0012	0.054	458.529	409.74	344.535	457	1104.12	1043.41
Fgfr1	752.96	0.69	0.174325	3.93754	8.2e-05	0.0096	552.016	484.828	582.381	748.794	1065.35	1084.39
Gpr141	7414.31	0.69	0.117376	5.90338	3.6e-09	4.4e-06	5674.86	4990.11	5940.29	8634.73	9272.04	9973.85
Cysltr1	949	0.69	0.191771	3.61327	0.0003	0.023	741.215	634.077	603.915	841.052	1514.15	1359.59
Cerkl	2359.24	0.68	0.130987	5.1543	2.5e-07	0.00011	1866.39	1889.25	1534.75	3089.58	2741.28	3034.19
Gpt2	231.199	0.68	0.195816	3.4616	0.00054	0.034	179.183	133.49	170.31	282.139	342.194	279.881
Siglech	778.024	0.67	0.220746	3.03975	0.0024	0.082	639.938	220.629	609.787	911.855	1140.65	1145.29
Trim16	672.017	0.67	0.197473	3.38996	0.0007	0.039	525.306	557.135	322.023	716.611	987.069	923.96
Arhgap5	1465.26	0.67	0.181001	3.71818	0.0002	0.017	722.295	1206.97	1215.66	1999.64	1862.31	1784.68
Gapt	769.491	0.67	0.153998	4.38019	1.2e-05	0.0022	634.373	503.368	562.805	940.82	1075.04	900.539
Ifit1bl1	1893.76	0.67	0.187246	3.55514	0.00038	0.027	1526.95	1203.26	1313.54	3327.73	1883.18	2107.89
Snta1	122.368	0.66	0.222816	2.94414	0.0032	0.098	87.9219	54.6938	86.1337	183.444	199.054	122.96
Pkib	1635.56	0.66	0.13982	4.74835	2.1e-06	0.0006	1125.18	1295.96	1247.96	2039.34	2307.39	1797.56
Fam120aos	262.612	0.66	0.187497	3.50312	0.00046	0.03	184.747	171.498	207.504	361.524	362.323	288.079
Abcd2	2001.1	0.66	0.137236	4.7802	1.8e-06	0.00052	1693.89	1393.3	1426.1	2245.31	2520.6	2727.38
Cd200r3	223.219	0.66	0.206589	3.21563	0.0013	0.056	136.891	155.738	164.437	304.667	358.595	218.987
Enpp5	391.272	0.66	0.188336	3.52799	0.00042	0.028	279.347	232.68	322.023	514.93	418.982	579.671
Lypla1	4802.54	0.65	0.161223	4.02841	5.6e-05	0.0073	2737.82	3614.43	4322.34	6503.13	5476.59	6160.9
Zc3h6	318.829	0.65	0.212612	3.06345	0.0022	0.08	234.829	241.024	167.373	583.587	332.502	353.658
Zfp965	40.1583	0.65	0.221353	2.93045	0.0034	0.1	21.1458	16.6862	20.5546	79.385	46.9678	56.2105
Mir7007	88.2253	0.65	0.220915	2.95031	0.0032	0.097	74.5667	23.1753	29.3638	151.261	149.104	101.881
Tifa	2284.01	0.65	0.121275	5.32347	1e-07	6e-05	1677.19	1625.98	1917.45	2847.13	2960.46	2675.85
Gm15628	69.6123	0.65	0.215931	3.00749	0.0026	0.088	43.4045	35.2265	9.78792	89.0399	104.373	135.842
Ppfia4	1679.34	0.64	0.197251	3.2372	0.0012	0.055	1472.41	947.408	1157.91	1449.31	2411.76	2637.21
Usp45	1955.07	0.64	0.148647	4.27537	1.9e-05	0.0032	1373.36	1432.24	1615.01	2007.15	2677.16	2625.5
Cpt2	526.347	0.64	0.171628	3.72962	0.00019	0.016	382.85	358.754	421.859	791.704	590.452	612.46
Kctd14	230.07	0.64	0.20889	3.04194	0.0024	0.082	194.764	134.417	147.798	276.775	377.233	249.434
Aph1c	647.745	0.64	0.196127	3.27392	0.0011	0.051	614.34	380.076	386.623	703.737	979.614	822.078
Alox15	269.773	0.64	0.224704	2.85919	0.0042	0.12	95.7125	140.906	253.507	272.484	496.516	359.513
Ticam2	1542.14	0.64	0.124904	5.09468	3.5e-07	0.00015	1240.92	1096.66	1196.08	1807.62	1848.14	2063.39
Gpam	671.56	0.64	0.180211	3.52653	0.00042	0.028	478.562	457.018	537.357	1068.48	688.115	799.828
Atp11c	1432.02	0.64	0.186363	3.42357	0.00062	0.037	1259.84	988.196	863.294	2346.15	1693.08	1441.56
Chic1	98.1004	0.64	0.219371	2.93022	0.0034	0.1	31.1622	84.3582	21.5334	181.298	137.921	132.329
Zbtb46	905.109	0.63	0.155932	4.05123	5.1e-05	0.0067	737.876	581.237	720.391	1014.84	1119.77	1256.54
Aph1b	536.42	0.63	0.188515	3.31982	0.0009	0.047	352.801	318.893	498.205	617.916	776.087	654.618
2810021J22Rik	540.222	0.63	0.19381	3.2755	0.0011	0.051	373.946	448.675	337.683	874.308	526.337	680.381
Gm38922	74.3961	0.63	0.222434	2.85333	0.0043	0.12	58.9856	24.1024	31.3213	79.385	148.359	104.224
Bex6	192.106	0.63	0.224467	2.82207	0.0048	0.12	77.9055	97.3364	179.119	197.39	336.23	264.658
Slc35a5	1769.52	0.63	0.124393	5.04808	4.5e-07	0.00018	1345.54	1340.46	1386.95	2076.88	2429.65	2037.63
Slc9a3r2	101.872	0.63	0.223342	2.82002	0.0048	0.12	79.0184	59.3289	54.8123	102.986	172.215	142.868
Accs	503.087	0.62	0.192931	3.22165	0.0013	0.056	327.203	320.747	443.393	799.214	598.653	529.315
Zfp217	602.301	0.62	0.15505	3.99683	6.4e-05	0.008	425.141	495.025	446.329	689.791	834.983	722.539
Gm14325	223.875	0.62	0.22322	2.78765	0.0053	0.13	224.813	116.804	86.1337	298.23	311.627	305.644
Aldh1b1	946.225	0.62	0.180892	3.41483	0.00064	0.037	721.182	750.881	622.512	898.981	1196.56	1487.24
Tfec	119.542	0.62	0.225313	2.738	0.0062	0.14	67.8891	73.2341	69.4942	161.988	91.699	252.947
Met	1695.81	0.62	0.178172	3.50248	0.00046	0.03	1274.31	1105.93	1373.24	1696.05	1932.39	2792.96
Cald1	19.486	0.62	0.180437	3.4256	0.00061	1	2.22587	1.85403	0.978792	20.3826	63.3692	28.1052
Ppm1k	1112.94	0.62	0.184966	3.37594	0.00074	0.04	726.747	699.895	1014.03	1743.25	1145.86	1347.88
Cts3	93.5869	0.62	0.223091	2.798	0.0051	0.13	62.3244	72.3071	44.0456	106.204	143.14	133.5
Pdia5	289.159	0.62	0.194126	3.19181	0.0014	0.059	217.022	190.038	220.228	291.794	437.62	378.25
Sfmbt2	229.994	0.61	0.200469	3.03678	0.0024	0.082	163.602	168.716	162.479	359.378	231.857	293.934
Ak8	279.986	0.61	0.212533	2.87179	0.0041	0.11	221.474	179.841	181.076	341.141	498.753	257.631
Gm39939	114.723	0.61	0.218185	2.79743	0.0052	0.13	76.7925	75.0881	79.2821	166.279	114.065	176.829
Gm6710	118.057	0.61	0.217272	2.81228	0.0049	0.13	65.6632	100.117	73.4094	143.751	152.086	173.316
Col1a2	29.5886	0.61	0.180436	3.39624	0.00068	1	6.67761	1.85403	0	43.9836	80.5162	44.5
Clec2i	3830.15	0.61	0.105824	5.75837	8.5e-09	9.5e-06	2792.36	2946.05	3216.31	4618.28	4713.18	4694.75
Ccr2	25562	0.61	0.1565	3.91892	8.9e-05	0.01	15710.2	17725.4	24666.5	30910.8	33040.7	31318.6
Grm6	102.009	0.61	0.217597	2.78436	0.0054	0.13	71.2279	38.0076	36.2153	81.5305	277.334	107.737
Col23a1	142.352	0.61	0.223495	2.71044	0.0067	0.15	64.5503	85.2852	124.307	139.46	210.982	229.526
Slfn5	13614.2	0.61	0.156477	3.91723	9e-05	0.01	12143.2	8052.04	10755.9	17417.5	14832.9	18483.9
Tmx3	4478.86	0.61	0.130205	4.72049	2.4e-06	0.00065	3103.98	3238.06	3998.36	5347.76	5387.13	5797.88
Bmpr2	304.318	0.6	0.222103	2.68299	0.0073	0.16	152.472	195.6	254.486	405.507	577.778	240.066
Idh1	4118.8	0.6	0.135112	4.41366	1e-05	0.0019	3578.09	2748.6	3241.76	4737.35	4866.76	5540.25
Gm2666	191.99	0.6	0.223378	2.68084	0.0073	0.16	82.3572	142.76	147.798	298.23	316.846	163.947
Gm5431	1044.93	0.6	0.186514	3.2054	0.0013	0.057	970.48	547.865	803.588	1472.91	1218.18	1256.54
Stxbp6	1171.06	0.6	0.199341	3.00329	0.0027	0.089	801.314	622.953	1119.74	1133.92	1513.41	1835.04
Deptor	751.039	0.6	0.157845	3.7705	0.00016	0.015	599.872	474.631	646.981	910.782	961.721	912.249
Arvcf	125.656	0.6	0.224819	2.68507	0.0073	0.16	113.519	66.745	55.7911	178.08	210.982	128.816
Alcam	1571.17	0.6	0.212524	2.83523	0.0046	0.12	662.197	1045.67	1572.92	1539.43	2591.43	2015.38
Slc46a3	2204.63	0.59	0.125983	4.68485	2.8e-06	0.00074	1828.55	1662.14	1669.82	2635.8	2982.83	2448.67
Zfp606	462.655	0.59	0.193054	3.0562	0.0022	0.081	367.269	377.295	276.998	704.81	457.004	592.552
Rwdd2a	201.498	0.59	0.19531	2.99666	0.0027	0.09	130.213	175.206	138.988	249.955	261.678	252.947
Zpbp	307.298	0.59	0.198688	2.97548	0.0029	0.093	278.234	211.359	182.055	459.146	351.14	361.855
Fkbp1b	246.04	0.59	0.209115	2.84097	0.0045	0.12	227.039	146.468	149.755	255.319	336.975	360.684
Cd2ap	3025.57	0.59	0.167289	3.52828	0.00042	0.028	1928.72	2014.4	2953.01	3342.75	4007.92	3906.63
Arhgap6	248.409	0.59	0.185522	3.17849	0.0015	0.061	211.458	165.935	178.14	289.648	322.065	323.21
Manea	1622.61	0.58	0.151667	3.80604	0.00014	0.013	1053.95	1279.28	1433.93	2160.56	2033.78	1774.14
Dr1	3426.03	0.58	0.122704	4.72687	2.3e-06	0.00064	2366.1	2821.83	2877.65	4277.14	4290.47	3923.02
Gnpnat1	929.033	0.58	0.142711	4.08407	4.4e-05	0.0059	675.552	766.64	721.37	1162.88	1238.31	1009.45
Tlr11	152.696	0.58	0.218884	2.64336	0.0082	0.17	135.778	33.3725	63.6215	134.096	205.018	344.289
Zfp385a	815.694	0.58	0.178948	3.23377	0.0012	0.055	749.006	486.682	613.702	871.089	1037.76	1135.92
Fundc1	1851.61	0.58	0.13892	4.18471	2.9e-05	0.0044	1489.11	1385.89	1448.61	2605.76	2216.43	1963.85
Gm14440	65.1949	0.57	0.224993	2.52762	0.011	0.2	40.0657	49.1317	36.2153	82.6033	105.864	77.2894
Atp6v0d2	149.35	0.57	0.224749	2.51451	0.012	0.2	86.809	98.2634	104.731	204.899	113.319	288.079
Zfp422	1064.53	0.57	0.129673	4.40254	1.1e-05	0.002	878.106	778.691	853.506	1262.65	1379.96	1234.29
Zfp128	163.298	0.57	0.224311	2.52103	0.012	0.2	126.875	81.5772	79.2821	325.049	97.6632	269.342
Dusp22	1522.02	0.57	0.187752	3.03405	0.0024	0.083	1460.17	1183.8	785.97	1679.96	2082.98	1939.26
Tifab	5495.46	0.57	0.147431	3.85179	0.00012	0.012	4928.08	3963.91	3961.17	5575.19	7420.91	7123.51
B4galt4	554.838	0.57	0.179852	3.16576	0.0015	0.063	452.965	418.083	392.496	550.331	839.456	675.697
Tigd3	21.0381	0.57	0.196718	2.88371	0.0039	1	6.67761	3.70805	8.80913	46.1291	24.6022	36.3026
Kmo	4653.69	0.56	0.142613	3.91622	9e-05	0.01	3582.54	3184.29	4195.1	6429.11	5240.26	5290.81
Vis1	230.465	0.56	0.221318	2.51734	0.012	0.2	192.538	121.439	160.522	296.085	418.982	193.224
Ifi44	773.027	0.56	0.202708	2.77551	0.0055	0.14	607.663	381.003	716.476	893.618	1211.47	827.934
Mycl	491.597	0.56	0.216709	2.56184	0.01	0.19	192.538	456.091	392.496	519.221	645.621	743.618
Sgcb	896.96	0.56	0.185174	3.01044	0.0026	0.088	609.889	575.675	856.443	1176.83	1274.09	888.828
Tepp	60.4914	0.56	0.225231	2.46991	0.014	0.22	45.6304	36.1535	34.2577	97.6221	70.8244	78.4605
Zfp938	244.569	0.56	0.207733	2.69064	0.0071	0.16	168.053	142.76	223.165	246.737	345.921	340.776
Dock4	982.512	0.56	0.193118	2.90054	0.0037	0.11	910.381	621.099	676.345	1067.41	1004.96	1614.88
F13a1	29839.8	0.56	0.128063	4.33514	1.5e-05	0.0026	24237.5	20009.6	26649.6	34666.6	35536	37939.7
Fam83f	216.443	0.56	0.197408	2.824	0.0047	0.12	159.15	177.06	146.819	287.502	223.656	304.473
Gm15738	107.497	0.56	0.223939	2.48407	0.013	0.21	61.2115	101.044	51.876	161.988	134.194	134.671
A530064D06Rik	1653.4	0.56	0.221308	2.53653	0.011	0.2	1595.95	749.027	1043.39	1089.93	2666.73	2775.39
Fam126b	693.802	0.55	0.175029	3.1157	0.0018	0.071	598.759	493.171	515.823	666.19	952.029	936.841
Nav1	1476.13	0.55	0.150532	3.66084	0.00025	0.02	1313.26	952.97	1207.83	1723.94	1728.86	1929.89
LOC108168839	221.226	0.55	0.225208	2.45478	0.014	0.22	172.505	189.111	65.5791	251.028	380.961	268.171
Rfx5	1138.36	0.55	0.160415	3.44278	0.00058	0.036	914.833	868.612	876.019	1711.07	1240.55	1219.06
5730508B09Rik	1058.03	0.55	0.189363	2.8789	0.004	0.11	897.026	929.795	585.317	1143.57	1615.54	1176.91
[truncated: 17,403 more rows]

## Sheet: A. WT(STZ)>Ctrl GSEA
NAME	SIZE	ES	NES	NOM p-val	FDR q-val	FWER p-val	RANK AT MAX	LEADING EDGE
[truncated: 22 more rows]

[truncated: 5 more sheets: B. Ctrl > WT(STZ) GSEA, C. WT(STZ)> NLRP3(STZ) GSEA, D. NLRP3(STZ)>WT(STZ) GSEA, E. NLRP3(STZ)>Ctrl GSEA, F. Ctrl>NLRP3(STZ) GSEA]
