# Supplementary material for: Gestational diabetes in mice induces hematopoietic memory that affects the long-term health of the offspring
Source: J Clin Invest. 2024 Jan 16;134(2):e169730. doi: 10.1172/JCI169730 (PMC10786695; doi:10.1172/JCI169730)
Supplement: Supporting data values [file jci-134-169730-s037.xlsx]

## Sheet: Fig.1C
	Non-fasting blood glucose (mg/dL)
	Ctrl							Ins2Akita/+
	baseline	HFD	G10	G17	Post weaning			baseline	HFD	G10	G17	Post weaning
	179	244	189	163	150			295	361	396	209	309
	167	240	149	187	179			452	418	521	213	301
	142	161	180	127	139			329	309	221	146	197
	180	185	175	165	153			380	290	272	296	256
	158	171	153	176	142			225	238	195	259	212
	112	157	162	188	189			318	230	262	248	222
	157	170	155	200	nd			245	200	277	246	221
	144	177	170	172	nd			288	377	326	348	227
	122	163	133	134	nd			312	241	230	268	nd
	119	121	185	153	nd			216	305	183	295	nd
	120	136	140	154	nd			249	296	477	368	nd
	110	120	189	173	nd			184	305	364	269	nd
	125	136	181	161	nd			234	300	258	201	nd
	151	151	157	139	nd			278	290	198	236	nd
	162	162	134	197	nd			171	182	209	259	nd
	152	152	163	148	nd			172	196	208	295	nd
	185	185	234	140	nd			175	183	215	213	nd
	156	156	142	133	nd			nd	185	134	200	nd
								nd	321	448	483	nd
								nd	234	339	189	nd

## Sheet: Fig.1D
	Non-fasting blood glucose (mg/dL)
	C57/BL6Veh							C57/BL6STZ
	baseline	HFD	STZ	G10	G17	Post weaning		baseline	HFD	STZ	G10	G17	Post weaning
	140	166	183	180	151	140		172	147	194	222	338	182
	108	160	177	150	145	131		178	166	254	237	161	192
	148	177	143	113	146	160		156	219	242	284	362	208
	167	183	178	174	158	170		122	158	212	193	159	215
	153	146	150	208	156	130		123	174	151	200	228	195
	133	169	142	156	212	180		170	138	158	220	306	185
								120	149	207	181	300	216
								109	128	196	185	319	210
								140	173	162	176	200	nd
								133	162	168	224	234	nd
								151	185	247	226	379	nd
								160	179	180	224	300	nd
								130	152	223	413	334	nd
								140	153	333	426	407	nd
								155	171	166	268	290	nd
								135	139	254	417	338	nd
								174	138	269	234	193	nd
								125	149	277	238	206	nd
								122	178	181	271	315	nd
								113	172	169	224	225	nd

## Sheet: Fig.1E
	Weight (g)					Non-fasting blood glucose (mg/dL)
	Weaning age		Adult			Weaning age		Adult
	Ctrl	WTAkita	Ctrl	WTAkita		Ctrl	WTAkita	Ctrl	WTAkita
	16	17	24.2	21.6		167	130	135	132
	17	16	24.4	22.4		157	203	107	117
	17	17	19.9	20.2		110	139	118	128
	15	16	17.8	20		159	155	143	101
	15	17	19.6	17.5		170	130	146	154
	17	16	20.6	20.8		160	185	146	124
	16	17
	12	11

## Sheet: Fig.1F
	Weight (g)					Non-fasting blood glucose (mg/dL)
	Weaning age		Adult			Weaning age		Adult
	Ctrl	WTSTZ	Ctrl	WTSTZ		Ctrl	WTSTZ	Ctrl	WTSTZ
	14	11	23	23		168	179	212	196
	15	12	25	25		190	150	181	212
	11	12	22	22		165	130	199	181
	15.5	12	24	24		151	180	229	199
	14.5	9	24	24		101	160		229
	8	10		22		120	150		143
	13	9		23		190	182		172
				22					161
																								161

## Sheet: Fig.2B
	Non-fasting blood glucose (mg/dL)
	Apoe				ApoeSTZ
	G0	G10	G17		G0	G10	G17
	163	135	143		186	219	209
	153	152	146		147	229	262
	130	184	222		147	229	262

## Sheet: Fig.2C
	Weight (g)			Non-fasting blood glucose (mg/dL)
	Apoe	ApoeSTZ		Apoe	ApoeSTZ
	27	27		172	151
	30	28		201	137
	28	24		199	175
	26	21		156	183
	23			198
	22			150
	23			170

## Sheet: Fig.2G
	Weight (g)			Non-fasting blood glucose (mg/dL)
	Ctrl	WTAkita		Ctrl	WTAkita
	20	31		152	167
	25	22		184	136
	26	26		177	162
	21	24		160	146
	21	25		157	200

## Sheet: Fig.3B
	BM cellularity			Myeloid		Lymphoid
	Ctrl	WTAkita		Ctrl	WTAkita	Ctrl	WTAkita
	45000000	63000000		21465000	36792000	22572900	22397760
	49000000	66000000		28371000	39270000	19891060	23970540
	80000000	54000000		43760000	33912000	33952800	18442080
	72000000	78000000		40536000	43758000	28317600	26237640
	76000000	72000000		41268000	38520000	28759160	27190080
	40000000	72000000		26080000	38160000	13730000	26892720
	70000000	88000000		36750000	38456000	29640100	44293920
	66000000	72000000		33264000	41112000	29223480	26776800
	58000000	78000000		33930000	44070000	21244240	29257800
	68000000	62000000		29784000	40424000	32910640	18252800
	60000000	80000000		28860000	43760000	26587200	31928000
	84000000	78000000		41748000	40248000	37573200	33204600

## Sheet: Fig.3C
	HSC		MPP5		MPP2		MPP3				MPP4
	Ctrl	WTAkita	Ctrl	WTAkita	Ctrl	WTAkita	Ctrl	WTAkita			Ctrl	WTAkita
	13050	17703	10350	12222	7650	18585	26640	49959			94950	132930
	11760	22638	12152	16830	6517	15576	25627	49038			93590	150480
	23920	19656	17600	9666	13840	21276	38400	47358			141600	140940
	16056	14976	12744	10140	6948	19266	21096	59826			77040	127920
	21888	20880	14668	9792	13908	21312	42864	71352			116280	114480
	19320	18000	16660	10800	10570	18504	38220	64872			154700	137520
	18150	30976	17226	11528	4448	29920	19998	48048			130680	187440
	15370	30960	10498	17280	6148	10800	18908	21600			118320	237600
	17952	36660	5256	20280	16660	14040	26112	37440			150280	304200
	11160	26660	3486	12400	10260	16740	19860	35960			108000	254200
	33096	36000	9492	21600	28140	14400	42000	33600			204960	272000
		46020		28860		13260		28860				280800

## Sheet: Fig.3D
	CMP		MEP		GMP
	Ctrl	WTAkita	Ctrl	WTAkita	Ctrl	WTAkita
	293850	374850	133650	272160	544500	1008000
	317030	462000	144060	270600	519400	1095600
	560000	311580	316800	230040	1096000	988200
	418320	291720	488880	346320	1051200	1341600
	346560	267120	357200	389520	1375600	1476000
	541800	384480	498400	516240	910000	1800000
	491040	594880	454080	586080	752400	1082400
	357280	648000	238380	352800	574200	892800
	415480	702000	305320	530400	775200	1162200
	376800	440200	222600	310000	600000	948600
	519960	824000	534240	592000	1159200	1224000
		811200		491400		951600

[truncated: 39 more sheets: Fig.3E, Fig.3F, Fig.3G, Fig.3H, Fig.4B, Fig.4C, Fig.4D, Fig.4F, Fig.4H, Fig.5B, Fig.5C, Fig.5D, Fig5.E, Fig.5F, Fig.6A, Fig.6C, Fig.6E, Fig.S1A, Fig.S1B, Fig.S2B …]
